# Supplementary material for: ADAM17 targeting by human cytomegalovirus remodels the cell surface proteome to simultaneously regulate multiple immune pathways
Source: Proc Natl Acad Sci U S A. 2023 Aug 10;120(33):e2303155120. doi: 10.1073/pnas.2303155120 (PMC10438378; doi:10.1073/pnas.2303155120)
Supplement: Supplementary file 2 — Dataset S01 (XLSX) [file pnas.2303155120.sd01.xlsx]

## Sheet: Table S1
Uniprot term	Species	Gene symbol	Description	Ratio ((dKO+D1(A12))/dKO)	p-value (Significance B)	Known or novel ADAM17 target
P01857	HUMAN	IGHG1	Ig gamma-1 chain C region	9.97335	6.13251e-81	Novel
Q02297-6	HUMAN	NRG1	Isoform 6 of Pro-neuregulin-1, membrane-bound isoform	5.13922	1.67628e-51	Novel
P20333	HUMAN	TNFRSF1B, TNFBR, TNFR2	Tumor necrosis factor receptor 2	4.56178	1.82429e-36	Known
P01834	HUMAN	IGKC	Ig kappa chain C region	3.54328	5.24917e-27	Novel
Q6SWC2	HCMVM	UL8	Membrane glycoprotein UL8	3.41428	9.87706e-26	Novel
Q02297	HUMAN	NRG1, GGF, HGL, HRGA, NDF, SMDF	Neuregulin 1	3.38466	2.16297e-25	Known
Q6SWC3	HCMVM	UL7	Membrane protein UL7 (UL07)	3.36994	4.61744e-24	Novel
P78504	HUMAN	JAG1, JAGL1	Jagged 1	2.94373	1.97356e-23	Known
Q92859	HUMAN	NEO1, IGDCC2, NGN	Neogenin	2.91928	4.26133e-23	Known
Q9UNN8	HUMAN	PROCR, EPCR	Endothelial protein C receptor	2.46411	4.72665e-14	Known
Q15223	HUMAN	NECTIN1	Nectin-1	2.10831	5.00838e-12	Novel
Q6EMK4	HUMAN	VASN, SLITL2	Vasorin	2.05252	2.7615e-11	Known
Q92854	HUMAN	SEMA4D, C9orf164, CD100, SEMAJ	Semaphorin 4D	1.99218	1.72077e-10	Known
P23470	HUMAN	PTPRG	Receptor-type tyrosine-protein phosphatase gamma	1.96293	4.14711e-10	Novel
Q5VU97	HUMAN	CACHD1	VWFA and cache domain-containing protein 1	2.08038	7.99245e-10	Novel
O75056	HUMAN	SDC3	Syndecan-3	1.98218	3.83288e-09	Novel
P78324	HUMAN	SIRPA	Tyrosine-protein phosphatase non-receptor type substrate 1	1.92971	3.2775e-08	Novel
P19438	HUMAN	TNFRSF1A, TNFAR, TNFR1	Tumor necrosis factor receptor 1	2.3645	7.85751e-08	Known
P78324-2	HUMAN	SIRPA	Isoform 2 of Tyrosine-protein phosphatase non-receptor type substrate 1	1.77107	1.14084e-07	Novel
F5HAM0	HCMVM	UL144	Membrane glycoprotein UL144	1.7994	5.06629e-07	Novel
P15941	HUMAN	MUC1, PUM	Mucin-1	2.22941	5.38542e-07	Known
O75326	HUMAN	SEMA7A	Semaphorin-7A	1.64051	4.2524e-06	Novel
Q9UMF0	HUMAN	ICAM5	Intercellular adhesion molecule 5	1.61577	8.23655e-06	Novel
P08581	HUMAN	MET	Hepatocyte growth factor receptor	1.59507	1.42231e-05	Known
Q92823-5	HUMAN	NRCAM	Isoform 5 of Neuronal cell adhesion molecule	1.65249	1.72876e-05	Novel
Q9Y219	HUMAN	JAG2	Protein jagged-2	1.63495	2.59592e-05	Novel
Q9NZ53	HUMAN	PODXL2	Podocalyxin-like protein 2	1.64224	2.70016e-05	Novel
Q68D85	HUMAN	NCR3LG1	Natural cytotoxicity triggering receptor 3 ligand 1	1.61773	2.81669e-05	Novel
Q9Y4K0	HUMAN	LOXL2	Lysyl oxidase homolog 2	1.55902	3.62473e-05	Novel
P30530	HUMAN	AXL	Tyrosine-protein kinase receptor UFO	1.61447	4.9717e-05	Novel
P53985	HUMAN	SLC16A1	Monocarboxylate transporter 1	1.53732	6.29974e-05	Novel
P01033	HUMAN	TIMP1	Metalloproteinase inhibitor 1	1.60207	6.51198e-05	Novel
Q6SW92	HCMVM	UL40	Protein UL40	1.55099	0.000125764	Novel
P56159	HUMAN	GFRA1	GDNF family receptor alpha-1	1.47812	0.000272419	Novel
Q9Y6N7-2	HUMAN	ROBO1	Isoform 2 of Roundabout homolog 1	1.45714	0.000450111	Novel
Q5SSJ5	HUMAN	HP1BP3	Heterochromatin protein 1-binding protein 3	1.47827	0.000817005	Novel
Q5JWF2	HUMAN	GNAS	Guanine nucleotide-binding protein G(s) subunit alpha isoforms XLas	1.48071	0.000823728	Novel
P35318	HUMAN	ADM	ADM	1.47614	0.000853981	Novel
F5H9T4	HCMVM	UL9	Membrane glycoprotein UL9 (UL09)	1.66634	0.00119982	Novel
O43278	HUMAN	SPINT1	Kunitz-type protease inhibitor 1	1.40454	0.00152026	Novel
Q5VTT5	HUMAN	MYOM3	Myomesin-3	1.4458	0.00159097	Novel
P00749	HUMAN	PLAU	Urokinase-type plasminogen activator	1.41854	0.00202748	Novel
Q6SWD0	HCMVM	RL12	Uncharacterized protein RL12	1.39059	0.00207695	Novel
Q8IWR0	HUMAN	ZC3H7A	Zinc finger CCCH domain-containing protein 7A	1.42686	0.00232649	Novel
O43278-2	HUMAN	SPINT1	Isoform 2 of Kunitz-type protease inhibitor 1	1.41153	0.00232955	Novel
P53396-2	HUMAN	ACLY	Isoform 2 of ATP-citrate synthase	1.60518	0.00260244	Novel
Q93034	HUMAN	CUL5	Cullin-5	1.58107	0.00351193	Novel
Q8N163	HUMAN	CCAR2	Cell cycle and apoptosis regulator protein 2	1.40331	0.00369513	Novel
Q86SJ2	HUMAN	AMIGO2	Amphoterin-induced protein 2	1.40147	0.00382932	Novel
Q6SWC8	HCMVM	UL1	Glycoprotein UL1 (UL01)	1.40045	0.00390518	Novel
O60704	HUMAN	TPST2	Protein-tyrosine sulfotransferase 2	1.39013	0.00473082	Novel
P58397	HUMAN	ADAMTS12	A disintegrin and metalloproteinase with thrombospondin motifs 12	1.54868	0.00522386	Novel
P00533	HUMAN	EGFR	Epidermal growth factor receptor	1.34678	0.00535822	Novel
Q6UVK1	HUMAN	CSPG4	Chondroitin sulfate proteoglycan 4	1.345	0.00556247	Novel
P03956	HUMAN	MMP1	Interstitial collagenase	1.379	0.00588684	Novel
Q13433	HUMAN	SLC39A6	Zinc transporter ZIP6	1.37646	0.00608074	Novel
Q9C0C4	HUMAN	SEMA4C	Semaphorin-4C	1.37466	0.00638809	Novel
Q9H8M2	HUMAN	BRD9	Bromodomain-containing protein 9	1.32986	0.00762189	Novel
P30626	HUMAN	SRI	Sorcin	1.36486	0.00767338	Novel
Q00653	HUMAN	NFKB2	Nuclear factor NF-kappa-B p100 subunit	1.51537	0.00780323	Novel
Q9HCU0	HUMAN	CD248	Endosialin	1.32641	0.00818039	Novel
Q8WVV4-1	HUMAN	POF1B	Isoform 1 of Protein POF1B	1.51032	0.00828735	Novel
P21583	HUMAN	KITLG	Kit ligand	1.34449	0.00837295	Novel
Q15648	HUMAN	MED1	Mediator of RNA polymerase II transcription subunit 1	1.3417	0.00881131	Novel
P18077	HUMAN	RPL35A	60S ribosomal protein L35a	1.35732	0.00882295	Novel
Q08629	HUMAN	SPOCK1	Testican-1	1.48646	0.0109863	Novel
Q9BRN9	HUMAN	TM2D3	TM2 domain-containing protein 3	1.48466	0.0112202	Novel
Q9UBG0	HUMAN	MRC2	C-type mannose receptor 2	1.30399	0.0128547	Novel
P14543	HUMAN	NID1	Nidogen-1	1.33015	0.0138331	Novel
Q8N436	HUMAN	CPXM2	Inactive carboxypeptidase-like protein X2	1.29892	0.014207	Novel
O14936	HUMAN	CASK	Peripheral plasma membrane protein CASK	1.3052	0.0169407	Novel
P21810	HUMAN	BGN	Biglycan	1.30436	0.0171884	Novel
Q6SW85	HCMVM	UL47	Capsid assembly protein UL47 (V120)	1.3181	0.0178473	Novel
Q14344	HUMAN	GNA13	Guanine nucleotide-binding protein subunit alpha-13	1.31346	0.0183944	Novel
Q8TF66-2	HUMAN	LRRC15	Isoform 2 of Leucine-rich repeat-containing protein 15	1.2823	0.0196174	Novel
Q15517	HUMAN	CDSN	Corneodesmosin	1.43048	0.0209253	Novel
Q9HAT8	HUMAN	PELI2	E3 ubiquitin-protein ligase pellino homolog 2	1.29053	0.0218329	Novel
O00203	HUMAN	AP3B1	AP-3 complex subunit beta-1	1.42635	0.0219215	Novel
Q9HC35	HUMAN	EML4	Echinoderm microtubule-associated protein-like 4	1.42037	0.0234442	Novel
P19320	HUMAN	VCAM1	Vascular cell adhesion protein 1	1.41746	0.0242186	Known
A6NKH3	HUMAN	RPL37AP8	Putative 60S ribosomal protein L37a-like protein	1.28293	0.0248503	Novel
O00629	HUMAN	KPNA4	Importin subunit alpha-3	1.41328	0.0253757	Novel
Q9P121-4	HUMAN	NTM	Isoform 4 of Neurotrimin	1.29319	0.025783	Novel
Q9UBE0	HUMAN	SAE1	SUMO-activating enzyme subunit 1	1.27973	0.0262307	Novel
Q14956	HUMAN	GPNMB	Transmembrane glycoprotein NMB	1.29132	0.0265852	Novel
Q9HCL0	HUMAN	PCDH18	Protocadherin-18	1.2945	0.026784	Novel
Q68BL7	HUMAN	OLFML2A	Olfactomedin-like protein 2A	1.27732	0.0273141	Novel
Q9NSE4	HUMAN	IARS2	Isoleucine--tRNA ligase, mitochondrial	1.27599	0.0279306	Novel
Q15113	HUMAN	PCOLCE	Procollagen C-endopeptidase enhancer 1	1.28933	0.0292196	Novel
Q14978-2	HUMAN	NOLC1	Isoform Beta of Nucleolar and coiled-body phosphoprotein 1	1.28876	0.0294997	Novel
Q3V6T2	HUMAN	CCDC88A	Girdin	1.38934	0.0330428	Novel
Q8IYS2-2	HUMAN	KIAA2013	Isoform 2 of Uncharacterized protein KIAA2013	1.27971	0.0342916	Novel
Q7Z7M9	HUMAN	GALNT5	Polypeptide N-acetylgalactosaminyltransferase 5	1.2634	0.0344179	Novel
Q13247	HUMAN	SRSF6	Serine/arginine-rich splicing factor 6	1.27913	0.0346225	Novel
Q12866	HUMAN	MERTK, MER	Mer tyrosine kinase	1.26207	0.0351815	Known
Q9ULF5	HUMAN	SLC39A10	Zinc transporter ZIP10	1.25098	0.0351896	Novel
Q6P3W7	HUMAN	SCYL2	SCY1-like protein 2	1.38273	0.0355052	Novel
Q13018	HUMAN	PLA2R1	Secretory phospholipase A2 receptor	1.2601	0.0363296	Novel
Q13332-2	HUMAN	PTPRS	Isoform PTPS-MEA of Receptor-type tyrosine-protein phosphatase S	1.27126	0.0367411	Novel
F5H8S6	HCMVM	US24	Tegument protein US24	1.25711	0.0381501	Novel
Q86VM9	HUMAN	ZC3H18	Zinc finger CCCH domain-containing protein 18	1.37409	0.0389834	Novel
P29692-2	HUMAN	EEF1D	Isoform 2 of Elongation factor 1-delta	1.26687	0.0393851	Novel
O14556	HUMAN	GAPDHS	Glyceraldehyde-3-phosphate dehydrogenase, testis-specific	1.26854	0.0411664	Novel
O94923	HUMAN	GLCE	D-glucuronyl C5-epimerase	1.36481	0.0430674	Novel
P02771	HUMAN	AFP	Alpha-fetoprotein	1.26076	0.0433534	Novel
Q9NR09	HUMAN	BIRC6	Baculoviral IAP repeat-containing protein 6	1.24838	0.043924	Novel
P16152	HUMAN	CBR1	Carbonyl reductase [NADPH] 1	1.23857	0.0439546	Novel
Q14699	HUMAN	RFTN1	Raftlin	1.25843	0.04496	Novel
P62917	HUMAN	RPL8	60S ribosomal protein L8	1.25694	0.0460067	Novel
Q8NCA5	HUMAN	FAM98A	Protein FAM98A	1.35574	0.0474277	Novel
P62424	HUMAN	RPL7A	60S ribosomal protein L7a	1.2548	0.0475619	Novel
P61026	HUMAN	RAB10	Ras-related protein Rab-10	1.24265	0.048122	Novel
Q13308	HUMAN	PTK7, CCK4	Inactive tyrosine-protein kinase 7	1.23244	0.0489623	Known
P06865	HUMAN	HEXA	Beta-hexosaminidase subunit alpha	1.24045	0.0498329	Novel
P35052	HUMAN	GPC1	Glypican-1			Known
P18827	HUMAN	SDC1, SDC	Sydecan-1			Known
P05067	HUMAN	APP, A4, AD1	Amyloid-beta precursor protein			Known
O95274	HUMAN	LYPD3, C4.4A	LY6/PLAUR domain containing 3			Known
P35443	HUMAN	THBS4, TSP4	Thrombospondin-4			Known
P10586	HUMAN	PTPRF, LAR	Receptor-type tyrosine-protein phosphatase F			Known
P08138	HUMAN	NGFR, TNFRSF16	Tumor necrosis factor receptor superfamily member 16			Known
Q07954	HUMAN	LRP1, A2MR, APR	Prolow-density lipoprotein receptor-related protein 1			Known
P13591	HUMAN	NCAM1, NCAM	Neural cell adhesion molecule 1			Known
Q29983	HUMAN	MICA	MHC class I chain-related protein A			Known
P08069	HUMAN	IGF1R	Insulin-like growth factor receptor 1			Known
Q06481	HUMAN	APLP2, APPL2	Amyloid-like protein 2			Known
Q9Y624	HUMAN	F11R, JAM1, JCAM, UNQ264/PRO301	Junctional adhesion molecule A			Known
O60603	HUMAN	TLR2, TIL4	Toll-like receptor 2			Known
O14786	HUMAN	NRP1, NRP, VEGF165R	Neuropilin-1			Known
P18433	HUMAN	PTPRA, PTPA, PTPRL2	Protein tyrosine phosphatase alpha			Known
P16070	HUMAN	CD44, LHR, MDU2, MDU3, MIC4	Extracellular matrix receptor III			Known
P05362	HUMAN	ICAM1	Intercellular adhesion molecule 1			Known
P04156	HUMAN	PRNP, ALTPRP, PRIP, PRP	Major prion protein			Known
Q99523	HUMAN	SORT1	Sortilin			Known
P11717	HUMAN	IGF2R, MPRI	Insulin-like growth factor type 2 receptor			Known
P32004	HUMAN	L1CAM CAML1, MIC5	Neural cell adhesion molecule L1			Known
Q13740	HUMAN	ALCAM, MEMD	Activated leukocyte cell adhesion molecule			Known
P16422	HUMAN	EPCAM GA733-2, M1S2, M4S1, MIC18, TACSTD1	Epithelial cell adhesion molecule			Known
Q8WTV0	HUMAN	SCARB1, CD36L1, CLA1	Scavenger receptor class B member 1			Known
Q9NZQ7	HUMAN	CD274, B7H1, PDCD1L1, PDCD1LG1, PDL1	Programmed cell death 1 ligand 1			Known
P09758	HUMAN	TACSTD2, GA733-1, M1S1, TROP2	Tumor-associated calcium signal transducer 2			Known
P46531	HUMAN	NOTCH1, TAN1	Notch-1			Known
Q29980	HUMAN	MICB	MHC class I chain-related protein B			Known
O75015	HUMAN	FCGR3B, CD16B, FCG3, FCGR3, IGFR3	Fc-gamma receptor IIIb			Known
Q96D42	HUMAN	HAVCR1, KIM1, TIM1, TIMD1	T-cell immunoglobulin mucin receptor 1			Known
Q8TDQ0	HUMAN	HAVCR2, TIM3, TIMD3	T-cell immunoglobulin mucin receptor 3			Known
Q96H15	HUMAN	TIMD4, TIM4	T-cell immunoglobulin mucin receptor 4			Known
P40967	HUMAN	PMEL, D12S53E, PMEL17, SILV	Melanocyte protein PMEL precursor			Known
Q02643	HUMAN	GHRHR	Growth hormone-releasing hormone receptor			Known
Q5VWK5	HUMAN	IL23R	IL-23 receptor			Known
P27930	HUMAN	IL1R2, IL1RB	IL-1 receptor 2			Known
Q9HCN6	HUMAN	GP6	Glycoprotein VI			Known
Q16790	HUMAN	CA9, G250, MN	Carbonic anhydrase IX			Known
Q96JA1	HUMAN	LRIG1, LIG1	Leucine-rich repeats and immunoglobulin-like domains 1			Known
P01375	HUMAN	TNF, TNFA, TNFSF2	Tumor necrosis factor alpha			Known
P09603	HUMAN	CSF1	Macrophage colony-stimulating factor			Known
Q9UEF7	HUMAN	KL	Klotho			Known
Q9BYF1	HUMAN	ACE2	Angiotensin-converting enzyme 2			Known
O14788	HUMAN	TNFSF11, OPGL, RANKL, TRANCE	Tumor necrosis factor ligand superfamily member 11			Known
P78423	HUMAN	CX3CL1, FKN	Fractalkine			Known
P01374	HUMAN	LTA, TNFB, TNFSF1	Lymphotoxin alpha			Known
P15514	HUMAN	AREG, AREGB, SDGF	Amphiregulin			Known
Q99075	HUMAN	HBEGF, DTR, DTS, HEGFL	Proheparin-binding EGF-like growth factor			Known
P01135	HUMAN	TGFA	Transforming growth factor alpha			Known
Q6UW88	HUMAN	EPGN	Epigen			Known
O14944	HUMAN	EREG	Epiregulin			Known
P18627	HUMAN	LAG3, FDC	Lymphocyte activation gene 3 protein			Known
P05231	HUMAN	IL6, IFNB2	IL-6 receptor			Known
O00548	HUMAN	DLL1	Delta-like protein 1			Known
O75144	HUMAN	ICOSLG, B7H2, B7RP1, ICOSL, KIAA0653	ICOS ligand			Known
P40933	HUMAN	IL15	IL15 receptor			Known
M0R0W6	HUMAN	AXL	Receptor protein-tyrosine kinase			Known
Q86VB7	HUMAN	CD163, M130	Scavenger receptor cysteine-rich type 1 protein M130			Known
P28908	HUMAN	TNFRSF8, CD30	Tumor necrosis factor receptor superfamily member 8			Known
Q07011	HUMAN	TNFRSF9, CD137, ILA	Tumor necrosis factor receptor superfamily member 9			Known
P29965	HUMAN	CD40LG, CD40L, TNFSF5, TRAP	Tumor necrosis factor receptor superfamily member 5			Known
P24071	HUMAN	FCAR, CD89	Immunoglobulin alpha Fc receptor			Known
Q15303	HUMAN	ERBB4, HER4	Receptor tyrosine-protein kinase erbB-4			Known
P10912	HUMAN	GHR	Growth hormone receptor			Known
P07333	HUMAN	CSF1R, FMS	Macrophage colony-stimulating factor 1 receptor			Known
P07359	HUMAN	GP1BA	Platelet glycoprotein Ib alpha chain			Known
P23471	HUMAN	PTPRZ1, HTPZP2, PTPRZ, PTPRZ2, PTPZ	Receptor-type tyrosine-protein phosphatase zeta			Known
P04629	HUMAN	NTRK1, MTC	Neurotrophic Receptor Tyrosine Kinase 1			Known
P35968	HUMAN	KDR, FLK1, VEGFR2	Vascular endothelial growth factor receptor 2			Known
P14151	HUMAN	SELL LNHR, LYAM1	L-selectin			Known
Q9UMD9	HUMAN	COL17A1, BP180, BPAG2	Collagen XVII			Known
Q14126	HUMAN	DSG2 CDHF5	Desmoglein-2			Known
P40197	HUMAN	GP5	Platelet glycoprotein V			Known
Q9HCN6	HUMAN	GP6	Platelet glycoprotein VI			Known
Q96NY8	HUMAN	NECTIN4, LNIR, PRR4, PVRL4	Nectin-4			Known
P78380	HUMAN	OLR1, CLEC8A, LOX1	Oxidized low-density lipoprotein receptor 1			Known
Q8WY21	HUMAN	SORCS1, SORCS	VPS10 domain-containing receptor SorCS1			Known
Q9UPU3	HUMAN	SORCS3, KIAA1059	VPS10 domain-containing receptor SorCS3			Known
Q92673	HUMAN	SORL1, C11orf32	Sortilin-related receptor			Known
Q9NZC2	HUMAN	TREM2	Triggering receptor expressed on myeloid cells 2			Known
P16066	HUMAN	NPR1, ANPRA	Atrial natriuretic peptide receptor 1			Known
P31431	HUMAN	SDC4	Sydecan-4			Known
Q9NS53	HUMAN	PREF-1	Pre-adypocyte factor			Known
Q9UIK5	HUMAN	TMEFF2 HPP1, TENB2, TPEF	Tomoregulin-2			Known
