# Supplementary material for: ADAM17 targeting by human cytomegalovirus remodels the cell surface proteome to simultaneously regulate multiple immune pathways
Source: Proc Natl Acad Sci U S A. 2023 Aug 10;120(33):e2303155120. doi: 10.1073/pnas.2303155120 (PMC10438378; doi:10.1073/pnas.2303155120)
Supplement: Supplementary file 3 — Dataset S02 (XLSX) [file pnas.2303155120.sd02.xlsx]

## Sheet: Data
Uniprot-l	Species	Gene Symbol	Description	M	PM	IPM	CS	XC	Nuc	ShG		Number of peptides	WT-1_Norm	WT-2_Norm	dUL148-1_Norm	dUL148-2_Norm	dUL148D-1_Norm	dUL148D-2_Norm	dKO-1_Norm	dKO-2_Norm	dKO + D1(A12)-1_Norm	dKO + D1(A12)-2_Norm	WT-1_N1	WT-2_N1	dUL148-1_N1	dUL148-2_N1	dUL148D-1_N1	dUL148D-2_N1	dKO-1_N1	dKO-2_N1	dKO + D1(A12)-1_N1	dKO + D1(A12)-2_N1
P01023	HUMAN	A2M	Alpha-2-macroglobulin OS=Homo sapiens GN=A2M PE=1 SV=3					XC			PM	8	1557.53	1377.35	1798.89	2210.69	1770.87	1830.7	1799.84	2449.58	2110.69	1556.41	0.635836	0.56228	0.734365	0.902477	0.722927	0.747352	0.734756	1	0.861652	0.635378
O95477	HUMAN	ABCA1	ATP-binding cassette sub-family A member 1 OS=Homo sapiens GN=ABCA1 PE=1 SV=3	M	PM						PM	43	3804.56	3999.33	3819.09	3991.62	3870.25	3738.62	4166.13	3522.95	3775.59	4188.85	0.908259	0.954757	0.911727	0.952915	0.923942	0.892517	0.994576	0.841031	0.901343	1
Q8IZY2	HUMAN	ABCA7	ATP-binding cassette sub-family A member 7 OS=Homo sapiens GN=ABCA7 PE=1 SV=3	M	PM		CS				PM	4	302.899	353.049	237.115	239.447	259.53	250.585	245.509	191.555	229.534	281.163	0.857951	1	0.671619	0.678224	0.735109	0.709774	0.695397	0.542574	0.650147	0.796384
P08183	HUMAN	ABCB1	Multidrug resistance protein 1 OS=Homo sapiens GN=ABCB1 PE=1 SV=3	M	PM		CS				PM	3	442.011	522.939	311.33	334.554	354.045	399.499	396.198	429.657	321.729	421.19	0.845244	1	0.595347	0.639757	0.67703	0.76395	0.757637	0.821619	0.615232	0.805428
P33527	HUMAN	ABCC1	Multidrug resistance-associated protein 1 OS=Homo sapiens GN=ABCC1 PE=1 SV=3	M	PM						PM	16	1394.82	1669.34	1277.24	1445.32	1476.59	1373.31	1575.51	1434.76	1387.48	1490.11	0.835552	1	0.765116	0.865806	0.884537	0.822669	0.943793	0.859478	0.831157	0.892635
O15439	HUMAN	ABCC4	Multidrug resistance-associated protein 4 OS=Homo sapiens GN=ABCC4 PE=1 SV=3	M	PM						PM	53	10013.3	10048.5	9511.29	10203.4	10063.2	10505.1	10007.4	9279.2	8880.95	9714.47	0.953183	0.956535	0.905396	0.971275	0.957936	1	0.952623	0.883303	0.845393	0.924737
O15440	HUMAN	ABCC5	Multidrug resistance-associated protein 5 OS=Homo sapiens GN=ABCC5 PE=1 SV=2	M	PM						PM	35	4234.5	4764.67	4185.74	4434.54	4567.2	4513.99	4280.84	4494.34	3740.15	4260.53	0.888729	1	0.878496	0.930714	0.958556	0.947388	0.898455	0.943264	0.784977	0.894193
Q9UNQ0	HUMAN	ABCG2	ATP-binding cassette sub-family G member 2 OS=Homo sapiens GN=ABCG2 PE=1 SV=3	M	PM				Nuc		PM	1	47.6293	61.5297	52.2908	56.3935	62.1939	57.7761	53.8979	63.551	58.2296	53.187	0.749465	0.968193	0.822815	0.887374	0.978645	0.909129	0.848104	1	0.916265	0.836918
O95870	HUMAN	ABHD16A	Protein ABHD16A OS=Homo sapiens GN=ABHD16A PE=1 SV=3	M						ShG	PM	2	307.839	303.989	274.486	267.423	349.076	367.144	233.112	318.101	293.792	260.42	0.838469	0.827984	0.747625	0.728386	0.950787	1	0.634934	0.866419	0.80021	0.709312
P12821	HUMAN	ACE	Angiotensin-converting enzyme OS=Homo sapiens GN=ACE PE=1 SV=1	M	PM			XC			PM	48	8623.56	9234.34	9158.7	9368.95	8492.08	8484.16	9503.16	8455.62	8699.26	10022.5	0.860422	0.921363	0.913815	0.934794	0.847304	0.846513	0.948185	0.843665	0.867974	1
Q9UKV3	HUMAN	ACIN1	Apoptotic chromatin condensation inducer in the nucleus OS=Homo sapiens GN=ACIN1 PE=1 SV=2	M	PM				Nuc		PM	6	322.209	367.28	354.069	305.893	317.244	261.438	418.928	378.36	443.046	410.483	0.727259	0.82899	0.79917	0.690431	0.716053	0.590092	0.945564	0.853997	1	0.926502
P53396	HUMAN	ACLY	ATP-citrate synthase OS=Homo sapiens GN=ACLY PE=1 SV=3	M	PM						PM	26	4552.23	4264.84	4451.97	4263.17	5338.33	4581.9	3815.58	4782.68	4842.81	3970.04	0.852745	0.79891	0.833964	0.798597	1	0.858303	0.714753	0.895914	0.907177	0.743687
P53396-2	HUMAN	ACLY	Isoform 2 of ATP-citrate synthase OS=Homo sapiens GN=ACLY	M	PM						PM	1	70.9536	34.9837	73.5391	35.665	66.1027	48.1747	48.5881	39.0599	90.2971	50.394	0.785779	0.387429	0.814412	0.394974	0.732058	0.533513	0.538091	0.432571	1	0.558091
Q15067-2	HUMAN	ACOX1	Isoform 2 of Peroxisomal acyl-coenzyme A oxidase 1 OS=Homo sapiens GN=ACOX1	M	PM				Nuc		PM	2	125.47	176.984	189.073	124.955	151.82	173.248	174.968	231.963	172.828	186.55	0.540906	0.762986	0.815101	0.538687	0.6545	0.746877	0.754294	1	0.745067	0.804222
P33121	HUMAN	ACSL1	Long-chain-fatty-acid--CoA ligase 1 OS=Homo sapiens GN=ACSL1 PE=1 SV=1	M	PM						PM	4	295.079	277.617	340.159	286.628	317.615	327.103	375.546	331.605	386.031	341.729	0.764393	0.719157	0.881171	0.742501	0.822771	0.847351	0.972839	0.859012	1	0.885237
P60709	HUMAN	ACTB	Actin, cytoplasmic 1 OS=Homo sapiens GN=ACTB PE=1 SV=1	M	PM			XC			PM	23	2575.31	2044.59	3471	2345.03	2757	3724.89	1774.81	2627.88	2292.08	1689.26	0.691379	0.548901	0.931839	0.629557	0.740157	1	0.476472	0.705493	0.615342	0.453505
P68032	HUMAN	ACTC1	Actin, alpha cardiac muscle 1 OS=Homo sapiens GN=ACTC1 PE=1 SV=1	M				XC			PM	61	15182.5	10729.5	19492.4	13690.8	15567.7	19776.5	11143	15212.7	15369.1	10502.8	0.767705	0.54254	0.985633	0.692279	0.787181	1	0.563447	0.769231	0.777138	0.531074
P12814-3	HUMAN	ACTN1	Isoform 3 of Alpha-actinin-1 OS=Homo sapiens GN=ACTN1	M	PM			XC			PM	39	7288.44	6428.98	7822.19	6794.5	7960.26	8247.37	5287.68	7046.94	7394.19	6210.27	0.883728	0.779519	0.948446	0.823838	0.965187	1	0.641135	0.854447	0.89655	0.752999
O43707	HUMAN	ACTN4	Alpha-actinin-4 OS=Homo sapiens GN=ACTN4 PE=1 SV=2					XC	Nuc		PM	20	2461.95	2538.22	3321.88	2408.48	2879.7	2611.86	1940.9	2465.14	2550.81	2308.94	0.741132	0.76409	1	0.725037	0.866889	0.786259	0.584277	0.742093	0.767882	0.695069
Q04771	HUMAN	ACVR1	Activin receptor type-1 OS=Homo sapiens GN=ACVR1 PE=1 SV=1	M	PM						PM	1	45.9198	49.5676	42.5354	44.5154	39.8824	52.6053	48.4325	28.5553	29.7752	39.8358	0.872912	0.942254	0.808576	0.846215	0.758144	1	0.920678	0.542821	0.566012	0.757259
P27037	HUMAN	ACVR2A	Activin receptor type-2A OS=Homo sapiens GN=ACVR2A PE=1 SV=1	M	PM		CS				PM	8	743.82	697.163	655.326	685.619	754.476	812.902	776.383	613.281	622.667	739.433	0.915018	0.857623	0.806156	0.843422	0.928126	1	0.955076	0.754434	0.765981	0.909621
P00813	HUMAN	ADA	Adenosine deaminase OS=Homo sapiens GN=ADA PE=1 SV=3	M	PM		CS	XC			PM	30	5830.29	5502.76	4434.87	4720.85	4538.62	4903.65	5269.58	3933.03	4043.2	2946.3	1	0.943823	0.760661	0.809711	0.778455	0.841065	0.903828	0.674585	0.693482	0.505344
O14672	HUMAN	ADAM10	Disintegrin and metalloproteinase domain-containing protein 10 OS=Homo sapiens GN=ADAM10 PE=1 SV=1	M	PM		CS		Nuc		PM	16	1394.11	1453.29	1289.02	1299.7	1543.26	1540.33	1520.68	1301.99	1251.14	1384.38	0.903354	0.941701	0.835255	0.842176	1	0.998101	0.985372	0.84366	0.810711	0.897046
Q13444	HUMAN	ADAM15	Disintegrin and metalloproteinase domain-containing protein 15 OS=Homo sapiens GN=ADAM15 PE=1 SV=4	M	PM		CS				PM	7	626.095	638.567	625.097	592.761	690.487	655.717	610.148	617.287	549.049	581.396	0.906745	0.924807	0.905299	0.858469	1	0.949645	0.88365	0.893989	0.795162	0.842009
P78536	HUMAN	ADAM17	Disintegrin and metalloproteinase domain-containing protein 17 OS=Homo sapiens GN=ADAM17 PE=1 SV=1	M	PM		CS				PM	10	1087.59	968.352	1958.18	2107.4	1386.15	1436.22	4092.94	3307.99	1367.8	1239.5	0.265723	0.236591	0.478429	0.514887	0.338668	0.350901	1	0.808218	0.334186	0.302839
O75077-2	HUMAN	ADAM23	Isoform Beta of Disintegrin and metalloproteinase domain-containing protein 23 OS=Homo sapiens GN=ADAM23	M	PM			XC			PM	4	179.364	239.444	162.016	167.835	202.512	210.889	147.836	155.085	141.048	188.019	0.749087	1	0.676634	0.700937	0.84576	0.880745	0.617416	0.647689	0.589065	0.785233
Q13443	HUMAN	ADAM9	Disintegrin and metalloproteinase domain-containing protein 9 OS=Homo sapiens GN=ADAM9 PE=1 SV=1	M	PM		CS	XC			PM	23	3233.32	3270.93	2546.62	2722.78	3488.79	3982.2	2876.99	2983.65	2465.6	2701.64	0.811943	0.821387	0.6395	0.683738	0.876097	1	0.722463	0.749247	0.619155	0.678428
P58397	HUMAN	ADAMTS12	A disintegrin and metalloproteinase with thrombospondin motifs 12 OS=Homo sapiens GN=ADAMTS12 PE=1 SV=2					XC			PM	1	25.3227	31.4344	35.8657	25.1809	42.8609	18.2073	35.3988	32.0385	63.6613	40.7775	0.397772	0.493775	0.563382	0.395544	0.673265	0.286003	0.55605	0.503265	1	0.640539
O95450	HUMAN	ADAMTS2	A disintegrin and metalloproteinase with thrombospondin motifs 2 OS=Homo sapiens GN=ADAMTS2 PE=2 SV=2					XC			PM	2	120.285	170.044	135.653	137.617	184.969	111.182	152.051	248.632	145.816	146.439	0.483787	0.683918	0.545599	0.553496	0.743948	0.447177	0.611552	1	0.586473	0.58898
O60266	HUMAN	ADCY3	Adenylate cyclase type 3 OS=Homo sapiens GN=ADCY3 PE=1 SV=3	M	PM				Nuc		PM	1	30.6729	29.6621	43.9887	37.0184	40.8554	34.0038	55.6698	41.4376	43.8795	54.3049	0.550979	0.532823	0.790172	0.664964	0.733887	0.610812	1	0.744346	0.78821	0.975482
O43306	HUMAN	ADCY6	Adenylate cyclase type 6 OS=Homo sapiens GN=ADCY6 PE=1 SV=2	M	PM						PM	11	959.435	1056.92	819.869	879.022	1011.95	1022.89	914.483	888.978	803.425	917.958	0.907762	1	0.775713	0.83168	0.957449	0.967803	0.865232	0.8411	0.760155	0.868519
O60503	HUMAN	ADCY9	Adenylate cyclase type 9 OS=Homo sapiens GN=ADCY9 PE=1 SV=4	M	PM						PM	38	5384.92	5670.86	5020.28	5172.8	5580.49	5259.9	5019.5	4650.85	4543.27	5012.06	0.949577	1	0.885276	0.912172	0.984064	0.927531	0.885139	0.820131	0.801162	0.883828
Q96PE1	HUMAN	ADGRA2	Adhesion G protein-coupled receptor A2 OS=Homo sapiens GN=ADGRA2 PE=1 SV=2	M	PM		CS				PM	12	1072.26	1092.71	994.154	1089.64	1174.06	1094.43	1201.94	1008.68	1082.4	1150.85	0.892104	0.909121	0.827121	0.90656	0.976798	0.910552	1	0.839205	0.900541	0.957491
Q8IWK6	HUMAN	ADGRA3	Adhesion G protein-coupled receptor A3 OS=Homo sapiens GN=ADGRA3 PE=1 SV=2	M	PM						PM	4	278.87	338.7	287.144	327.227	273.811	287.77	361.83	273.064	296.173	372.032	0.749587	0.910407	0.771828	0.879567	0.735988	0.773509	0.972579	0.733982	0.796096	1
Q9UHX3	HUMAN	ADGRE2	Adhesion G protein-coupled receptor E2 OS=Homo sapiens GN=ADGRE2 PE=1 SV=2	M	PM						PM	1	59.6151	93.9797	74.6615	70.2629	69.9464	69.7793	99.7576	91.1826	72.7115	94.5712	0.5976	0.942081	0.748429	0.704336	0.701164	0.699489	1	0.914042	0.728882	0.94801
Q9Y653	HUMAN	ADGRG1	Adhesion G-protein coupled receptor G1 OS=Homo sapiens GN=ADGRG1 PE=1 SV=2	M	PM						PM	9	1043.24	1188.02	1155.7	1099.08	1149.45	1305.91	1478.38	1329.31	1199.5	1424.25	0.705665	0.803594	0.781738	0.74344	0.777507	0.883341	1	0.899167	0.811361	0.963384
Q8IZP9	HUMAN	ADGRG2	Adhesion G-protein coupled receptor G2 OS=Homo sapiens GN=ADGRG2 PE=1 SV=2	M	PM		CS				PM	4	169.225	234.624	224.716	216.044	209.664	184.873	235.666	200.402	205.25	208.461	0.718072	0.99558	0.953537	0.916738	0.889666	0.78447	1	0.850366	0.870936	0.884563
Q86SQ4-3	HUMAN	ADGRG6	Isoform 3 of Adhesion G-protein coupled receptor G6 OS=Homo sapiens GN=ADGRG6	M	PM						PM	5	527.571	571.393	592.239	638.931	639.948	563.879	644.34	596.19	572.843	625.135	0.818777	0.886788	0.91914	0.991605	0.993183	0.875126	1	0.925272	0.889038	0.970194
O94910	HUMAN	ADGRL1	Adhesion G protein-coupled receptor L1 OS=Homo sapiens GN=ADGRL1 PE=1 SV=1	M	PM						PM	4	184.274	235.535	181.774	222.258	196.777	214.61	232.015	178.56	197.243	216.209	0.782363	1	0.771749	0.943632	0.835446	0.911159	0.985055	0.758105	0.837427	0.917949
O95490-6	HUMAN	ADGRL2	Isoform 6 of Adhesion G protein-coupled receptor L2 OS=Homo sapiens GN=ADGRL2	M						ShG	PM	13	952.653	1034.87	987.016	925.783	993.544	859.943	1004.66	952.452	799.961	932.943	0.920554	1	0.953759	0.894589	0.960067	0.830968	0.970812	0.92036	0.773007	0.901508
P35318	HUMAN	ADM	ADM OS=Homo sapiens GN=ADM PE=1 SV=1					XC			PM	4	121.485	130.805	315.971	298.399	142.4	148.72	316.035	309.454	416.382	506.927	0.23965	0.258036	0.623306	0.588644	0.280909	0.293376	0.623432	0.610451	0.821385	1
P07550	HUMAN	ADRB2	Beta-2 adrenergic receptor OS=Homo sapiens GN=ADRB2 PE=1 SV=3	M	PM				Nuc		PM	1	65.0665	66.1126	50.014	45.3394	60.4281	54.1982	64.0171	31.7586	40.5576	41.7525	0.984177	1	0.756498	0.68579	0.914018	0.819786	0.968304	0.480372	0.613462	0.631536
Q16186	HUMAN	ADRM1	Proteasomal ubiquitin receptor ADRM1 OS=Homo sapiens GN=ADRM1 PE=1 SV=2	M	PM						PM	5	429.181	375.729	462.988	416.891	535.479	664.471	435.534	625.967	570.128	336.834	0.645899	0.565456	0.696777	0.627403	0.805872	1	0.65546	0.942053	0.858018	0.50692
P30520	HUMAN	ADSS	Adenylosuccinate synthetase isozyme 2 OS=Homo sapiens GN=ADSS PE=1 SV=3	M	PM						PM	2	69.5042	72.0959	75.9175	71.2064	99.2016	118.18	81.6459	96.761	93.8194	70.7399	0.588121	0.610051	0.642388	0.602524	0.83941	1	0.69086	0.818759	0.793868	0.598577
Q8IUX7	HUMAN	AEBP1	Adipocyte enhancer-binding protein 1 OS=Homo sapiens GN=AEBP1 PE=1 SV=1					XC	Nuc		PM	24	3381.64	3340.26	3375.85	3567.82	3486.75	3238.14	3728.96	4044.06	3841.17	3832.47	0.836199	0.825966	0.834767	0.882236	0.862189	0.800715	0.922082	1	0.94983	0.947678
P55196-5	HUMAN	AFDN	Isoform 5 of Afadin OS=Homo sapiens GN=AFDN	M	PM						PM	1	32.7981	38.5662	35.5109	31.6023	24.952	30.7773	30.22	20.8358	30.6446	31.9777	0.850437	1	0.920778	0.819431	0.646991	0.798038	0.783588	0.54026	0.794598	0.829165
P43652	HUMAN	AFM	Afamin OS=Homo sapiens GN=AFM PE=1 SV=1					XC			PM	1	59.4867	70.9446	68.1456	82.1477	78.1502	81.9724	85.754	103.844	97.9511	91.9154	0.572845	0.683182	0.656229	0.791066	0.75257	0.789378	0.825794	1	0.943249	0.885127
P02771	HUMAN	AFP	Alpha-fetoprotein OS=Homo sapiens GN=AFP PE=1 SV=1					XC			PM	4	330.124	363.347	380.543	506.868	411.721	576.554	520.055	437.892	720.397	487.343	0.458253	0.504371	0.52824	0.703595	0.571519	0.800328	0.7219	0.607848	1	0.676492
O00468	HUMAN	AGRN	Agrin OS=Homo sapiens GN=AGRN PE=1 SV=5	M	PM		CS	XC			PM	9	399.088	415.67	430.327	476.806	377.867	320.828	476.623	467.43	546.402	572.905	0.696604	0.725547	0.751131	0.832261	0.659564	0.560002	0.83194	0.815895	0.953739	1
Q09666	HUMAN	AHNAK	Neuroblast differentiation-associated protein AHNAK OS=Homo sapiens GN=AHNAK PE=1 SV=2	M	PM				Nuc		PM	92	8753.68	10479.1	9079.19	8710.73	8920.87	7814.61	9756.83	8684.57	9381.69	10309.7	0.835346	1	0.866409	0.831248	0.851301	0.745733	0.931075	0.828751	0.895276	0.983837
Q8IVF2	HUMAN	AHNAK2	Protein AHNAK2 OS=Homo sapiens GN=AHNAK2 PE=1 SV=2	M	PM				Nuc		PM	1	49.7211	69.2825	38.9525	49.0349	45.1374	51.3381	44.1899	37.3796	42.8001	44.8825	0.717658	1	0.562227	0.707754	0.651498	0.740998	0.637822	0.539524	0.617762	0.647819
Q02952	HUMAN	AKAP12	A-kinase anchor protein 12 OS=Homo sapiens GN=AKAP12 PE=1 SV=4	M	PM						PM	3	135.77	181.949	150.955	126.922	162.286	133.377	125.798	152.573	137.276	131.095	0.746197	1	0.829653	0.697566	0.891927	0.733046	0.691392	0.838544	0.754476	0.720502
P15121	HUMAN	AKR1B1	Aldose reductase OS=Homo sapiens GN=AKR1B1 PE=1 SV=3					XC			PM	5	543.88	641.094	616.075	586.079	717.395	778.974	536.491	859.556	767.628	495.98	0.632745	0.745843	0.716736	0.681839	0.834611	0.906252	0.624149	1	0.893051	0.577018
Q13740-2	HUMAN	ALCAM	Isoform 2 of CD166 antigen OS=Homo sapiens GN=ALCAM	M	PM						PM	56	10803.6	11639.9	11997	13117	11374.9	10948.6	13447.7	12481.4	11832.7	11363.6	0.80338	0.865566	0.892124	0.97541	0.84586	0.814165	1	0.928147	0.879906	0.845021
P04075-2	HUMAN	ALDOA	Isoform 2 of Fructose-bisphosphate aldolase A OS=Homo sapiens GN=ALDOA	M				XC	Nuc		PM	8	477.289	580.572	948.794	490.088	676.033	451.957	326.324	431.088	426.759	342.99	0.503048	0.611905	1	0.516537	0.712518	0.476349	0.343935	0.454354	0.449791	0.361501
P05186	HUMAN	ALPL	Alkaline phosphatase, tissue-nonspecific isozyme OS=Homo sapiens GN=ALPL PE=1 SV=4	M	PM			XC			PM	1	31.6179	53.2567	21.7606	50.0479	37.7941	63.911	91.3319	71.2909	32.8308	51.1282	0.346187	0.583111	0.238258	0.547978	0.41381	0.699766	1	0.78057	0.359466	0.559806
Q86SJ2	HUMAN	AMIGO2	Amphoterin-induced protein 2 OS=Homo sapiens GN=AMIGO2 PE=1 SV=1	M	PM				Nuc		PM	7	564.462	741.699	345.365	368.716	565.426	557.199	267.584	269.087	348.941	403.186	0.761039	1	0.46564	0.497124	0.762339	0.751247	0.360772	0.362798	0.470462	0.543598
Q9UKU9	HUMAN	ANGPTL2	Angiopoietin-related protein 2 OS=Homo sapiens GN=ANGPTL2 PE=2 SV=1					XC			PM	17	1200.03	1174.72	1408.47	1326.84	1209.46	1122.72	1211.74	1142.14	1319.86	1396.45	0.852011	0.834044	1	0.942047	0.858705	0.79712	0.860324	0.810906	0.937089	0.991466
Q9HCJ1	HUMAN	ANKH	Progressive ankylosis protein homolog OS=Homo sapiens GN=ANKH PE=1 SV=2	M	PM						PM	4	241.338	266.264	283.518	293.386	286.711	254.336	347.465	331.968	323.274	292.044	0.694567	0.766303	0.815962	0.844362	0.825151	0.731974	1	0.955398	0.930378	0.840498
Q4KMQ2-2	HUMAN	ANO6	Isoform 2 of Anoctamin-6 OS=Homo sapiens GN=ANO6	M	PM		CS				PM	41	5694.84	5629.85	5924.84	6148.7	6005.89	6224.37	6131.37	5447.14	5435.17	5844.08	0.914926	0.904484	0.951878	0.987842	0.964899	1	0.985058	0.875131	0.873207	0.938902
P15144	HUMAN	ANPEP	Aminopeptidase N OS=Homo sapiens GN=ANPEP PE=1 SV=4	M	PM			XC			PM	371	66843.5	64003.2	70758.8	75534.2	58109.7	62747.1	84922.8	74124.2	74216.5	77824.4	0.787109	0.753663	0.833213	0.889445	0.684265	0.738873	1	0.872842	0.873929	0.916413
Q9H6X2	HUMAN	ANTXR1	Anthrax toxin receptor 1 OS=Homo sapiens GN=ANTXR1 PE=1 SV=2	M	PM		CS				PM	16	1668.08	1630.05	1761.55	1764.49	1838.27	1775.77	1961.65	1666.69	1683.59	1861.62	0.850344	0.830958	0.897993	0.899493	0.937104	0.905241	1	0.849635	0.858251	0.949008
P58335	HUMAN	ANTXR2	Anthrax toxin receptor 2 OS=Homo sapiens GN=ANTXR2 PE=1 SV=5	M	PM			XC			PM	12	1075.47	1406.58	1330.99	1259.43	1436.18	1462.67	1932.15	1448.78	1232.79	1484.68	0.556619	0.72799	0.688863	0.651831	0.743308	0.757018	1	0.749826	0.638039	0.768406
P04083	HUMAN	ANXA1	Annexin A1 OS=Homo sapiens GN=ANXA1 PE=1 SV=2	M	PM		CS	XC	Nuc		PM	25	3698.34	3246.98	4268.39	3816.9	3617.03	4588.78	3726.93	4891.14	4402.74	3632	0.756131	0.66385	0.872679	0.780372	0.739506	0.938184	0.761976	1	0.900147	0.742568
P07355-2	HUMAN	ANXA2	Isoform 2 of Annexin A2 OS=Homo sapiens GN=ANXA2	M	PM		CS	XC	Nuc		PM	59	13647	12121.9	14122.3	12277.2	12751.9	14219.2	10996.4	12476.3	13789.9	11720.1	0.95976	0.852504	0.993186	0.863425	0.896813	1	0.773348	0.877426	0.969809	0.824248
P08758	HUMAN	ANXA5	Annexin A5 OS=Homo sapiens GN=ANXA5 PE=1 SV=2	M	PM				Nuc		PM	10	709.982	830.043	998.526	737.489	827.52	823.512	929.393	1076.32	905.514	787.068	0.659637	0.771184	0.927721	0.685194	0.76884	0.765116	0.863489	1	0.841304	0.731257
P20073	HUMAN	ANXA7	Annexin A7 OS=Homo sapiens GN=ANXA7 PE=1 SV=3	M	PM				Nuc		PM	7	782.896	752.414	849.751	780.305	789.869	853.194	830.503	931.917	849.845	873.537	0.840092	0.807383	0.911832	0.837312	0.847575	0.915526	0.891177	1	0.911932	0.937355
P19801-2	HUMAN	AOC1	Isoform 2 of Amiloride-sensitive amine oxidase [copper-containing] OS=Homo sapiens GN=AOC1	M	PM			XC			PM	6	903.386	850.233	801.702	891.977	777.935	827.706	781.511	790.766	742.811	903.555	0.999813	0.940986	0.887275	0.987185	0.860972	0.916055	0.864929	0.875172	0.822099	1
O95782	HUMAN	AP2A1	AP-2 complex subunit alpha-1 OS=Homo sapiens GN=AP2A1 PE=1 SV=3	M	PM						PM	18	1559.32	1658.55	1876.31	1732.22	1791.76	1744.37	1540.19	2000.78	1775.71	1613.22	0.779356	0.82895	0.93779	0.865771	0.895532	0.871844	0.769796	1	0.887507	0.806295
O94973-2	HUMAN	AP2A2	Isoform 2 of AP-2 complex subunit alpha-2 OS=Homo sapiens GN=AP2A2	M	PM						PM	2	119.317	118.328	151.438	131.72	135.063	123.496	94.0553	145.695	128.72	120.462	0.787891	0.781361	1	0.86979	0.891869	0.815486	0.62108	0.962077	0.849982	0.795454
P63010-2	HUMAN	AP2B1	Isoform 2 of AP-2 complex subunit beta OS=Homo sapiens GN=AP2B1	M	PM						PM	16	1837.08	1803.71	2113.29	2054.35	1952.49	2075.38	1743.87	2171.24	2255.67	2048.45	0.814428	0.799632	0.936879	0.910751	0.865591	0.920073	0.773105	0.962571	1	0.908132
Q96CW1	HUMAN	AP2M1	AP-2 complex subunit mu OS=Homo sapiens GN=AP2M1 PE=1 SV=2	M	PM						PM	5	505.922	494.688	558.055	553.704	577.192	488.924	453.736	574.469	579.592	520.445	0.872893	0.853511	0.962841	0.955334	0.99586	0.843566	0.782853	0.991162	1	0.897951
Q06481	HUMAN	APLP2	Amyloid-like protein 2 OS=Homo sapiens GN=APLP2 PE=1 SV=2	M	PM				Nuc		PM	3	253.863	310.624	250.409	243.531	281.56	207.548	264.7	319.009	286.053	314.122	0.795788	0.973716	0.78496	0.763401	0.88261	0.650604	0.829759	1	0.896694	0.984681
Q9HDC9	HUMAN	APMAP	Adipocyte plasma membrane-associated protein OS=Homo sapiens GN=APMAP PE=1 SV=2	M			CS				PM	4	210.341	189.579	254.329	267.181	202.648	230.377	292.732	303.035	323.356	341.693	0.615585	0.554824	0.744322	0.781933	0.593072	0.674224	0.856712	0.886864	0.946336	1
P04114	HUMAN	APOB	Apolipoprotein B-100 OS=Homo sapiens GN=APOB PE=1 SV=2	M	PM			XC			PM	2	316.899	295.945	347.756	374.317	333.003	353.623	322.362	428.852	397.264	310.468	0.738947	0.690086	0.810899	0.872834	0.776499	0.82458	0.751686	1	0.926343	0.72395
P02656	HUMAN	APOC3	Apolipoprotein C-III OS=Homo sapiens GN=APOC3 PE=1 SV=1					XC			PM	2	408.307	344.179	441.592	535.107	430.713	417.861	381.354	879.87	441.461	453.086	0.464054	0.39117	0.501883	0.608166	0.489519	0.474912	0.433421	1	0.501735	0.514946
P02649	HUMAN	APOE	Apolipoprotein E OS=Homo sapiens GN=APOE PE=1 SV=1	M	PM			XC	Nuc		PM	9	736.451	834.3	857.438	1028.27	1024.5	774.516	879.655	1282.13	879.529	895.575	0.574395	0.650712	0.668759	0.802	0.799056	0.604084	0.686087	1	0.685989	0.698504
P02749	HUMAN	APOH	Beta-2-glycoprotein 1 OS=Homo sapiens GN=APOH PE=1 SV=3				CS	XC			PM	3	936.379	941.211	822.033	1005.19	924.27	983.227	801.044	1157.4	854.306	761.484	0.809033	0.813208	0.710238	0.868484	0.798571	0.84951	0.692103	1	0.738122	0.657924
P05067	HUMAN	APP	Amyloid beta A4 protein OS=Homo sapiens GN=APP PE=1 SV=3	M	PM		CS	XC			PM	19	2315.11	2304.06	2555.14	2682.97	2419.22	2329.72	2267.72	2384.03	2817.04	2690.68	0.821825	0.817903	0.907031	0.952409	0.858784	0.827011	0.805003	0.84629	1	0.955147
Q96P48	HUMAN	ARAP1	Arf-GAP with Rho-GAP domain, ANK repeat and PH domain-containing protein 1 OS=Homo sapiens GN=ARAP1 PE=1 SV=3	M	PM						PM	3	228.042	250.434	241.081	246.969	232.64	232.85	236.516	253.223	242.898	266.936	0.854293	0.938178	0.90314	0.925198	0.87152	0.872306	0.88604	0.948628	0.909947	1
Q07960	HUMAN	ARHGAP1	Rho GTPase-activating protein 1 OS=Homo sapiens GN=ARHGAP1 PE=1 SV=1	M	PM						PM	1	47.8784	46.5891	58.7236	39.1382	52.9551	40.1557	55.0846	52.5621	53.4789	43.6309	0.815318	0.793362	1	0.666481	0.901768	0.683809	0.938031	0.895077	0.910689	0.742988
Q92888-3	HUMAN	ARHGEF1	Isoform 3 of Rho guanine nucleotide exchange factor 1 OS=Homo sapiens GN=ARHGEF1	M	PM						PM	3	207.204	278.836	225.9	230.752	246.767	251.521	196.284	259.11	256.156	233.456	0.743104	1	0.810156	0.827554	0.88499	0.902039	0.703943	0.929256	0.918663	0.837252
Q12797	HUMAN	ASPH	Aspartyl/asparaginyl beta-hydroxylase OS=Homo sapiens GN=ASPH PE=1 SV=3	M	PM						PM	40	5413.68	5565.29	7811.24	7004.99	5066.07	4995.53	9610.49	11832.3	10399.8	11450.2	0.457535	0.470348	0.660164	0.592024	0.428157	0.422195	0.812226	1	0.878934	0.967707
P98196	HUMAN	ATP11A	Probable phospholipid-transporting ATPase IH OS=Homo sapiens GN=ATP11A PE=1 SV=3	M	PM						PM	1	27.7455	47.0292	38.5591	35.3962	46.7072	28.694	44.545	64.1678	43.8483	48.0289	0.43239	0.732909	0.60091	0.55162	0.727893	0.447172	0.694196	1	0.683338	0.748489
Q9Y2G3	HUMAN	ATP11B	Probable phospholipid-transporting ATPase IF OS=Homo sapiens GN=ATP11B PE=1 SV=2	M	PM						PM	5	356.583	401.279	345.796	337.323	407.57	348.05	421.902	423.839	404.878	424.086	0.840827	0.94622	0.81539	0.795412	0.961054	0.820705	0.994851	0.999417	0.954708	1
Q9H7F0	HUMAN	ATP13A3	Probable cation-transporting ATPase 13A3 OS=Homo sapiens GN=ATP13A3 PE=1 SV=4	M	PM						PM	8	619.851	718.55	514.094	584.009	661.31	597.589	644.352	548.492	524.212	589.898	0.862642	1	0.715461	0.812761	0.92034	0.83166	0.896739	0.763333	0.729542	0.820956
P05023-4	HUMAN	ATP1A1	Isoform 4 of Sodium/potassium-transporting ATPase subunit alpha-1 OS=Homo sapiens GN=ATP1A1	M	PM			XC			PM	73	10948.7	11032.1	10998.6	11813.4	10286.9	10296.2	9901.23	10553.5	10775.6	10846.5	0.926804	0.933865	0.931032	1	0.870784	0.871568	0.838136	0.893347	0.912153	0.91815
P05026	HUMAN	ATP1B1	Sodium/potassium-transporting ATPase subunit beta-1 OS=Homo sapiens GN=ATP1B1 PE=1 SV=1	M	PM			XC			PM	43	7799.69	7609.02	6435.72	6845.36	6840.5	8248.77	7180.15	5737.6	5836.3	6807.57	0.945558	0.922443	0.780204	0.829865	0.829276	1	0.870451	0.69557	0.707536	0.825283
P54709	HUMAN	ATP1B3	Sodium/potassium-transporting ATPase subunit beta-3 OS=Homo sapiens GN=ATP1B3 PE=1 SV=1	M	PM						PM	79	16112.6	14114.4	12536.5	12911	12849	15256.9	14293	12076.8	10915.4	12608.3	1	0.875984	0.778056	0.801298	0.797448	0.94689	0.887067	0.749526	0.677448	0.782514
P16615	HUMAN	ATP2A2	Sarcoplasmic/endoplasmic reticulum calcium ATPase 2 OS=Homo sapiens GN=ATP2A2 PE=1 SV=1	M	PM						PM	42	5649.65	5670.93	5911.81	6122.8	6073.22	6412.3	5979.08	7160.99	6717.04	6172.86	0.788948	0.79192	0.825557	0.85502	0.848097	0.895448	0.834952	1	0.938003	0.862012
P20020	HUMAN	ATP2B1	Plasma membrane calcium-transporting ATPase 1 OS=Homo sapiens GN=ATP2B1 PE=1 SV=3	M	PM				Nuc		PM	18	2289.03	2293.08	2176.11	2316.99	2362.58	1769.47	1615.29	1850.74	2038.54	2172.19	0.96887	0.970585	0.921072	0.980706	1	0.748956	0.683699	0.783354	0.862845	0.919416
P23634	HUMAN	ATP2B4	Plasma membrane calcium-transporting ATPase 4 OS=Homo sapiens GN=ATP2B4 PE=1 SV=2	M	PM						PM	23	3119.38	3166.38	2929.39	2946.95	3276.78	2521.95	2253.54	2732.46	2976.82	2857.47	0.951964	0.966306	0.893983	0.899344	1	0.769643	0.68773	0.833884	0.908458	0.872036
P98194-7	HUMAN	ATP2C1	Isoform 7 of Calcium-transporting ATPase type 2C member 1 OS=Homo sapiens GN=ATP2C1	M	PM						PM	2	99.1028	114.859	114.232	103.055	120.315	92.991	127.416	161.943	127.978	102.684	0.611961	0.709255	0.705381	0.636367	0.742949	0.574221	0.786798	1	0.790266	0.634076
P25705	HUMAN	ATP5A1	ATP synthase subunit alpha, mitochondrial OS=Homo sapiens GN=ATP5A1 PE=1 SV=1	M	PM						PM	12	838.794	987.545	929.943	834.205	1071.22	855.996	1067.38	1239.94	1148.13	1004.9	0.676479	0.796445	0.74999	0.672778	0.863932	0.690352	0.860834	1	0.925954	0.810442
P06576	HUMAN	ATP5B	ATP synthase subunit beta, mitochondrial OS=Homo sapiens GN=ATP5B PE=1 SV=3	M	PM		CS		Nuc		PM	4	218.288	265.457	265.714	174.116	239.899	211.568	281.335	340.782	261.32	277.72	0.64055	0.778963	0.779718	0.510929	0.703966	0.620831	0.825557	1	0.766824	0.81495
Q93050-3	HUMAN	ATP6V0A1	Isoform 3 of V-type proton ATPase 116 kDa subunit a isoform 1 OS=Homo sapiens GN=ATP6V0A1	M	PM						PM	4	207.385	229.628	240.878	218.89	198.154	205.715	246.51	241.573	253.72	232.442	0.817377	0.905043	0.949386	0.862723	0.780993	0.810796	0.971583	0.952125	1	0.916136
P61421	HUMAN	ATP6V0D1	V-type proton ATPase subunit d 1 OS=Homo sapiens GN=ATP6V0D1 PE=1 SV=1	M	PM						PM	3	281.814	282.684	376.131	344.278	324.288	295.415	342.605	432.698	442.961	379.521	0.636205	0.638168	0.849129	0.77722	0.732092	0.66691	0.773443	0.97683	1	0.856782
P38606	HUMAN	ATP6V1A	V-type proton ATPase catalytic subunit A OS=Homo sapiens GN=ATP6V1A PE=1 SV=2	M	PM						PM	5	363.628	413.956	423.309	355.265	526.289	565.393	462.558	658.846	577.353	423.723	0.551916	0.628304	0.642501	0.539223	0.798804	0.858156	0.702073	1	0.876309	0.643129
Q9UI12	HUMAN	ATP6V1H	V-type proton ATPase subunit H OS=Homo sapiens GN=ATP6V1H PE=1 SV=1	M	PM						PM	5	599.861	574.592	594.279	478.521	703.628	688.823	534.116	596.931	618.771	534.986	0.852526	0.816614	0.844593	0.680076	1	0.978959	0.759089	0.848362	0.879401	0.760326
Q04656-3	HUMAN	ATP7A	Isoform 2 of Copper-transporting ATPase 1 OS=Homo sapiens GN=ATP7A	M	PM						PM	4	219.552	263.343	325.156	365.886	285.8	261.244	338.937	359.841	335.882	362.277	0.600056	0.71974	0.888683	1	0.781119	0.714004	0.926348	0.983479	0.917997	0.990137
Q9UII2	HUMAN	ATPIF1	ATPase inhibitor, mitochondrial OS=Homo sapiens GN=ATPIF1 PE=1 SV=1				CS				PM	2	153.446	154.241	153.127	127.243	152.025	141.862	171.835	217.427	195.665	189.206	0.705736	0.709393	0.704268	0.585221	0.699202	0.65246	0.790312	1	0.899914	0.870204
O75882	HUMAN	ATRN	Attractin OS=Homo sapiens GN=ATRN PE=1 SV=2	M	PM			XC			PM	27	4153.28	4213.8	3360.3	3840.63	4014.5	4215.97	3539.73	3450.44	3430.77	3634.8	0.98513	0.999485	0.797041	0.910972	0.952212	1	0.8396	0.818422	0.813757	0.862152
Q9UBB4	HUMAN	ATXN10	Ataxin-10 OS=Homo sapiens GN=ATXN10 PE=1 SV=1	M	PM			XC			PM	2	63.3832	75.6337	65.9381	57.4805	75.8579	68.9682	69.2339	72.2082	74.8264	63.6584	0.835551	0.997044	0.869231	0.757739	1	0.909176	0.912678	0.951887	0.986401	0.839179
P30530	HUMAN	AXL	Tyrosine-protein kinase receptor UFO OS=Homo sapiens GN=AXL PE=1 SV=3	M	PM		CS	XC			PM	15	1459.16	1689.46	1157.36	1234.56	1288.43	1130.65	854.936	746.597	1172.21	1413.42	0.863686	1	0.685049	0.730743	0.762629	0.669236	0.506042	0.441915	0.693836	0.836614
P25311	HUMAN	AZGP1	Zinc-alpha-2-glycoprotein OS=Homo sapiens GN=AZGP1 PE=1 SV=2	M	PM			XC	Nuc		PM	6	470.41	457.618	634.064	523.571	517.198	687.543	586.936	569.709	529.249	599.063	0.68419	0.665584	0.922217	0.761511	0.75224	1	0.853672	0.828615	0.769768	0.87131
O95817	HUMAN	BAG3	BAG family molecular chaperone regulator 3 OS=Homo sapiens GN=BAG3 PE=1 SV=3	M	PM						PM	4	235.432	297.453	278.805	243.445	251.3	242.287	253.863	305.752	253.452	253.363	0.770011	0.972859	0.911868	0.796217	0.821909	0.792432	0.830291	1	0.828949	0.828657
Q9UHR4	HUMAN	BAIAP2L1	Brain-specific angiogenesis inhibitor 1-associated protein 2-like protein 1 OS=Homo sapiens GN=BAIAP2L1 PE=1 SV=2	M	PM						PM	3	206.19	220.913	204.12	166.003	233.637	189.102	135.352	165.433	178.839	154.137	0.882524	0.945538	0.873666	0.710518	1	0.809383	0.579326	0.708078	0.765455	0.659728
P80723	HUMAN	BASP1	Brain acid soluble protein 1 OS=Homo sapiens GN=BASP1 PE=1 SV=2	M	PM				Nuc		PM	9	627.728	855.241	664.107	633.119	733.827	648.52	612.575	822.751	664.654	683.789	0.733978	1	0.776515	0.740281	0.858035	0.758289	0.71626	0.96201	0.777154	0.799528
P50895	HUMAN	BCAM	Basal cell adhesion molecule OS=Homo sapiens GN=BCAM PE=1 SV=2	M	PM						PM	21	3226.66	4100.6	2787.98	3030.08	3253.36	3220.65	2876.88	2965.4	2604.77	2817.89	0.786875	1	0.679897	0.738936	0.793385	0.785409	0.701575	0.723161	0.635216	0.68719
P51572-2	HUMAN	BCAP31	Isoform 2 of B-cell receptor-associated protein 31 OS=Homo sapiens GN=BCAP31	M	PM						PM	8	1001.18	1040.95	1241.36	940.003	970.82	728.728	1304.74	1240.52	1306.91	1307.46	0.765744	0.796159	0.949442	0.718953	0.742523	0.557361	0.997915	0.948799	0.999581	1
P21810	HUMAN	BGN	Biglycan OS=Homo sapiens GN=BGN PE=1 SV=2				CS	XC			PM	1	73.0365	69.0505	81.6212	89.5534	70.4073	70.3803	76.6175	96.5932	121.334	104.596	0.601947	0.569095	0.672699	0.738074	0.580278	0.580055	0.63146	0.796095	1	0.862053
P13497	HUMAN	BMP1	Bone morphogenetic protein 1 OS=Homo sapiens GN=BMP1 PE=1 SV=2	M				XC			PM	8	494.607	548.133	558.448	593.096	620.92	488.791	587.313	637.949	616.431	654.412	0.755803	0.837596	0.853358	0.906303	0.948821	0.746915	0.897467	0.974842	0.941961	1
Q13873	HUMAN	BMPR2	Bone morphogenetic protein receptor type-2 OS=Homo sapiens GN=BMPR2 PE=1 SV=2	M	PM		CS	XC			PM	31	5891.38	5675.68	4751.01	5314.09	5297.63	5529.52	5772.08	4485.32	4604.44	5182.06	1	0.963387	0.806435	0.902011	0.899217	0.938578	0.979749	0.761336	0.781556	0.879601
P35613	HUMAN	BSG	Basigin OS=Homo sapiens GN=BSG PE=1 SV=2	M	PM						PM	64	12038.9	13430.9	11670.8	12308.5	12582.4	13011	11758.7	11586.4	9199.75	10747	0.896358	1	0.86895	0.916428	0.936827	0.968737	0.875492	0.862666	0.684969	0.800168
Q10588	HUMAN	BST1	ADP-ribosyl cyclase/cyclic ADP-ribose hydrolase 2 OS=Homo sapiens GN=BST1 PE=1 SV=2	M	PM						PM	1	248.784	207.89	272.452	276.408	232.767	271.047	305.913	232.234	281.432	258.751	0.81325	0.679572	0.890618	0.903551	0.76089	0.886026	1	0.759151	0.919973	0.845831
Q10589	HUMAN	BST2	Bone marrow stromal antigen 2 OS=Homo sapiens GN=BST2 PE=1 SV=1	M	PM		CS				PM	1	68.1744	65.3352	81.7407	67.8851	71.5014	39.5383	83.3909	44.0149	86.0952	57.0139	0.791849	0.758872	0.949423	0.78849	0.830493	0.459239	0.96859	0.511235	1	0.66222
Q7KYR7-1	HUMAN	BTN2A1	Isoform 2 of Butyrophilin subfamily 2 member A1 OS=Homo sapiens GN=BTN2A1	M	PM						PM	5	318.931	403.122	338.873	332.434	340.015	349.309	375.319	364.618	323.489	360.699	0.791152	1	0.84062	0.824647	0.843455	0.866509	0.93103	0.904484	0.802458	0.894764
O00478	HUMAN	BTN3A3	Butyrophilin subfamily 3 member A3 OS=Homo sapiens GN=BTN3A3 PE=1 SV=1	M	PM						PM	1	26.5142	42.8853	32.6894	40.9476	38.7453	32.0955	46.0066	37.6702	38.9229	35.9853	0.576313	0.932156	0.710537	0.890038	0.842168	0.697627	1	0.818801	0.846029	0.782177
Q9H7M9	HUMAN	C10orf54	V-type immunoglobulin domain-containing suppressor of T-cell activation OS=Homo sapiens GN=C10orf54 PE=1 SV=3	M	PM						PM	14	3708.73	3333.11	2850.91	3040.19	3497.58	3593.78	2648.53	2575.46	2485.3	2896.59	1	0.89872	0.768703	0.819739	0.943066	0.969007	0.714135	0.694432	0.670122	0.781018
P01024	HUMAN	C3	Complement C3 OS=Homo sapiens GN=C3 PE=1 SV=2	M	PM			XC			PM	4	165.371	188.512	207.262	235.437	200.195	195.489	248.519	233.633	262.549	161.892	0.629866	0.718004	0.78942	0.896736	0.762506	0.744579	0.946562	0.889865	1	0.616615
P0C0L5	HUMAN	C4B	Complement C4-B OS=Homo sapiens GN=C4B PE=1 SV=2	M	PM			XC			PM	4	381.056	344.973	495.06	592.437	430.224	500.731	614.078	515.171	511.649	461.835	0.620533	0.561774	0.806184	0.964758	0.700601	0.815419	1	0.838934	0.833198	0.752079
P04003	HUMAN	C4BPA	C4b-binding protein alpha chain OS=Homo sapiens GN=C4BPA PE=1 SV=2	M	PM			XC			PM	3	383.802	434.14	443.152	479.857	540.191	529.245	372.134	574.369	423.865	469.414	0.668216	0.755857	0.771546	0.835451	0.940496	0.921439	0.647902	1	0.737967	0.817269
P10643	HUMAN	C7	Complement component C7 OS=Homo sapiens GN=C7 PE=1 SV=2	M				XC			PM	1	48.336	44.7813	44.8299	59.1037	54.4083	46.2265	54.0339	51.1737	66.6107	49.7881	0.72565	0.672284	0.673014	0.887301	0.81681	0.69398	0.811189	0.768251	1	0.747449
Q5VU97	HUMAN	CACHD1	VWFA and cache domain-containing protein 1 OS=Homo sapiens GN=CACHD1 PE=2 SV=2	M						ShG	PM	12	1581.56	1852.97	1195.18	1227.77	1317	1175.9	646.902	535.503	1132.37	1327.48	0.853529	1	0.645008	0.662596	0.710754	0.634604	0.349117	0.288998	0.611113	0.716408
Q9BY67-3	HUMAN	CADM1	Isoform 3 of Cell adhesion molecule 1 OS=Homo sapiens GN=CADM1	M	PM						PM	14	2190.17	2731.34	1855.33	1723.24	2083.33	2105.66	1835.98	1576.49	1416.66	1847.52	0.801866	1	0.679275	0.630914	0.762751	0.770925	0.672191	0.577186	0.518667	0.676416
Q8NFZ8	HUMAN	CADM4	Cell adhesion molecule 4 OS=Homo sapiens GN=CADM4 PE=1 SV=1	M	PM						PM	15	1715.19	1709.29	1601.18	1698.28	1772.11	1989.51	1921.81	1781.2	1401.48	1654.18	0.862118	0.859151	0.804812	0.853618	0.890726	1	0.965975	0.895295	0.704435	0.831454
Q05682	HUMAN	CALD1	Caldesmon OS=Homo sapiens GN=CALD1 PE=1 SV=3	M	PM						PM	4	221.74	310.162	230.31	257.276	277.119	299.395	249.866	322.397	209.909	236.042	0.687786	0.96205	0.714369	0.798011	0.85956	0.928654	0.775027	1	0.65109	0.732148
P62158	HUMAN	CALM1	Calmodulin OS=Homo sapiens GN=CALM1 PE=1 SV=2	M	PM			XC	Nuc		PM	2	80.8331	103.984	232.572	86.5297	70.7198	150.617	41.3698	36.8606	26.3028	34.264	0.347562	0.447105	1	0.372056	0.304077	0.647614	0.17788	0.158491	0.113096	0.147327
P27797	HUMAN	CALR	Calreticulin OS=Homo sapiens GN=CALR PE=1 SV=1	M	PM		CS	XC	Nuc		PM	21	3210.94	3318.79	3549.7	3201.18	3285	3411.59	3917.14	5071.35	4293.03	5400.37	0.594577	0.614548	0.657306	0.59277	0.608291	0.631733	0.725346	0.939074	0.79495	1
O43852-3	HUMAN	CALU	Isoform 3 of Calumenin OS=Homo sapiens GN=CALU	M				XC			PM	26	3990.15	4592.39	5312.45	4669.18	4491.49	4845.41	6150	7562.14	6357.07	6743.74	0.527648	0.607288	0.702506	0.617442	0.593945	0.640747	0.813262	1	0.840644	0.891777
Q13554	HUMAN	CAMK2B	Calcium/calmodulin-dependent protein kinase type II subunit beta OS=Homo sapiens GN=CAMK2B PE=1 SV=3	M	PM						PM	1	63.6052	54.8158	66.1686	35.5254	66.3883	37.6601	34.7818	59.4157	64.0784	55.7282	0.958078	0.825684	0.99669	0.535115	1	0.56727	0.523915	0.894972	0.965205	0.839427
Q01518	HUMAN	CAP1	Adenylyl cyclase-associated protein 1 OS=Homo sapiens GN=CAP1 PE=1 SV=5	M	PM						PM	6	330.494	410.89	420.302	328.902	386.15	329.5	291.078	385.614	392.184	351.866	0.786324	0.977607	1	0.782537	0.918742	0.783959	0.692544	0.917468	0.933099	0.837173
P07384	HUMAN	CAPN1	Calpain-1 catalytic subunit OS=Homo sapiens GN=CAPN1 PE=1 SV=1	M	PM						PM	6	296.933	345.388	349.486	371.408	303.063	334.144	285.831	255.074	325.933	348.517	0.799479	0.929941	0.940975	1	0.815985	0.899669	0.769587	0.686776	0.877561	0.938368
P17655	HUMAN	CAPN2	Calpain-2 catalytic subunit OS=Homo sapiens GN=CAPN2 PE=1 SV=6	M	PM				Nuc		PM	10	731.305	756.379	796.36	779.857	891.309	854.385	707.564	927.946	814.624	670.723	0.78809	0.815111	0.858196	0.840412	0.960518	0.920726	0.762506	1	0.877878	0.722804
P04632	HUMAN	CAPNS1	Calpain small subunit 1 OS=Homo sapiens GN=CAPNS1 PE=1 SV=1	M	PM						PM	1	26.1124	29.97	39.5962	30.4658	29.7696	28.9387	32.0631	31.1902	34.4627	36.6886	0.659467	0.75689	1	0.769412	0.751831	0.730844	0.809752	0.787707	0.870353	0.926568
Q14444	HUMAN	CAPRIN1	Caprin-1 OS=Homo sapiens GN=CAPRIN1 PE=1 SV=2	M	PM						PM	4	441.518	461.611	780.414	463.268	409.692	363.366	534.329	555.612	618.619	572.747	0.565748	0.591495	1	0.593618	0.524967	0.465606	0.684673	0.711945	0.792681	0.733902
P47755	HUMAN	CAPZA2	F-actin-capping protein subunit alpha-2 OS=Homo sapiens GN=CAPZA2 PE=1 SV=3	M				XC			PM	2	95.192	79.6524	143.409	119.229	144.726	175.039	145.576	185.188	182.79	112.741	0.51403	0.430117	0.7744	0.64383	0.781509	0.945199	0.786103	1	0.987052	0.608792
O14936	HUMAN	CASK	Peripheral plasma membrane protein CASK OS=Homo sapiens GN=CASK PE=1 SV=3	M	PM						PM	1	101.288	101.109	119.431	97.4714	90.1552	89.8544	92.8711	88.9107	117.663	119.598	0.846906	0.845409	0.998603	0.814994	0.753821	0.751306	0.776529	0.743415	0.983825	1
Q03135	HUMAN	CAV1	Caveolin-1 OS=Homo sapiens GN=CAV1 PE=1 SV=4	M	PM		CS				PM	8	1721.29	1761.89	1996.26	2162.22	2033.45	1628.98	1798.6	2052.06	2410.7	1889.78	0.71402	0.73086	0.82808	0.896925	0.843508	0.675726	0.746088	0.85123	1	0.783914
P16152	HUMAN	CBR1	Carbonyl reductase [NADPH] 1 OS=Homo sapiens GN=CBR1 PE=1 SV=3					XC			PM	13	1685.8	1192.01	1962.48	1665.14	1551.87	2619.21	1541.84	1766.17	2534.26	1562.94	0.64363	0.455104	0.749265	0.63574	0.592496	1	0.588666	0.674315	0.967567	0.596721
Q9H6E4	HUMAN	CCDC134	Coiled-coil domain-containing protein 134 OS=Homo sapiens GN=CCDC134 PE=1 SV=1	M				XC			PM	3	130.323	184.701	158.881	112.8	144.21	136.869	201.154	222.417	193.277	220.593	0.58594	0.830426	0.714338	0.507156	0.648377	0.615372	0.904402	1	0.868983	0.991799
Q3V6T2	HUMAN	CCDC88A	Girdin OS=Homo sapiens GN=CCDC88A PE=1 SV=2	M	PM						PM	1	34.662	33.1131	33.1231	35.2596	17.3485	29.5234	52.0942	30.5804	55.1518	59.7111	0.580495	0.554555	0.554723	0.590503	0.290541	0.494437	0.872438	0.51214	0.923645	1
Q9ULG6-5	HUMAN	CCPG1	Isoform 5 of Cell cycle progression protein 1 OS=Homo sapiens GN=CCPG1	M						ShG	PM	1	47.9973	48.1843	50.0682	43.5437	49.9038	41.7764	65.8769	48.4525	53.3014	51.9285	0.728591	0.73143	0.760027	0.660986	0.757531	0.634159	1	0.7355	0.809107	0.788265
P49368	HUMAN	CCT3	T-complex protein 1 subunit gamma OS=Homo sapiens GN=CCT3 PE=1 SV=4	M	PM						PM	19	1788.96	1560.04	1805.27	1774.38	1741.48	1959.36	1567.37	1797.45	1956.94	1597.05	0.913031	0.796197	0.921353	0.905591	0.888797	1	0.799939	0.917361	0.998764	0.815084
Q6YHK3	HUMAN	CD109	CD109 antigen OS=Homo sapiens GN=CD109 PE=1 SV=2	M	PM		CS	XC			PM	43	9164.31	8185.11	6412.41	6652.1	8335.57	9425.58	8937.94	6477.61	6691.28	6811.13	0.972281	0.868394	0.68032	0.705749	0.884356	1	0.948264	0.687237	0.709906	0.722622
P48509	HUMAN	CD151	CD151 antigen OS=Homo sapiens GN=CD151 PE=1 SV=3	M	PM						PM	9	1938.75	1857.84	1494.32	1598.52	1815.55	1947.18	1390.86	1297.11	1172.09	1162.24	0.995669	0.954119	0.767428	0.82094	0.932399	1	0.714295	0.666147	0.601941	0.59688
Q9HCU0	HUMAN	CD248	Endosialin OS=Homo sapiens GN=CD248 PE=1 SV=1	M				XC			PM	21	3601.97	3499.42	4258.32	4827.17	3070.14	3023.46	3771.76	2530.12	4222.84	4136.04	0.746187	0.724944	0.882157	1	0.636012	0.626342	0.781361	0.524142	0.874808	0.856826
Q9NZQ7	HUMAN	CD274	Programmed cell death 1 ligand 1 OS=Homo sapiens GN=CD274 PE=1 SV=1	M	PM						PM	10	848.147	946.764	748.586	801.651	958.48	966.836	1041.59	921.922	806.719	886.892	0.814283	0.908962	0.718697	0.769644	0.920211	0.928233	1	0.885112	0.774509	0.851481
Q5ZPR3	HUMAN	CD276	CD276 antigen OS=Homo sapiens GN=CD276 PE=1 SV=1	M	PM						PM	15	4257.22	4427.52	4496.83	4933.92	4654.58	4399.2	3857.24	3713.37	3670.35	3811.33	0.862847	0.897363	0.91141	1	0.943383	0.891623	0.781779	0.752621	0.7439	0.772475
Q9NPF0	HUMAN	CD320	CD320 antigen OS=Homo sapiens GN=CD320 PE=1 SV=1	M	PM						PM	12	1332.31	1351.19	1183.75	1127.75	1180.15	1194.25	989.13	1101.15	975.032	1057.13	0.986027	1	0.876078	0.834636	0.873413	0.88385	0.732044	0.814946	0.72161	0.782371
P16671	HUMAN	CD36	Platelet glycoprotein 4 OS=Homo sapiens GN=CD36 PE=1 SV=2	M	PM		CS	XC			PM	2	83.8352	84.1668	78.8493	75.6131	84.9458	80.9765	62.5025	83.2044	67.3372	73.655	0.986926	0.990829	0.92823	0.890133	1	0.953273	0.735792	0.9795	0.792708	0.867082
P28907	HUMAN	CD38	ADP-ribosyl cyclase/cyclic ADP-ribose hydrolase 1 OS=Homo sapiens GN=CD38 PE=1 SV=2	M	PM		CS		Nuc		PM	1	25.1473	31.0462	35.4198	45.6556	34.2485	34.8555	37.3235	34.4295	38.8176	41.2208	0.550804	0.680009	0.775802	1	0.750149	0.763444	0.8175	0.754113	0.850225	0.902864
P25942	HUMAN	CD40	Tumor necrosis factor receptor superfamily member 5 OS=Homo sapiens GN=CD40 PE=1 SV=1	M	PM		CS	XC			PM	9	960.774	1043.7	872.041	956.382	1160	1119.97	990.348	907.081	890.392	905.378	0.828251	0.899735	0.751757	0.824464	1	0.965486	0.853746	0.781964	0.767577	0.780496
P16070	HUMAN	CD44	CD44 antigen OS=Homo sapiens GN=CD44 PE=1 SV=3	M	PM		CS				PM	169	40127.2	41025.2	40373.6	45552.6	40153	37868.5	39716.5	39919.4	36393.3	39030	0.880899	0.900611	0.886308	1	0.881465	0.831313	0.871883	0.876337	0.798929	0.856813
P15529	HUMAN	CD46	Membrane cofactor protein OS=Homo sapiens GN=CD46 PE=1 SV=3	M	PM		CS				PM	6	1200.19	1202.2	1093.43	1238.37	1267.82	1323.63	1141.76	846.794	1042.65	1148.93	0.906742	0.908263	0.826087	0.935586	0.957837	1	0.862595	0.639752	0.787719	0.868014
P15529-2	HUMAN	CD46	Isoform B of Membrane cofactor protein OS=Homo sapiens GN=CD46	M	PM		CS				PM	31	6939.17	6123.93	5948.67	6188.95	6237.26	6989.39	6120.93	4805.58	5066.24	5784.97	0.992815	0.876175	0.8511	0.885478	0.892391	1	0.875747	0.687553	0.724847	0.827679
Q08722	HUMAN	CD47	Leukocyte surface antigen CD47 OS=Homo sapiens GN=CD47 PE=1 SV=1	M	PM						PM	26	7009.95	7535.87	5551.03	6359.23	6324.47	7271.36	6358.59	5898.25	4673.45	5312.58	0.930211	1	0.736614	0.843861	0.839249	0.9649	0.843777	0.782689	0.620161	0.704972
P08174-7	HUMAN	CD55	Isoform 7 of Complement decay-accelerating factor OS=Homo sapiens GN=CD55	M	PM		CS	XC			PM	58	12023.5	10554.5	9266.48	9292.28	9275.7	11156.5	10635	8415.67	9409.97	9255.08	1	0.877825	0.770698	0.772843	0.771464	0.927889	0.884519	0.699935	0.782632	0.769749
P19256	HUMAN	CD58	Lymphocyte function-associated antigen 3 OS=Homo sapiens GN=CD58 PE=1 SV=1	M	PM		CS				PM	14	1096.16	1079.3	4244.67	4436.52	1363.1	1380.05	5117.44	4772.51	4067.65	4730.99	0.214201	0.210905	0.829453	0.866942	0.266363	0.269676	1	0.932598	0.794862	0.924484
P13987	HUMAN	CD59	CD59 glycoprotein OS=Homo sapiens GN=CD59 PE=1 SV=1	M	PM		CS	XC			PM	10	2876.61	2165.64	2314.59	2317.87	2180.55	3203.14	3095.68	2045.27	2254.43	2380.69	0.898058	0.676097	0.722599	0.723624	0.680753	1	0.966452	0.638518	0.703817	0.743236
P08962	HUMAN	CD63	CD63 antigen OS=Homo sapiens GN=CD63 PE=1 SV=2	M	PM		CS	XC			PM	30	7479.93	6536.99	7739.6	7661.69	6517.75	8168.58	8066.17	6920.6	8126.14	8213.56	0.91068	0.795877	0.942295	0.932809	0.793534	0.994524	0.982054	0.842581	0.989356	1
P60033	HUMAN	CD81	CD81 antigen OS=Homo sapiens GN=CD81 PE=1 SV=1	M	PM						PM	3	615.669	753.707	893.619	832.79	715.866	760.26	812.478	765.5	872.926	824.598	0.688961	0.843431	1	0.93193	0.801086	0.850765	0.909199	0.856629	0.976843	0.922762
P27701	HUMAN	CD82	CD82 antigen OS=Homo sapiens GN=CD82 PE=1 SV=1	M	PM						PM	17	1847.63	3227.65	1960.05	2069.21	3209.3	2626.19	2443.38	4176.37	2001.75	1926.68	0.442401	0.772837	0.469319	0.495458	0.768442	0.628821	0.585049	1	0.479305	0.46133
P21926	HUMAN	CD9	CD9 antigen OS=Homo sapiens GN=CD9 PE=1 SV=4	M	PM			XC			PM	7	1440.93	1434.36	1281.03	1218.06	1494.52	1589.22	1373.89	1240.73	1241.18	1257.86	0.906688	0.902556	0.806076	0.766452	0.94041	1	0.864504	0.780717	0.781001	0.791496
P48960	HUMAN	CD97	CD97 antigen OS=Homo sapiens GN=CD97 PE=1 SV=4	M	PM			XC			PM	44	9613.05	10255.6	9970.32	10354.2	10751.7	11056.5	10961.7	10662.3	9181.13	10396	0.869448	0.92756	0.901761	0.936481	0.972437	1	0.991428	0.964344	0.830383	0.940263
P14209	HUMAN	CD99	CD99 antigen OS=Homo sapiens GN=CD99 PE=1 SV=1	M	PM						PM	9	1371.49	1482.52	1411.45	1352.68	1412.52	1557.64	1254.79	1143.75	1037.09	1056.84	0.88049	0.951769	0.906141	0.868417	0.906829	1	0.805572	0.73428	0.66581	0.678486
Q8TCZ2-5	HUMAN	CD99L2	Isoform 5 of CD99 antigen-like protein 2 OS=Homo sapiens GN=CD99L2	M	PM						PM	1	24.7768	87.4962	35.9594	61.8439	53.0096	73.9757	47.3967	71.3127	36.6468	64.054	0.283176	1	0.410982	0.706818	0.60585	0.845473	0.5417	0.815037	0.418838	0.732077
P60953	HUMAN	CDC42	Cell division control protein 42 homolog OS=Homo sapiens GN=CDC42 PE=1 SV=2	M	PM						PM	1	129.206	118.533	151.269	120.422	134.045	114.119	163.467	128.607	177.546	137.878	0.727731	0.667615	0.851999	0.678254	0.754987	0.642757	0.920702	0.724358	1	0.776577
Q9H5V8	HUMAN	CDCP1	CUB domain-containing protein 1 OS=Homo sapiens GN=CDCP1 PE=1 SV=3	M	PM			XC			PM	54	8792.58	8671.42	8745.95	9178.89	9134.12	9559.33	9240.93	7389.37	8774	9566.93	0.91906	0.906396	0.914186	0.959439	0.95476	0.999206	0.965924	0.772387	0.917117	1
P12830	HUMAN	CDH1	Cadherin-1 OS=Homo sapiens GN=CDH1 PE=1 SV=3	M	PM			XC			PM	1	72.1163	93.0213	77.4781	71.1566	69.7875	70.3112	91.0675	74.0316	68.6121	66.0101	0.775266	1	0.832907	0.764949	0.750231	0.755861	0.978996	0.795856	0.737595	0.709623
P55287	HUMAN	CDH11	Cadherin-11 OS=Homo sapiens GN=CDH11 PE=2 SV=2	M	PM						PM	16	2051.73	2192.46	1883.51	1986	1916.29	1925.93	2089.38	1967.76	1889.28	2033.02	0.935812	1	0.859085	0.905833	0.874036	0.878431	0.952984	0.897514	0.861718	0.927278
P55290-4	HUMAN	CDH13	Isoform 4 of Cadherin-13 OS=Homo sapiens GN=CDH13	M	PM			XC			PM	12	1050.77	1076.65	779.391	847.414	1107.75	1143.12	2393.12	1142.13	946.886	937.84	0.439079	0.449895	0.32568	0.354104	0.462889	0.477668	1	0.477255	0.39567	0.39189
P19022	HUMAN	CDH2	Cadherin-2 OS=Homo sapiens GN=CDH2 PE=1 SV=4	M	PM						PM	53	11025.3	10456.7	8940.09	9257.17	10383.3	9842.76	10418.7	9194.91	8768.02	8720.39	1	0.94843	0.81087	0.839629	0.941772	0.892743	0.944978	0.833983	0.795264	0.790944
P55285	HUMAN	CDH6	Cadherin-6 OS=Homo sapiens GN=CDH6 PE=1 SV=1	M	PM						PM	2	106.564	148.358	72.8674	89.2641	101.099	102.655	90.0914	81.9209	86.4642	109.296	0.718289	1	0.491159	0.60168	0.68145	0.691939	0.607256	0.552183	0.582807	0.736706
O14735	HUMAN	CDIPT	CDP-diacylglycerol--inositol 3-phosphatidyltransferase OS=Homo sapiens GN=CDIPT PE=1 SV=1	M	PM						PM	4	191.508	210.505	352.522	333.011	217.893	202.791	398.06	480.956	399.683	504.251	0.379787	0.417461	0.6991	0.660409	0.432112	0.402164	0.789409	0.953804	0.792628	1
Q00535	HUMAN	CDK5	Cyclin-dependent-like kinase 5 OS=Homo sapiens GN=CDK5 PE=1 SV=3	M	PM				Nuc		PM	1	56.5813	59.731	63.1165	44.1576	78.081	70.4045	64.967	61.6119	65.6933	58.3476	0.724649	0.764987	0.808346	0.565536	1	0.901686	0.832046	0.789077	0.841348	0.74727
P13688	HUMAN	CEACAM1	Carcinoembryonic antigen-related cell adhesion molecule 1 OS=Homo sapiens GN=CEACAM1 PE=1 SV=2	M	PM						PM	1	41.8428	48.0305	33.4754	33.2023	44.9226	34.4844	44.8934	36.272	29.9389	40.2225	0.871172	1	0.696961	0.691277	0.935295	0.717969	0.934685	0.755187	0.623332	0.837437
Q9HCU4	HUMAN	CELSR2	Cadherin EGF LAG seven-pass G-type receptor 2 OS=Homo sapiens GN=CELSR2 PE=1 SV=1	M	PM						PM	18	1221.68	1356.68	1459.84	1297.45	1501.68	1110.79	1146.83	1033.71	1206.67	1262.65	0.813543	0.903446	0.972141	0.864	1	0.7397	0.763697	0.688372	0.803545	0.840826
P23528	HUMAN	CFL1	Cofilin-1 OS=Homo sapiens GN=CFL1 PE=1 SV=3	M				XC	Nuc		PM	9	1278.02	1024.11	1598.97	1181.76	1586.63	1737.51	1197.21	1423.17	1419.13	1007.28	0.735547	0.589412	0.920269	0.680144	0.913161	1	0.689036	0.819086	0.81676	0.579728
Q9Y281	HUMAN	CFL2	Cofilin-2 OS=Homo sapiens GN=CFL2 PE=1 SV=1					XC			PM	3	349.807	242.726	407.969	255.577	280.123	413.259	307.345	226.794	315.07	246.251	0.846459	0.587346	0.987199	0.618443	0.677839	1	0.743711	0.548793	0.762403	0.595876
Q9BWS9-2	HUMAN	CHID1	Isoform 2 of Chitinase domain-containing protein 1 OS=Homo sapiens GN=CHID1	M				XC	Nuc		PM	1	74.5987	100.667	74.3541	66.6538	76.8025	72.059	78.2831	82.7671	78.0995	97.0845	0.741044	1	0.738614	0.662122	0.762936	0.715815	0.777644	0.822187	0.77582	0.964412
P08172	HUMAN	CHRM2	Muscarinic acetylcholine receptor M2 OS=Homo sapiens GN=CHRM2 PE=1 SV=1	M	PM						PM	1	24.4042	38.1533	28.2921	33.2705	25.8695	25.7985	34.1016	29.6656	30.5906	33.0906	0.639635	1	0.741536	0.872021	0.67804	0.676179	0.893804	0.777537	0.80178	0.867307
Q07065	HUMAN	CKAP4	Cytoskeleton-associated protein 4 OS=Homo sapiens GN=CKAP4 PE=1 SV=2	M	PM						PM	20	1700.45	1760.55	2062.83	1987.66	1758.55	1528.45	1951.64	2459.85	2635.66	2671.11	0.636608	0.659108	0.772276	0.744135	0.658361	0.572215	0.730649	0.920909	0.986731	1
Q9NY35	HUMAN	CLDND1	Claudin domain-containing protein 1 OS=Homo sapiens GN=CLDND1 PE=1 SV=1	M			CS				PM	3	708.254	737.805	673.819	726.926	712.044	759.478	721.422	790.548	685.959	685.161	0.895903	0.933283	0.852345	0.919522	0.900698	0.960699	0.912559	1	0.867702	0.866692
Q9Y240	HUMAN	CLEC11A	C-type lectin domain family 11 member A OS=Homo sapiens GN=CLEC11A PE=1 SV=1					XC			PM	3	104.863	112.234	104.402	92.9631	115.303	99.5722	97.4258	117.425	127.457	122.271	0.822734	0.880567	0.819119	0.729369	0.904643	0.781224	0.764383	0.921291	1	0.959312
O00299	HUMAN	CLIC1	Chloride intracellular channel protein 1 OS=Homo sapiens GN=CLIC1 PE=1 SV=4	M	PM			XC	Nuc		PM	11	923.831	733.921	1165.05	934.85	1059.14	1266.28	874.47	1132.27	1144.22	844.707	0.729561	0.579587	0.920057	0.738263	0.836418	1	0.69058	0.894164	0.903608	0.667076
Q9Y696	HUMAN	CLIC4	Chloride intracellular channel protein 4 OS=Homo sapiens GN=CLIC4 PE=1 SV=4	M	PM		CS				PM	1	383.099	282.622	375.81	345.438	414.864	405.401	300.96	366.684	386.92	343.778	0.923434	0.681241	0.905863	0.832655	1	0.977191	0.725442	0.883868	0.932644	0.828652
Q9H6B4	HUMAN	CLMP	CXADR-like membrane protein OS=Homo sapiens GN=CLMP PE=1 SV=1	M	PM		CS				PM	2	92.5196	113.417	110.867	135.707	125.406	110.116	125.992	123.769	130.493	118.471	0.681761	0.835748	0.816958	1	0.924097	0.811424	0.92841	0.912036	0.961584	0.872992
O96005	HUMAN	CLPTM1	Cleft lip and palate transmembrane protein 1 OS=Homo sapiens GN=CLPTM1 PE=1 SV=1	M	PM						PM	4	297.442	321.181	313.345	322.153	332.219	331.772	360.445	480.727	392.441	453.186	0.618734	0.668115	0.651816	0.670137	0.691077	0.690147	0.749792	1	0.816349	0.942709
P09497-2	HUMAN	CLTB	Isoform Non-brain of Clathrin light chain B OS=Homo sapiens GN=CLTB	M	PM						PM	4	314.752	321.428	374.226	321.058	301.622	376.386	428.064	402.55	379.061	384.645	0.735292	0.750888	0.874228	0.750024	0.704618	0.879276	1	0.940396	0.885524	0.89857
Q00610	HUMAN	CLTC	Clathrin heavy chain 1 OS=Homo sapiens GN=CLTC PE=1 SV=5	M	PM			XC			PM	50	6215.62	5885.35	6804.96	5916.72	6194.9	6063.28	5202.4	6653.58	6759.96	6171	0.913396	0.864863	1	0.869472	0.910351	0.891009	0.764502	0.977755	0.993388	0.906838
P10909-2	HUMAN	CLU	Isoform 2 of Clusterin OS=Homo sapiens GN=CLU	M			CS	XC	Nuc		PM	17	1682.17	1628.71	1618.75	1737.8	1873.72	1654.08	1918.08	2398.98	2121.47	1916.36	0.701202	0.678919	0.674764	0.72439	0.781049	0.689495	0.799542	1	0.884322	0.798821
Q9NX76	HUMAN	CMTM6	CKLF-like MARVEL transmembrane domain-containing protein 6 OS=Homo sapiens GN=CMTM6 PE=1 SV=1	M				XC			PM	1	190.296	200.053	221.201	218.126	180.7	185.438	187.541	221.953	208.89	203.704	0.857369	0.901328	0.996609	0.982755	0.814133	0.835483	0.844956	1	0.941142	0.917776
Q9H8M5	HUMAN	CNNM2	Metal transporter CNNM2 OS=Homo sapiens GN=CNNM2 PE=1 SV=2	M	PM						PM	7	1039.16	1097.51	911.673	1058.78	1117.66	1067.9	1079.08	1081.17	959.875	999.451	0.929763	0.981973	0.815697	0.947317	1	0.955476	0.965479	0.967347	0.858825	0.894235
Q8NE01	HUMAN	CNNM3	Metal transporter CNNM3 OS=Homo sapiens GN=CNNM3 PE=1 SV=1	M	PM						PM	21	3705.13	3653.18	2811.44	2930.07	3059.41	3153.92	2773.07	2457.77	2488.75	2798.56	1	0.985978	0.758796	0.790813	0.825723	0.851229	0.748441	0.663343	0.671704	0.75532
Q6P4Q7	HUMAN	CNNM4	Metal transporter CNNM4 OS=Homo sapiens GN=CNNM4 PE=1 SV=3	M	PM						PM	26	4399.63	4269.79	4445.1	4614.99	4419.67	4587.17	4581.28	4045.89	4250.76	4635.17	0.949183	0.921173	0.958992	0.995645	0.953506	0.989643	0.988373	0.872867	0.917066	1
A5YKK6	HUMAN	CNOT1	CCR4-NOT transcription complex subunit 1 OS=Homo sapiens GN=CNOT1 PE=1 SV=2	M				XC	Nuc		PM	2	71.547	96.3419	81.6788	74.5986	100.647	73.6533	68.3447	95.1215	79.6445	77.4162	0.71087	0.957225	0.811537	0.74119	1	0.731798	0.679053	0.945099	0.791324	0.769184
P09543	HUMAN	CNP	2',3'-cyclic-nucleotide 3'-phosphodiesterase OS=Homo sapiens GN=CNP PE=1 SV=2	M	PM			XC	Nuc		PM	3	209.906	216.398	233.373	209.625	237.168	252.382	233.592	226.711	253.775	229.949	0.827136	0.852718	0.919608	0.826029	0.934561	0.994514	0.920469	0.893355	1	0.906113
P26992	HUMAN	CNTFR	Ciliary neurotrophic factor receptor subunit alpha OS=Homo sapiens GN=CNTFR PE=1 SV=2	M	PM						PM	2	182.339	239.824	166.457	265.607	243.814	188.24	153.237	163.742	148.945	191.325	0.6865	0.902927	0.626703	1	0.917951	0.708716	0.576931	0.616483	0.560774	0.720333
Q96JB2	HUMAN	COG3	Conserved oligomeric Golgi complex subunit 3 OS=Homo sapiens GN=COG3 PE=1 SV=3	M	PM						PM	1	30.006	26.0447	38.1895	26.7032	31.9247	33.8751	39.3123	33.2788	34.5753	36.857	0.763272	0.662508	0.97144	0.679258	0.81208	0.861691	1	0.846523	0.879504	0.937544
Q99715	HUMAN	COL12A1	Collagen alpha-1(XII) chain OS=Homo sapiens GN=COL12A1 PE=1 SV=2					XC			PM	22	1462.47	1585.61	1604.57	1699.33	1496.84	1238.03	1738.35	1692.62	1973.32	1940.33	0.741123	0.803527	0.813135	0.861155	0.75854	0.627387	0.880931	0.857754	1	0.983285
Q05707	HUMAN	COL14A1	Collagen alpha-1(XIV) chain OS=Homo sapiens GN=COL14A1 PE=1 SV=3					XC			PM	3	224.999	367.846	272.745	315.134	266.926	234.338	296.149	293.458	345.909	383.866	0.586139	0.958266	0.710521	0.820948	0.695362	0.610468	0.77149	0.764479	0.901118	1
P39060	HUMAN	COL18A1	Collagen alpha-1(XVIII) chain OS=Homo sapiens GN=COL18A1 PE=1 SV=5	M				XC			PM	1	121.105	114.482	122.989	132.507	109.645	93.3943	132.809	123.481	128.149	133.163	0.90945	0.859711	0.923602	0.995077	0.823392	0.701354	0.997345	0.927295	0.96235	1
P02452	HUMAN	COL1A1	Collagen alpha-1(I) chain OS=Homo sapiens GN=COL1A1 PE=1 SV=5					XC			PM	24	1641.05	1879.07	2006.58	1935.56	1789.19	1539.46	1904.77	2396.63	2403.92	2455.6	0.668289	0.765219	0.817144	0.788222	0.728618	0.626919	0.775685	0.975985	0.978956	1
P08123	HUMAN	COL1A2	Collagen alpha-2(I) chain OS=Homo sapiens GN=COL1A2 PE=1 SV=7					XC			PM	17	1660.07	1766.91	1760.51	1551.4	1608.89	1509.2	1691.81	1823.3	2036.69	2150.57	0.771919	0.821599	0.818623	0.721387	0.748122	0.701764	0.786678	0.847822	0.947046	1
P02462	HUMAN	COL4A1	Collagen alpha-1(IV) chain OS=Homo sapiens GN=COL4A1 PE=1 SV=3	M				XC			PM	2	482.54	525.068	468.429	516.526	591.163	582.124	480.947	603.133	551.616	573.468	0.800055	0.870566	0.776659	0.856405	0.980154	0.965166	0.797414	1	0.914584	0.950814
P08572	HUMAN	COL4A2	Collagen alpha-2(IV) chain OS=Homo sapiens GN=COL4A2 PE=1 SV=4	M				XC			PM	5	241.491	266.124	279.989	220.572	217.974	191.508	338.82	321.901	357.754	418.512	0.577023	0.635882	0.669009	0.527038	0.520832	0.457593	0.809582	0.769155	0.854824	1
P20908	HUMAN	COL5A1	Collagen alpha-1(V) chain OS=Homo sapiens GN=COL5A1 PE=1 SV=3	M				XC			PM	14	1359.86	1737.34	1750.75	1746.43	1784.48	1443.58	1778.15	1861.38	1872.85	1883.18	0.722107	0.922553	0.929674	0.927382	0.947586	0.766562	0.944226	0.98842	0.994514	1
P05997	HUMAN	COL5A2	Collagen alpha-2(V) chain OS=Homo sapiens GN=COL5A2 PE=1 SV=3					XC			PM	3	434.973	452.962	507.171	503.189	486.45	479.399	444.418	504.319	550.687	516.127	0.789873	0.82254	0.920978	0.913747	0.883351	0.870548	0.807025	0.915799	1	0.937243
P25940	HUMAN	COL5A3	Collagen alpha-3(V) chain OS=Homo sapiens GN=COL5A3 PE=1 SV=3					XC			PM	1	28.7821	38.6432	37.8402	38.9422	40.5963	27.5791	31.7107	34.6654	43.7186	36.3994	0.65835	0.883908	0.865542	0.890747	0.928583	0.630832	0.725336	0.792921	1	0.832584
P12109	HUMAN	COL6A1	Collagen alpha-1(VI) chain OS=Homo sapiens GN=COL6A1 PE=1 SV=3	M				XC			PM	21	2742.7	2531.74	3056.85	3156.74	2732.18	2565.09	3134.46	3586.42	3684.55	3795.29	0.722658	0.667073	0.805431	0.831752	0.719885	0.675861	0.82588	0.944966	0.97082	1
P12110	HUMAN	COL6A2	Collagen alpha-2(VI) chain OS=Homo sapiens GN=COL6A2 PE=1 SV=4					XC			PM	13	1194.57	1118.87	1214.74	1104.62	1068.07	1054.47	1182.42	1254.23	1331.98	1300.42	0.896835	0.840004	0.911975	0.829302	0.80186	0.791655	0.887715	0.941628	1	0.976299
P12111	HUMAN	COL6A3	Collagen alpha-3(VI) chain OS=Homo sapiens GN=COL6A3 PE=1 SV=5					XC			PM	76	7594.87	8020.71	8256.73	8563.69	7932.63	7525.85	11155.7	9702.02	9783.96	9893.27	0.680809	0.718982	0.740138	0.767655	0.711086	0.674622	1	0.869695	0.87704	0.886839
Q5KU26	HUMAN	COLEC12	Collectin-12 OS=Homo sapiens GN=COLEC12 PE=1 SV=3	M	PM						PM	18	2091	2636.36	2481.37	2508.45	2362.16	2078.15	2259.67	2313.71	2702.03	2639.39	0.773862	0.975695	0.918336	0.928357	0.874215	0.769108	0.836284	0.856284	1	0.976816
P21964	HUMAN	COMT	Catechol O-methyltransferase OS=Homo sapiens GN=COMT PE=1 SV=2	M	PM						PM	3	324.986	238.864	331.768	257.597	270.952	325.504	232.85	301.024	314.508	205.416	0.979558	0.719972	1	0.776437	0.816692	0.98112	0.701846	0.907333	0.947975	0.619155
P53621-2	HUMAN	COPA	Isoform 2 of Coatomer subunit alpha OS=Homo sapiens GN=COPA	M				XC			PM	30	3155.95	3036.86	3053.63	3193.46	3203.6	3244.13	2708.18	3329.75	3525.34	3246.82	0.895219	0.861437	0.866196	0.90586	0.908734	0.920233	0.768204	0.94452	1	0.920995
P53618	HUMAN	COPB1	Coatomer subunit beta OS=Homo sapiens GN=COPB1 PE=1 SV=3	M	PM						PM	20	2470.6	2432.72	2619.42	2355.44	2834.13	2931.14	2300.54	3278.07	3208.64	2491.62	0.753675	0.742118	0.799073	0.718543	0.864573	0.894164	0.701797	1	0.978818	0.760087
Q9ULV4-3	HUMAN	CORO1C	Isoform 3 of Coronin-1C OS=Homo sapiens GN=CORO1C	M	PM						PM	9	2045.66	1702.9	2126.52	1852.37	2273.48	2243.71	1458.29	1975.83	2144.65	1664.39	0.899791	0.749026	0.935358	0.814771	1	0.986904	0.641433	0.869078	0.943331	0.732088
O75976	HUMAN	CPD	Carboxypeptidase D OS=Homo sapiens GN=CPD PE=1 SV=2	M				XC	Nuc		PM	41	6022.72	5789.81	4556.14	5339.94	6102.41	6321.33	4473.58	4670.64	4450.23	4851.8	0.952762	0.915918	0.720757	0.84475	0.965368	1	0.707697	0.73887	0.704003	0.767529
P14384	HUMAN	CPM	Carboxypeptidase M OS=Homo sapiens GN=CPM PE=1 SV=2	M	PM		CS	XC			PM	14	2171.77	1909.48	1517.36	1590.8	1860.61	2284.22	3587.03	1983.12	1831.78	1881.07	0.605452	0.532329	0.423014	0.443488	0.518705	0.636801	1	0.55286	0.510669	0.524409
Q99829	HUMAN	CPNE1	Copine-1 OS=Homo sapiens GN=CPNE1 PE=1 SV=1	M	PM				Nuc		PM	7	826.711	827.285	930.399	864.423	883.769	980.276	813.608	939.031	906.16	820.379	0.843345	0.843931	0.949119	0.881816	0.901551	1	0.829978	0.957925	0.924393	0.836886
O75131	HUMAN	CPNE3	Copine-3 OS=Homo sapiens GN=CPNE3 PE=1 SV=1	M	PM				Nuc		PM	5	345.599	395.003	376.563	309.105	339.171	298.385	349.306	337.801	375.654	352.842	0.874928	1	0.953317	0.78254	0.858655	0.755399	0.884311	0.855186	0.951015	0.893264
Q9BRF8	HUMAN	CPPED1	Serine/threonine-protein phosphatase CPPED1 OS=Homo sapiens GN=CPPED1 PE=1 SV=3	M	PM						PM	4	316.611	382.588	377.699	357.064	448.714	433.529	266.495	528.87	354.228	275.706	0.598656	0.723406	0.714163	0.675145	0.848439	0.819728	0.503895	1	0.669782	0.521312
Q8N436	HUMAN	CPXM2	Inactive carboxypeptidase-like protein X2 OS=Homo sapiens GN=CPXM2 PE=2 SV=3					XC			PM	18	1857.88	2007.31	1525.01	1421.74	2029.64	1834.83	1362.01	1324.17	1539.79	1949.35	0.915374	0.988997	0.751369	0.70049	1	0.904017	0.671059	0.652415	0.758651	0.96044
Q66K79	HUMAN	CPZ	Carboxypeptidase Z OS=Homo sapiens GN=CPZ PE=1 SV=2					XC			PM	18	2737.55	2733.48	2685.1	2497.16	3036.08	2881.61	2733.84	2977.54	2446.63	3121.18	0.877087	0.875784	0.860283	0.800067	0.972732	0.923241	0.875898	0.953977	0.783879	1
Q96HD1-2	HUMAN	CRELD1	Isoform 2 of Cysteine-rich with EGF-like domain protein 1 OS=Homo sapiens GN=CRELD1	M						ShG	PM	2	118.136	140.681	168.614	140.373	118.527	117.489	213.113	273.41	219.135	250.839	0.432083	0.514541	0.616707	0.513415	0.433514	0.429715	0.779463	1	0.801488	0.917447
Q6UXH1-5	HUMAN	CRELD2	Isoform 5 of Cysteine-rich with EGF-like domain protein 2 OS=Homo sapiens GN=CRELD2					XC			PM	3	109.536	141.735	120.603	129.606	111.929	165.177	156.992	247.409	161.242	205.036	0.442732	0.572877	0.487462	0.523852	0.452405	0.667626	0.634545	1	0.651722	0.828731
Q9NZV1	HUMAN	CRIM1	Cysteine-rich motor neuron 1 protein OS=Homo sapiens GN=CRIM1 PE=1 SV=1	M	PM						PM	2	68.4487	76.3456	93.2005	92.9346	82.4277	66.2494	102.485	100.241	101.368	94.9954	0.667889	0.744944	0.909405	0.906811	0.80429	0.646429	1	0.978107	0.989104	0.926919
O75462	HUMAN	CRLF1	Cytokine receptor-like factor 1 OS=Homo sapiens GN=CRLF1 PE=1 SV=1					XC			PM	1	46.0939	52.8908	44.2949	41.9404	44.3711	45.7422	55.4468	57.7593	39.6326	48.0053	0.798034	0.915711	0.766887	0.726124	0.768206	0.791945	0.959963	1	0.686167	0.831127
O75718	HUMAN	CRTAP	Cartilage-associated protein OS=Homo sapiens GN=CRTAP PE=1 SV=1					XC			PM	4	398.161	347.487	386.289	356.713	367.067	399.266	452.967	498.265	458.665	467.319	0.799094	0.697394	0.775268	0.71591	0.73669	0.801311	0.909088	1	0.920523	0.937892
O75534-4	HUMAN	CSDE1	Isoform 4 of Cold shock domain-containing protein E1 OS=Homo sapiens GN=CSDE1	M	PM						PM	13	1212.36	1334.77	1366.31	1138.79	1348.13	1456.24	1284.77	1741.26	1491.81	1159.54	0.696254	0.766552	0.784665	0.654001	0.774227	0.836311	0.737841	1	0.856739	0.665919
Q6UVK1	HUMAN	CSPG4	Chondroitin sulfate proteoglycan 4 OS=Homo sapiens GN=CSPG4 PE=1 SV=2	M	PM		CS	XC			PM	382	71413.3	67726.1	71616.8	74939	63790.2	58898.3	49620.6	43172	61492.9	63313.5	0.952953	0.90375	0.955668	1	0.851228	0.78595	0.662147	0.576096	0.820573	0.844868
P01036	HUMAN	CST4	Cystatin-S OS=Homo sapiens GN=CST4 PE=1 SV=3					XC			PM	1	37.4839	40.6999	35.7816	57.0701	36.451	75.9968	52.4657	39.7897	34.4806	49.2472	0.49323	0.535548	0.47083	0.750954	0.479639	1	0.690367	0.52357	0.453712	0.648017
P04080	HUMAN	CSTB	Cystatin-B OS=Homo sapiens GN=CSTB PE=1 SV=2					XC			PM	1	57.7185	56.5581	64.8324	47.5431	75.0817	69.2002	56.5761	46.5342	31.2977	20.6063	0.768742	0.753287	0.863491	0.633218	1	0.921664	0.753526	0.61978	0.416848	0.274451
P29279	HUMAN	CTGF	Connective tissue growth factor OS=Homo sapiens GN=CTGF PE=1 SV=2	M	PM			XC			PM	4	283.011	349.977	319.879	341.816	368.623	321.73	361.094	395.39	283.119	324.999	0.715776	0.885143	0.809021	0.864503	0.932301	0.813701	0.913261	1	0.716049	0.821971
Q96CG8	HUMAN	CTHRC1	Collagen triple helix repeat-containing protein 1 OS=Homo sapiens GN=CTHRC1 PE=1 SV=1					XC			PM	2	121.344	112.466	138.879	131.613	154.074	99.8429	151.866	124.687	149.256	127.663	0.787571	0.72995	0.901378	0.854223	1	0.64802	0.985669	0.809269	0.968728	0.828586
P35221-2	HUMAN	CTNNA1	Isoform 2 of Catenin alpha-1 OS=Homo sapiens GN=CTNNA1	M	PM						PM	13	773.379	1052.61	721.574	704.295	861.105	716.163	777.904	867.543	943.372	898.797	0.734724	1	0.685508	0.669093	0.818066	0.680367	0.739023	0.824181	0.89622	0.853874
P35222	HUMAN	CTNNB1	Catenin beta-1 OS=Homo sapiens GN=CTNNB1 PE=1 SV=1	M	PM				Nuc		PM	2	169.345	268.526	186.409	160.668	253.044	159.137	159.567	254.463	188.055	198.36	0.630646	1	0.694192	0.598332	0.942343	0.592632	0.594233	0.947628	0.700323	0.7387
O60716	HUMAN	CTNND1	Catenin delta-1 OS=Homo sapiens GN=CTNND1 PE=1 SV=1	M	PM				Nuc		PM	7	418.745	457.407	422.616	416.204	416.784	416.045	375.092	450.812	377.717	372.273	0.915475	1	0.923939	0.909918	0.911187	0.909572	0.820039	0.98558	0.825778	0.813877
O60931-2	HUMAN	CTNS	Isoform 2 of Cystinosin OS=Homo sapiens GN=CTNS	M	PM						PM	1	81.5266	85.5015	80.1551	66.5102	62.9366	84.6919	98.8438	75.717	94.8021	109.526	0.744361	0.780654	0.731839	0.607257	0.574629	0.773261	0.902473	0.691318	0.865571	1
P07858	HUMAN	CTSB	Cathepsin B OS=Homo sapiens GN=CTSB PE=1 SV=3	M	PM			XC			PM	2	80.8337	77.4808	88.0653	88.0108	98.2067	81.6492	79.4259	117.679	135.089	94.0811	0.598374	0.573554	0.651906	0.651502	0.726978	0.604411	0.587953	0.87112	1	0.696438
P43235	HUMAN	CTSK	Cathepsin K OS=Homo sapiens GN=CTSK PE=1 SV=1					XC			PM	1	116.84	121.137	82.1868	86.7666	106.248	86.986	121.957	152.12	124.454	109.834	0.768079	0.79633	0.540277	0.570384	0.698451	0.571826	0.801718	1	0.818131	0.722026
P07711	HUMAN	CTSL	Cathepsin L1 OS=Homo sapiens GN=CTSL PE=1 SV=2					XC	Nuc		PM	1	114.7	91.1574	158.336	108.637	100.072	111.448	141.604	102.858	139.221	138.89	0.72441	0.575722	1	0.686115	0.632025	0.70387	0.89433	0.64962	0.879278	0.877184
Q14247-2	HUMAN	CTTN	Isoform 2 of Src substrate cortactin OS=Homo sapiens GN=CTTN	M	PM						PM	6	396.707	447.037	417.241	347.144	416.227	416.738	389.329	393.636	353.945	346.288	0.887413	1	0.933346	0.776544	0.931078	0.932221	0.87091	0.880543	0.791758	0.774629
Q93034	HUMAN	CUL5	Cullin-5 OS=Homo sapiens GN=CUL5 PE=1 SV=4	M	PM				Nuc		PM	1	63.7976	60.6797	71.7958	85.2068	119.193	73.9749	47.1109	46.5937	84.0824	64.071	0.535247	0.509089	0.60235	0.714865	1	0.620632	0.395249	0.39091	0.705431	0.537541
P61073-2	HUMAN	CXCR4	Isoform 2 of C-X-C chemokine receptor type 4 OS=Homo sapiens GN=CXCR4	M	PM		CS				PM	1	34.1418	39.8804	30.5793	21.9275	28.6961	30.3672	31.0457	35.9686	28.7608	29.0525	0.856106	1	0.766777	0.549832	0.719555	0.761457	0.778472	0.901913	0.721177	0.728492
Q53TN4	HUMAN	CYBRD1	Cytochrome b reductase 1 OS=Homo sapiens GN=CYBRD1 PE=1 SV=1	M	PM						PM	2	319.994	370.304	334.701	368.957	336.45	336.987	353.579	366.304	383.384	385.556	0.829955	0.960442	0.868101	0.956949	0.872637	0.874029	0.917063	0.950067	0.994367	1
O00622	HUMAN	CYR61	Protein CYR61 OS=Homo sapiens GN=CYR61 PE=1 SV=1					XC			PM	16	1566.56	1522.93	1775.39	1728.13	1746.51	1582.71	1461.62	1612.52	1706.25	1831.87	0.855171	0.831352	0.969168	0.943368	0.953405	0.863987	0.797886	0.880262	0.931426	1
Q14118	HUMAN	DAG1	Dystroglycan OS=Homo sapiens GN=DAG1 PE=1 SV=2	M	PM			XC			PM	44	8529.5	8742.17	7534.78	8296.26	8887.29	8015.1	7335.9	6429.46	7306.57	8099.28	0.959742	0.983671	0.847815	0.933498	1	0.901861	0.825438	0.723445	0.822137	0.911333
Q16643-3	HUMAN	DBN1	Isoform 3 of Drebrin OS=Homo sapiens GN=DBN1	M	PM						PM	10	625.754	678.677	651.386	560.61	687.236	606.744	610.708	744.194	617.575	599.076	0.840848	0.911963	0.875291	0.753312	0.923464	0.815303	0.82063	1	0.829857	0.805001
Q8N8Z6	HUMAN	DCBLD1	Discoidin, CUB and LCCL domain-containing protein 1 OS=Homo sapiens GN=DCBLD1 PE=1 SV=2	M						ShG	PM	14	1964.62	1961.98	1751.47	1864.76	2051.23	1928.79	1363.17	1397.3	1433.61	1669.97	0.957778	0.95649	0.853867	0.909097	1	0.940309	0.664565	0.681202	0.698902	0.814132
Q96PD2-2	HUMAN	DCBLD2	Isoform 2 of Discoidin, CUB and LCCL domain-containing protein 2 OS=Homo sapiens GN=DCBLD2	M	PM		CS				PM	15	1559.52	1563.91	1631.77	1774.38	1590.18	1467.95	1749.65	1719.97	1534.02	1475.85	0.878908	0.881383	0.919624	1	0.896188	0.827302	0.986063	0.969332	0.864538	0.831754
Q96JQ0	HUMAN	DCHS1	Protocadherin-16 OS=Homo sapiens GN=DCHS1 PE=1 SV=1	M	PM						PM	9	554.036	671.372	596.348	608.642	595.319	454.174	563.038	520.157	555.678	565.776	0.825229	1	0.888252	0.906564	0.88672	0.676486	0.838638	0.774766	0.827676	0.842716
Q16531	HUMAN	DDB1	DNA damage-binding protein 1 OS=Homo sapiens GN=DDB1 PE=1 SV=1					XC	Nuc		PM	1	56.7293	56.8608	67.1478	46.7419	49.061	38.9901	46.0973	46.2279	51.6335	52.4832	0.844842	0.846801	1	0.696104	0.730642	0.580661	0.686505	0.68845	0.768952	0.781608
Q08345-5	HUMAN	DDR1	Isoform 4 of Epithelial discoidin domain-containing receptor 1 OS=Homo sapiens GN=DDR1	M	PM			XC			PM	1	61.2164	60.6396	75.049	106.246	72.8485	88.3127	96.6843	87.1172	96.0122	64.3306	0.576174	0.570745	0.706367	1	0.685656	0.831206	0.910001	0.819955	0.903675	0.605485
Q16832	HUMAN	DDR2	Discoidin domain-containing receptor 2 OS=Homo sapiens GN=DDR2 PE=1 SV=2	M	PM						PM	23	2977.24	3215.07	2487.33	2713.56	2720.95	2965.19	2801.04	2512.01	2526.22	2639.1	0.926025	1	0.773646	0.844012	0.846311	0.922276	0.871222	0.781322	0.785743	0.820852
P23743	HUMAN	DGKA	Diacylglycerol kinase alpha OS=Homo sapiens GN=DGKA PE=1 SV=3	M	PM						PM	1	71.445	207.105	91.9064	77.9895	199.089	108.454	78.5383	183.643	115.643	70.5718	0.344971	1	0.443768	0.376571	0.961296	0.523669	0.379221	0.886717	0.558381	0.340754
Q86XP1	HUMAN	DGKH	Diacylglycerol kinase eta OS=Homo sapiens GN=DGKH PE=1 SV=1	M	PM				Nuc		PM	2	134.989	80.0495	110.012	240.599	85.9381	164.531	134.965	99.2344	114.101	146.941	0.561053	0.332709	0.457243	1	0.357183	0.683838	0.560954	0.412447	0.474237	0.610727
Q96F81	HUMAN	DISP1	Protein dispatched homolog 1 OS=Homo sapiens GN=DISP1 PE=1 SV=3	M	PM						PM	5	246.773	241.774	557.846	494.738	239.958	199.685	600.273	441.546	582.086	578.353	0.411101	0.402772	0.929319	0.824188	0.399748	0.332656	1	0.735575	0.969701	0.963482
O94907	HUMAN	DKK1	Dickkopf-related protein 1 OS=Homo sapiens GN=DKK1 PE=1 SV=1	M	PM			XC			PM	1	47.3486	52.9975	53.5735	37.946	65.4865	41.778	55.0288	52.9262	44.2331	39.6175	0.723029	0.809289	0.818085	0.579449	1	0.637963	0.840308	0.8082	0.675454	0.604972
Q12959-2	HUMAN	DLG1	Isoform 2 of Disks large homolog 1 OS=Homo sapiens GN=DLG1	M	PM				Nuc		PM	1	29.2543	29.8589	37.0589	31.1107	35.5939	27.629	27.8558	27.4172	27.8074	30.9274	0.789399	0.805713	1	0.839492	0.960468	0.745541	0.751661	0.739826	0.750357	0.834545
P36957	HUMAN	DLST	Dihydrolipoyllysine-residue succinyltransferase component of 2-oxoglutarate dehydrogenase complex, mitochondrial OS=Homo sapiens GN=DLST PE=1 SV=4	M	PM				Nuc		PM	4	240.968	245.412	301.572	223.152	290.908	208.738	189.557	246.005	262.793	198.993	0.799041	0.813775	1	0.739965	0.96464	0.692169	0.628564	0.815744	0.871412	0.659853
P11532	HUMAN	DMD	Dystrophin OS=Homo sapiens GN=DMD PE=1 SV=3	M	PM		CS		Nuc		PM	1	69.9927	74.1844	57.0417	77.2587	76.8465	61.9147	56.8461	55.2015	73.7732	73.1328	0.905952	0.960208	0.73832	1	0.994664	0.801394	0.735789	0.714502	0.954885	0.946596
Q96KC8	HUMAN	DNAJC1	DnaJ homolog subfamily C member 1 OS=Homo sapiens GN=DNAJC1 PE=1 SV=1	M	PM						PM	1	19.389	48.8672	18.5228	29.4532	22.6927	38.9844	26.0087	48.5094	20.7852	30.1422	0.39677	1	0.379043	0.602719	0.464375	0.797763	0.532232	0.992678	0.425341	0.61682
Q13217	HUMAN	DNAJC3	DnaJ homolog subfamily C member 3 OS=Homo sapiens GN=DNAJC3 PE=1 SV=1	M				XC			PM	14	1034.47	1182.95	1034.76	817.596	1029.06	919.272	1515.38	1657.03	1397.89	1454.98	0.62429	0.713893	0.624465	0.49341	0.621026	0.55477	0.914515	1	0.843613	0.878062
Q9H3Z4	HUMAN	DNAJC5	DnaJ homolog subfamily C member 5 OS=Homo sapiens GN=DNAJC5 PE=1 SV=1	M	PM						PM	2	90.4612	146.631	113.433	123.632	134.011	116.145	111.103	129.171	124.056	99.7882	0.61693	1	0.773596	0.843147	0.913933	0.792086	0.757706	0.880921	0.846038	0.680538
P50570	HUMAN	DNM2	Dynamin-2 OS=Homo sapiens GN=DNM2 PE=1 SV=2	M	PM				Nuc		PM	1	29.5093	37.6702	39.1633	31.6225	28.1374	28.2658	30.6948	33.4192	29.2136	28.9845	0.753494	0.961876	1	0.807453	0.718463	0.721742	0.783765	0.85333	0.745943	0.740093
P27487	HUMAN	DPP4	Dipeptidyl peptidase 4 OS=Homo sapiens GN=DPP4 PE=1 SV=2	M	PM		CS				PM	112	25293	22211.1	25122.9	24124	19744.9	20601.3	22495.3	17227.5	19630.6	20275.6	1	0.878153	0.993276	0.953784	0.780648	0.814504	0.889389	0.681119	0.776128	0.80163
Q14195-2	HUMAN	DPYSL3	Isoform LCRMP-4 of Dihydropyrimidinase-related protein 3 OS=Homo sapiens GN=DPYSL3					XC			PM	6	320.39	339.954	362.913	295.563	385.811	406.406	304.477	439.862	384.521	296.714	0.728388	0.772865	0.825061	0.671944	0.877118	0.923941	0.692211	1	0.874187	0.674562
Q9Y6G9	HUMAN	DYNC1LI1	Cytoplasmic dynein 1 light intermediate chain 1 OS=Homo sapiens GN=DYNC1LI1 PE=1 SV=3	M	PM						PM	2	68.593	81.6648	88.958	61.7737	91.3923	79.859	70.6213	83.8926	85.0011	86.6998	0.750533	0.893563	0.973364	0.675918	1	0.873804	0.772727	0.917939	0.930069	0.948655
P63167	HUMAN	DYNLL1	Dynein light chain 1, cytoplasmic OS=Homo sapiens GN=DYNLL1 PE=1 SV=1	M	PM				Nuc		PM	1	107.946	113.676	194.298	101.757	113.84	123.085	102.752	102.955	117.773	130.605	0.55557	0.58506	1	0.523716	0.585902	0.633487	0.528837	0.529883	0.606147	0.672192
O75923-13	HUMAN	DYSF	Isoform 13 of Dysferlin OS=Homo sapiens GN=DYSF	M	PM						PM	4	382.893	437.6	462.865	457.246	397.566	404.715	423.823	460.819	570.037	536.23	0.671699	0.76767	0.811992	0.802135	0.69744	0.709981	0.743502	0.808402	1	0.940693
P42892	HUMAN	ECE1	Endothelin-converting enzyme 1 OS=Homo sapiens GN=ECE1 PE=1 SV=2	M	PM						PM	16	1785.09	1760.78	2084.94	2398.64	2109.69	1847.84	2219.43	2087.19	2237.14	2072.89	0.744209	0.734073	0.869218	1	0.879535	0.770367	0.925287	0.870156	0.932668	0.864193
Q16610-4	HUMAN	ECM1	Isoform 4 of Extracellular matrix protein 1 OS=Homo sapiens GN=ECM1					XC			PM	6	439.122	471.554	483.841	488.666	472.711	533.761	557.315	681.856	580.833	643.223	0.64401	0.691574	0.709595	0.716671	0.693271	0.782806	0.81735	1	0.851842	0.943342
Q5VTE0	HUMAN	EEF1A1P5	Putative elongation factor 1-alpha-like 3 OS=Homo sapiens GN=EEF1A1P5 PE=5 SV=1					XC	Nuc		PM	34	5802.38	4989.67	6725	5352.08	7654.66	8497.49	5880.12	8658.27	7294.62	5114.3	0.670155	0.576289	0.776715	0.618147	0.884087	0.981431	0.679134	1	0.842503	0.590684
P13639	HUMAN	EEF2	Elongation factor 2 OS=Homo sapiens GN=EEF2 PE=1 SV=4	M	PM				Nuc		PM	57	8822.57	8089.75	9931.93	8397.38	9918.28	11186.7	7950.22	10446.6	9492.53	7664.21	0.78867	0.723161	0.887838	0.750661	0.886617	1	0.710688	0.933849	0.848559	0.685121
P98172	HUMAN	EFNB1	Ephrin-B1 OS=Homo sapiens GN=EFNB1 PE=1 SV=1	M	PM				Nuc		PM	4	247.24	287.38	276.291	267.916	268.305	252.566	244.626	224.046	210.259	269.166	0.860326	1	0.961414	0.932273	0.933627	0.878859	0.85123	0.779616	0.731642	0.936621
P00533	HUMAN	EGFR	Epidermal growth factor receptor OS=Homo sapiens GN=EGFR PE=1 SV=2	M	PM		CS	XC	Nuc		PM	72	12767.3	13295.5	10896.8	10818.5	12228.4	11795.9	9737.53	7588.9	10830.5	12504.5	0.96027	1	0.819584	0.813693	0.919739	0.887204	0.732391	0.570785	0.814595	0.9405
Q9H4M9	HUMAN	EHD1	EH domain-containing protein 1 OS=Homo sapiens GN=EHD1 PE=1 SV=2	M	PM						PM	2	54.2474	63.3494	72.8813	59.6948	58.7849	73.2699	52.4481	77.9241	80.8412	62.5082	0.671037	0.783628	0.901537	0.73842	0.727166	0.906344	0.648779	0.963916	1	0.773223
Q9NZN4	HUMAN	EHD2	EH domain-containing protein 2 OS=Homo sapiens GN=EHD2 PE=1 SV=2	M	PM				Nuc		PM	2	167.017	153.524	182.357	151.387	161.149	156.873	169.473	115.868	188.192	146.517	0.88748	0.815785	0.968993	0.804426	0.856301	0.83358	0.90053	0.615689	1	0.778551
Q9BY44	HUMAN	EIF2A	Eukaryotic translation initiation factor 2A OS=Homo sapiens GN=EIF2A PE=1 SV=3					XC			PM	9	805.24	858.833	802.413	800.769	879.028	874.981	913.488	1026.68	887.271	813.166	0.784314	0.836515	0.78156	0.779959	0.856184	0.852243	0.889749	1	0.864214	0.792034
P55010	HUMAN	EIF5	Eukaryotic translation initiation factor 5 OS=Homo sapiens GN=EIF5 PE=1 SV=2	M	PM						PM	6	736.412	734.263	712.437	646.782	817.479	834.847	632.872	998.521	775.675	646.924	0.737503	0.735351	0.713492	0.64774	0.81869	0.836084	0.633809	1	0.776824	0.647882
Q5R3F8	HUMAN	ELFN2	Protein phosphatase 1 regulatory subunit 29 OS=Homo sapiens GN=ELFN2 PE=1 SV=1	M				XC			PM	5	313.248	425.182	318.022	332.065	395.806	315.035	314.475	337.157	287.259	315.017	0.736739	1	0.747966	0.780995	0.930911	0.740942	0.739625	0.792971	0.675615	0.7409
Q9Y6C2	HUMAN	EMILIN1	EMILIN-1 OS=Homo sapiens GN=EMILIN1 PE=1 SV=2					XC			PM	15	1280.8	1242.4	1221.64	1359.19	1463.47	1115.46	1217.69	1501.85	1346.78	1198.43	0.852816	0.82725	0.813427	0.905013	0.974446	0.742723	0.810794	1	0.896745	0.797969
Q9BXX0	HUMAN	EMILIN2	EMILIN-2 OS=Homo sapiens GN=EMILIN2 PE=1 SV=3					XC			PM	1	46.402	60.3131	45.6288	44.4688	48.4898	36.8105	47.8435	51.804	46.6565	48.3904	0.769352	1	0.756533	0.737299	0.803968	0.610324	0.793252	0.858919	0.773572	0.802321
P54852	HUMAN	EMP3	Epithelial membrane protein 3 OS=Homo sapiens GN=EMP3 PE=1 SV=1	M	PM						PM	3	723.763	729.815	689.618	693.116	729.015	1016.2	760.566	761.832	721.633	409.305	0.712223	0.718178	0.678622	0.682064	0.717391	1	0.748439	0.749685	0.710126	0.402778
P17813	HUMAN	ENG	Endoglin OS=Homo sapiens GN=ENG PE=1 SV=2	M	PM		CS	XC			PM	66	16028.9	15532.2	12685.5	14321.8	16165.2	16359.5	14274.2	13452.2	12528.6	13729.7	0.979794	0.949432	0.775424	0.875446	0.988123	1	0.872537	0.822291	0.765834	0.839249
P06733	HUMAN	ENO1	Alpha-enolase OS=Homo sapiens GN=ENO1 PE=1 SV=2	M	PM			XC	Nuc		PM	21	2969.45	2542.95	4539.38	2993.93	2985.55	4629.64	2604.21	3376.82	3216.8	2519.22	0.6414	0.549276	0.980505	0.646688	0.644878	1	0.562509	0.729392	0.694828	0.544149
Q07075	HUMAN	ENPEP	Glutamyl aminopeptidase OS=Homo sapiens GN=ENPEP PE=1 SV=3	M	PM						PM	4	196.643	245.83	205.694	212.317	194.372	197.473	245.45	183.163	219.592	239.324	0.799914	1	0.836733	0.863672	0.790674	0.80329	0.998452	0.745078	0.893268	0.973535
P22413	HUMAN	ENPP1	Ectonucleotide pyrophosphatase/phosphodiesterase family member 1 OS=Homo sapiens GN=ENPP1 PE=1 SV=2	M	PM		CS	XC			PM	50	8649.12	8477.82	7544.39	7948.68	8161.42	8336.15	8578.35	7280.34	7090	7856.81	1	0.980195	0.872273	0.919016	0.943612	0.963815	0.991818	0.841743	0.819736	0.908395
P49961-6	HUMAN	ENTPD1	Isoform 6 of Ectonucleoside triphosphate diphosphohydrolase 1 OS=Homo sapiens GN=ENTPD1	M	PM						PM	1	84.7386	89.5288	89.6879	81.5109	71.3016	59.8218	99.7767	80.6632	85.7517	82.4921	0.849282	0.897291	0.898886	0.816933	0.714611	0.599557	1	0.808437	0.859436	0.826767
P16422	HUMAN	EPCAM	Epithelial cell adhesion molecule OS=Homo sapiens GN=EPCAM PE=1 SV=2	M	PM		CS				PM	5	669.27	720.013	470.607	491.67	712.287	768.218	517.596	633.867	457.622	571.022	0.871198	0.937251	0.612595	0.640014	0.927194	1	0.673762	0.825114	0.595693	0.743307
P29317	HUMAN	EPHA2	Ephrin type-A receptor 2 OS=Homo sapiens GN=EPHA2 PE=1 SV=2	M	PM		CS				PM	29	4164.23	4400.62	4332.46	4833.7	4821.54	4728.79	4529.57	4282.23	3741.37	3960.79	0.861499	0.910404	0.896303	1	0.997485	0.978295	0.937082	0.885911	0.774018	0.819411
P54764	HUMAN	EPHA4	Ephrin type-A receptor 4 OS=Homo sapiens GN=EPHA4 PE=1 SV=1	M	PM		CS				PM	26	2549.93	3175.79	2675.96	2909.61	2730.03	3075.36	2875.62	2903.93	2544.95	2767.54	0.802928	1	0.842612	0.916186	0.859639	0.968376	0.905482	0.914396	0.80136	0.871449
P29323-3	HUMAN	EPHB2	Isoform 3 of Ephrin type-B receptor 2 OS=Homo sapiens GN=EPHB2	M	PM			XC			PM	34	2945.15	3149.71	4051.23	4258.15	3609.15	3582.18	4300.65	4199.93	3689.49	3705.47	0.684816	0.732381	0.942005	0.99012	0.839212	0.832941	1	0.976582	0.857893	0.861607
P54760	HUMAN	EPHB4	Ephrin type-B receptor 4 OS=Homo sapiens GN=EPHB4 PE=1 SV=2	M	PM			XC			PM	6	873.017	884.646	1066.47	1153.93	977.414	1003.73	1005.87	963.661	914.944	935.234	0.75656	0.766638	0.924209	1	0.847031	0.869838	0.871689	0.835113	0.792894	0.810477
P42566	HUMAN	EPS15	Epidermal growth factor receptor substrate 15 OS=Homo sapiens GN=EPS15 PE=1 SV=2	M	PM						PM	5	264.696	294.281	319.938	316.372	345.029	281.118	240.502	295.551	320.71	269.669	0.76717	0.852918	0.927279	0.916942	1	0.814765	0.697048	0.856598	0.929517	0.781585
Q9NZ08-2	HUMAN	ERAP1	Isoform 2 of Endoplasmic reticulum aminopeptidase 1 OS=Homo sapiens GN=ERAP1	M				XC			PM	9	600.751	637.89	784.068	602.096	659.537	632.15	913.945	941.661	965.892	1019.43	0.5893	0.625731	0.769123	0.590619	0.646965	0.620101	0.896524	0.923711	0.947481	1
P04626	HUMAN	ERBB2	Receptor tyrosine-protein kinase erbB-2 OS=Homo sapiens GN=ERBB2 PE=1 SV=1	M	PM				Nuc		PM	9	1489.67	1620.04	1353.2	1462.46	1502.17	1479.28	1361.09	1103.56	1386.17	1489.59	0.919529	1	0.835289	0.902731	0.927243	0.913113	0.840163	0.681193	0.85564	0.919482
P21860	HUMAN	ERBB3	Receptor tyrosine-protein kinase erbB-3 OS=Homo sapiens GN=ERBB3 PE=1 SV=1	M	PM			XC			PM	20	2302.67	2555.67	2581.16	2816.02	2889.37	2409.3	2787.67	2551.53	2279.69	2520.27	0.796945	0.884508	0.893328	0.974614	1	0.83385	0.964803	0.883077	0.788992	0.872257
P30040	HUMAN	ERP29	Endoplasmic reticulum resident protein 29 OS=Homo sapiens GN=ERP29 PE=1 SV=4	M			CS				PM	3	222.749	228.456	232.455	201.757	231.013	217.821	236.684	282.927	250.994	238.756	0.787301	0.807473	0.821608	0.713106	0.816512	0.769885	0.836553	1	0.887131	0.843877
Q9BS26	HUMAN	ERP44	Endoplasmic reticulum resident protein 44 OS=Homo sapiens GN=ERP44 PE=1 SV=1	M			CS				PM	14	1707.45	1588.35	2495.2	2300.48	1725.05	1926.73	3161.47	3663.76	3211.42	3412.18	0.466038	0.433529	0.681049	0.627903	0.470841	0.525888	0.862903	1	0.876538	0.931333
Q9BSJ8-2	HUMAN	ESYT1	Isoform 2 of Extended synaptotagmin-1 OS=Homo sapiens GN=ESYT1	M	PM						PM	6	372.365	399.723	419.117	340.34	362.95	336.555	461.625	401.218	478.052	449.021	0.778922	0.83615	0.876719	0.711931	0.759228	0.704013	0.965639	0.839277	1	0.939272
A0FGR8-2	HUMAN	ESYT2	Isoform 2 of Extended synaptotagmin-2 OS=Homo sapiens GN=ESYT2	M	PM						PM	1	46.5302	61.3842	55.6379	40.1467	59.0027	42.6933	55.5409	58.7585	58.4569	47.443	0.758016	1	0.906388	0.654024	0.961204	0.69551	0.904809	0.957225	0.952312	0.772886
Q9H8M9	HUMAN	EVA1A	Protein eva-1 homolog A OS=Homo sapiens GN=EVA1A PE=1 SV=1	M	PM						PM	1	42.3048	55.0359	47.0635	36.6258	43.5534	40.6551	57.3768	56.7481	57.4565	49.5526	0.736293	0.957872	0.819115	0.637454	0.758024	0.707581	0.998614	0.987671	1	0.862438
P22794-2	HUMAN	EVI2A	Isoform 2 of Protein EVI2A OS=Homo sapiens GN=EVI2A	M						ShG	PM	1	35.5201	61.9741	38.3628	36.6168	49.8709	45.004	39.2513	39.8023	38.8521	41.3366	0.573145	1	0.619014	0.59084	0.804705	0.726175	0.633351	0.642241	0.626909	0.666999
P34910-2	HUMAN	EVI2B	Isoform 2 of Protein EVI2B OS=Homo sapiens GN=EVI2B	M	PM						PM	6	1452.41	1574.07	1155.19	1393.07	1380.72	1383.36	1204.69	1268.24	1149.35	1110.55	0.922709	1	0.733886	0.88501	0.877162	0.87884	0.765335	0.805705	0.730176	0.705529
Q01844-5	HUMAN	EWSR1	Isoform 5 of RNA-binding protein EWS OS=Homo sapiens GN=EWSR1	M	PM				Nuc		PM	3	183.64	172.004	206.902	168.907	186.289	187.66	194.438	234.376	214.395	195.357	0.783528	0.733881	0.882781	0.720668	0.794832	0.800679	0.829602	1	0.914749	0.83352
Q9NV70	HUMAN	EXOC1	Exocyst complex component 1 OS=Homo sapiens GN=EXOC1 PE=1 SV=4	M	PM						PM	1	90.938	109.843	95.3789	87.5947	107.357	79.914	74.4388	105.355	91.2642	96.1506	0.827889	1	0.868318	0.797452	0.97737	0.727528	0.677682	0.959143	0.830859	0.875344
Q96A65	HUMAN	EXOC4	Exocyst complex component 4 OS=Homo sapiens GN=EXOC4 PE=1 SV=1	M	PM						PM	2	199.708	307.438	225.745	211.213	270.364	177.717	203.757	316.922	206.819	177.815	0.630148	0.970072	0.712303	0.66645	0.853092	0.56076	0.642926	1	0.652587	0.561067
Q8IYI6	HUMAN	EXOC8	Exocyst complex component 8 OS=Homo sapiens GN=EXOC8 PE=1 SV=2	M	PM						PM	1	27.0132	27.6004	30.9698	35.6315	32.6658	31.0379	50.1626	30.7813	38.7804	28.5205	0.538512	0.550217	0.617388	0.71032	0.651198	0.618744	1	0.613629	0.773094	0.568561
P15311	HUMAN	EZR	Ezrin OS=Homo sapiens GN=EZR PE=1 SV=4	M	PM			XC			PM	2	165.821	164.827	149.224	109.373	188.166	116.147	113.883	122.259	135.368	112.931	0.881248	0.875965	0.793044	0.581259	1	0.617257	0.605228	0.649737	0.719405	0.600167
Q9Y624	HUMAN	F11R	Junctional adhesion molecule A OS=Homo sapiens GN=F11R PE=1 SV=1	M	PM						PM	25	4572.54	4648.86	3660.5	3731.41	4283.78	4376.58	4434.6	3185.88	3472.89	4214.96	0.983582	1	0.787396	0.802649	0.921467	0.94143	0.95391	0.685303	0.747041	0.906665
P00488	HUMAN	F13A1	Coagulation factor XIII A chain OS=Homo sapiens GN=F13A1 PE=1 SV=4					XC			PM	1	45.9311	59.8808	46.2028	44.8232	48.0943	45.7913	61.1494	56.3367	55.9009	49.3763	0.75113	0.979254	0.755573	0.733011	0.786506	0.748844	1	0.921297	0.914171	0.80747
P00734	HUMAN	F2	Prothrombin OS=Homo sapiens GN=F2 PE=1 SV=2	M	PM			XC			PM	5	207.763	254.741	256.768	339.076	274.988	292.92	255.55	297.473	271.106	229.341	0.612733	0.751281	0.757257	1	0.810992	0.863877	0.753666	0.877305	0.799543	0.676372
P25116	HUMAN	F2R	Proteinase-activated receptor 1 OS=Homo sapiens GN=F2R PE=1 SV=2	M	PM		CS	XC			PM	1	36.0914	41.2068	39.2995	35.7442	41.4243	42.9486	38.0104	40.1672	35.0686	33.9602	0.840339	0.959443	0.915036	0.832256	0.964509	1	0.88502	0.935238	0.816523	0.790716
P55085	HUMAN	F2RL1	Proteinase-activated receptor 2 OS=Homo sapiens GN=F2RL1 PE=1 SV=1	M	PM						PM	1	93.9304	123.537	80.8494	82.751	129.856	115.581	67.5864	77.4855	74.2809	65.592	0.723341	0.951339	0.622606	0.63725	1	0.890069	0.520471	0.596701	0.572023	0.505112
P13726	HUMAN	F3	Tissue factor OS=Homo sapiens GN=F3 PE=1 SV=1	M	PM		CS	XC			PM	8	717.728	689.473	908.917	754.956	837.245	763.935	886.681	810.87	715.255	654.952	0.789652	0.758565	1	0.83061	0.921145	0.840489	0.975535	0.892127	0.786931	0.720585
P12259	HUMAN	F5	Coagulation factor V OS=Homo sapiens GN=F5 PE=1 SV=4	M	PM			XC			PM	2	70.6946	88.6944	83.571	93.2746	101.291	91.4603	110.26	111.406	77.2205	49.5051	0.634567	0.796136	0.750148	0.837248	0.909209	0.820963	0.989714	1	0.693144	0.444367
Q9NZB2-6	HUMAN	FAM120A	Isoform F of Constitutive coactivator of PPAR-gamma-like protein 1 OS=Homo sapiens GN=FAM120A	M	PM				Nuc		PM	2	189.484	198.778	215.79	174.654	209.03	165.158	207.281	226.611	237.722	193.077	0.797081	0.836177	0.907741	0.734698	0.879302	0.694752	0.871944	0.95326	1	0.812197
Q9BZQ8	HUMAN	FAM129A	Protein Niban OS=Homo sapiens GN=FAM129A PE=1 SV=1	M	PM						PM	6	446.68	453.837	465.494	413.452	497.67	426.11	392.549	430.158	449.777	427.092	0.897542	0.911923	0.935346	0.830775	1	0.85621	0.788773	0.864343	0.903764	0.858183
Q96TA1	HUMAN	FAM129B	Niban-like protein 1 OS=Homo sapiens GN=FAM129B PE=1 SV=3	M	PM				Nuc		PM	8	462.523	467.844	534.373	504.194	557.148	572.248	526.676	491.285	570.325	490.848	0.808256	0.817554	0.933813	0.881075	0.973613	1	0.920362	0.858518	0.996639	0.857754
A8MVW0	HUMAN	FAM171A2	Protein FAM171A2 OS=Homo sapiens GN=FAM171A2 PE=1 SV=1	M						ShG	PM	2	131.715	160.103	116.485	120.223	147.229	103.845	121.742	104.97	87.2343	131.734	0.822691	1	0.727566	0.75091	0.91959	0.648613	0.760402	0.655643	0.544865	0.822813
Q6P995	HUMAN	FAM171B	Protein FAM171B OS=Homo sapiens GN=FAM171B PE=2 SV=3	M						ShG	PM	1	57.7787	63.507	67.0887	61.4177	44.9979	54.3054	70.5089	57.5864	62.6252	67.6507	0.819453	0.900695	0.951493	0.871064	0.638187	0.770192	1	0.816725	0.888188	0.959463
Q9H0X4	HUMAN	FAM234A	Protein FAM234A OS=Homo sapiens GN=FAM234A PE=1 SV=1	M			CS				PM	29	6958.52	7942.33	6533.83	7106.57	7805.76	7846.54	7364.03	6989.6	6403.42	7324.64	0.876131	1	0.82266	0.894772	0.982805	0.98794	0.927188	0.880044	0.80624	0.922229
A2RU67	HUMAN	FAM234B	Protein FAM234B OS=Homo sapiens GN=FAM234B PE=1 SV=1	M						ShG	PM	5	429.049	503.271	489.349	543.661	500.759	493.764	505.881	509.174	472.845	570.84	0.751609	0.881632	0.857244	0.952387	0.877232	0.864976	0.886204	0.891973	0.828331	1
Q92520	HUMAN	FAM3C	Protein FAM3C OS=Homo sapiens GN=FAM3C PE=1 SV=1	M				XC			PM	5	214.415	239.944	407.21	373.053	237.1	256.111	460.148	579.748	467.131	496.756	0.369842	0.413877	0.702391	0.643474	0.40897	0.441762	0.793704	1	0.805748	0.856849
Q12884	HUMAN	FAP	Prolyl endopeptidase FAP OS=Homo sapiens GN=FAP PE=1 SV=5	M	PM		CS	XC			PM	65	10159.2	10394.5	11056.8	11293.4	10056.3	10066.5	11043.2	9548.01	10020.6	10713.1	0.899572	0.920407	0.979054	1	0.890456	0.891367	0.977848	0.845453	0.887299	0.948622
P25445	HUMAN	FAS	Tumor necrosis factor receptor superfamily member 6 OS=Homo sapiens GN=FAS PE=1 SV=1	M	PM		CS		Nuc		PM	24	5012.73	5322.96	4654.06	5143.71	5754.4	5837.87	5204.67	5510.6	4428.5	4833.73	0.858657	0.911798	0.797219	0.881093	0.985702	1	0.891535	0.94394	0.758581	0.827995
P49327	HUMAN	FASN	Fatty acid synthase OS=Homo sapiens GN=FASN PE=1 SV=3	M	PM						PM	49	6278.65	5635.43	6815.67	6750.17	6879.93	7102.63	5183.8	6610.71	6682.86	6005.46	0.883989	0.793428	0.959598	0.950376	0.968645	1	0.729842	0.930741	0.940899	0.845526
Q14517	HUMAN	FAT1	Protocadherin Fat 1 OS=Homo sapiens GN=FAT1 PE=1 SV=2	M	PM				Nuc		PM	26	1320.37	1557.12	1784.5	1778.28	1430.5	1227.44	2157.74	1713.95	1841.01	1741.05	0.611921	0.721642	0.827021	0.824138	0.662961	0.568855	1	0.794325	0.853211	0.806886
P23142	HUMAN	FBLN1	Fibulin-1 OS=Homo sapiens GN=FBLN1 PE=1 SV=4	M				XC			PM	19	1855.53	1887.06	1822.54	1844.9	2123.68	2078.72	2983.3	1856.62	1875.75	1815.31	0.621973	0.632541	0.610915	0.618408	0.711855	0.696787	1	0.622338	0.62875	0.608491
P98095-2	HUMAN	FBLN2	Isoform 2 of Fibulin-2 OS=Homo sapiens GN=FBLN2					XC			PM	33	4615.44	4753.13	4119.54	4355.08	4266.77	4299.05	4180.38	3787.33	4557.39	4961.49	0.930252	0.958003	0.830303	0.877776	0.859977	0.866483	0.842564	0.763345	0.918552	1
P35555	HUMAN	FBN1	Fibrillin-1 OS=Homo sapiens GN=FBN1 PE=1 SV=3	M				XC			PM	4	304.96	323.266	350.264	319.742	334.32	261.658	413.848	399.519	433.267	413.429	0.703862	0.746113	0.808424	0.737979	0.771626	0.603919	0.95518	0.922109	1	0.954212
P35556	HUMAN	FBN2	Fibrillin-2 OS=Homo sapiens GN=FBN2 PE=1 SV=3					XC			PM	2	150.017	137.277	187.012	158.493	167.6	111.102	188.831	134.982	200.132	162.218	0.749591	0.685933	0.934444	0.791943	0.83745	0.555143	0.943534	0.674467	1	0.810554
P39748	HUMAN	FEN1	Flap endonuclease 1 OS=Homo sapiens GN=FEN1 PE=1 SV=1	M	PM				Nuc		PM	1	155.904	205.402	220.662	283.927	218.475	221.174	259.717	282.1	162.771	132.754	0.549099	0.723433	0.77718	1	0.769477	0.778982	0.914731	0.993564	0.573283	0.467564
Q96AC1-3	HUMAN	FERMT2	Isoform 3 of Fermitin family homolog 2 OS=Homo sapiens GN=FERMT2	M	PM		CS		Nuc		PM	4	235.16	225.797	237.648	213.647	279.019	277.173	174.982	232.738	248.151	205.655	0.842811	0.809253	0.851726	0.765707	1	0.993383	0.627135	0.834129	0.889371	0.737065
P11362-21	HUMAN	FGFR1	Isoform 21 of Fibroblast growth factor receptor 1 OS=Homo sapiens GN=FGFR1	M	PM			XC	Nuc		PM	13	1846.82	1860.9	1525.68	1535.5	1835.81	1614.03	1311.61	1158.86	1136.01	1283.03	0.992436	1	0.819864	0.825138	0.986519	0.867342	0.704829	0.622745	0.610467	0.689469
Q8N441	HUMAN	FGFRL1	Fibroblast growth factor receptor-like 1 OS=Homo sapiens GN=FGFRL1 PE=1 SV=1	M	PM						PM	1	43.083	44.1886	36.5752	30.3994	46.301	44.888	39.2203	26.5744	37.6215	36.6091	0.930499	0.954376	0.789945	0.65656	1	0.969483	0.847073	0.573949	0.812542	0.790676
Q13642-4	HUMAN	FHL1	Isoform 4 of Four and a half LIM domains protein 1 OS=Homo sapiens GN=FHL1	M	PM				Nuc		PM	8	1571.77	1397.29	1571.14	1563.83	1657.2	1729.31	1336.47	1708.67	1618.63	1268.08	0.908898	0.808001	0.908536	0.904305	0.958299	1	0.772832	0.98806	0.935997	0.733288
Q8NFG4-2	HUMAN	FLCN	Isoform 2 of Folliculin OS=Homo sapiens GN=FLCN	M	PM				Nuc		PM	1	16.1953	36.3464	32.3966	78.1773	88.6943	17.5708	27.3163	49.7378	38.9706	59.7368	0.182597	0.409794	0.365262	0.881424	1	0.198106	0.307983	0.560778	0.439381	0.673513
P21333	HUMAN	FLNA	Filamin-A OS=Homo sapiens GN=FLNA PE=1 SV=4	M	PM			XC	Nuc		PM	137	20088.5	19836.2	21660	20723.4	21243.6	19635.3	16569	19824.3	22532.9	19179.2	0.891518	0.880321	0.961258	0.919695	0.942779	0.871404	0.735326	0.879792	1	0.851163
O75369-8	HUMAN	FLNB	Isoform 8 of Filamin-B OS=Homo sapiens GN=FLNB	M	PM						PM	42	3939.24	3978.84	3936.16	3515.39	4120.78	3521.16	3179.03	3533.43	3836.49	3436.4	0.955946	0.965556	0.955197	0.853089	1	0.854489	0.771464	0.857468	0.931011	0.833921
Q14315	HUMAN	FLNC	Filamin-C OS=Homo sapiens GN=FLNC PE=1 SV=3	M	PM						PM	77	11351.8	10722.2	11436.6	11181.3	11462.3	11366.8	8818.31	10258.8	11600	9562.7	0.978606	0.924333	0.985915	0.963906	0.988135	0.9799	0.760201	0.88438	1	0.824373
Q9NZU0	HUMAN	FLRT3	Leucine-rich repeat transmembrane protein FLRT3 OS=Homo sapiens GN=FLRT3 PE=1 SV=1	M	PM			XC			PM	9	1437.61	1511.51	1094.44	1167.92	1413.47	1447.23	1284.54	1218.01	1111.28	1173.67	0.951106	1	0.724071	0.772684	0.935135	0.957469	0.849839	0.805821	0.73521	0.776484
P17948-2	HUMAN	FLT1	Isoform 2 of Vascular endothelial growth factor receptor 1 OS=Homo sapiens GN=FLT1	M	PM			XC			PM	1	38.2667	57.8566	35.8842	41.0652	48.6342	40.321	37.5669	44.0639	42.2054	63.0449	0.606975	0.917703	0.569185	0.651364	0.771421	0.639559	0.595875	0.698928	0.669449	1
P17948	HUMAN	FLT1	Vascular endothelial growth factor receptor 1 OS=Homo sapiens GN=FLT1 PE=1 SV=2	M	PM			XC			PM	48	9250.47	8967.82	8881.77	9388.16	9814.87	9335.27	7609.69	7565.21	7740.47	8695.49	0.942496	0.913697	0.904931	0.956525	1	0.951136	0.775323	0.770791	0.788648	0.885951
Q9Y5Y0	HUMAN	FLVCR1	Feline leukemia virus subgroup C receptor-related protein 1 OS=Homo sapiens GN=FLVCR1 PE=1 SV=1	M	PM						PM	12	2332.72	2298.09	2247.38	2307.75	2379.85	2318.91	2241.87	2289.23	2049.13	2227.19	0.980198	0.965646	0.94434	0.969705	1	0.974393	0.942025	0.961923	0.861035	0.935854
P02751	HUMAN	FN1	Fibronectin OS=Homo sapiens GN=FN1 PE=1 SV=4	M	PM			XC			PM	82	11494.8	10392.3	11912.6	11740.5	12219.1	10948.5	14975.2	10877.1	11675.4	10300.4	0.76759	0.693967	0.79549	0.783997	0.815957	0.731108	1	0.72634	0.779651	0.68783
Q12841	HUMAN	FSTL1	Follistatin-related protein 1 OS=Homo sapiens GN=FSTL1 PE=1 SV=1					XC			PM	8	428.298	451.383	645.476	613.58	542.805	512.473	602.433	626.614	771.091	649.217	0.555444	0.585383	0.837094	0.79573	0.703943	0.664607	0.781273	0.812633	1	0.841945
P58549	HUMAN	FXYD7	FXYD domain-containing ion transport regulator 7 OS=Homo sapiens GN=FXYD7 PE=1 SV=1	M	PM						PM	1	80.9842	89.6124	75.5215	95.8711	98.6102	89.7877	113.442	97.8308	112.462	81.4499	0.71388	0.789938	0.665726	0.845108	0.869254	0.791483	1	0.862383	0.99136	0.717985
Q9UP38	HUMAN	FZD1	Frizzled-1 OS=Homo sapiens GN=FZD1 PE=1 SV=2	M	PM		CS				PM	16	2475.03	2478.93	2316	2549.79	2398.59	2565.67	2703.47	2535.77	2113.38	2125.83	0.915501	0.916941	0.856676	0.943153	0.887227	0.949028	1	0.937966	0.781727	0.786333
Q14332	HUMAN	FZD2	Frizzled-2 OS=Homo sapiens GN=FZD2 PE=1 SV=1	M	PM						PM	6	575.275	678.899	603.697	644.6	688.97	643.163	639.621	562.944	600.458	540.465	0.834979	0.985382	0.876232	0.935599	1	0.933514	0.928373	0.817081	0.87153	0.784454
Q9ULV1	HUMAN	FZD4	Frizzled-4 OS=Homo sapiens GN=FZD4 PE=1 SV=2	M	PM		CS				PM	1	29.7605	41.6304	33.6004	36.6441	34.0646	28.1893	34.8919	45.1415	33.8102	42.3526	0.659272	0.922222	0.744337	0.811762	0.754619	0.624465	0.772945	1	0.748983	0.938219
Q13467	HUMAN	FZD5	Frizzled-5 OS=Homo sapiens GN=FZD5 PE=1 SV=2	M	PM		CS				PM	4	244.943	305.539	251.66	248.091	257.912	251.332	288.497	263.814	218.357	280.331	0.801674	1	0.82366	0.811978	0.844121	0.822586	0.944224	0.863437	0.714661	0.917494
O60353	HUMAN	FZD6	Frizzled-6 OS=Homo sapiens GN=FZD6 PE=1 SV=2	M	PM		CS				PM	2	98.4466	137.823	95.4665	106.105	114.348	74.4529	81.4431	146.246	98.2399	97.3353	0.67316	0.942406	0.652782	0.725529	0.781894	0.509095	0.556893	1	0.671746	0.665561
O75084	HUMAN	FZD7	Frizzled-7 OS=Homo sapiens GN=FZD7 PE=1 SV=2	M	PM						PM	12	1931.67	1513.41	1866	1936.79	1581.96	2061.34	2062.29	1438.28	1665.72	1777.45	0.936664	0.733853	0.904821	0.939147	0.767088	0.999541	1	0.697419	0.807707	0.861882
Q9H461	HUMAN	FZD8	Frizzled-8 OS=Homo sapiens GN=FZD8 PE=1 SV=1	M	PM						PM	7	621.376	637.545	501.598	503.157	548.433	570.537	518.76	396.985	440.815	496.198	0.974639	1	0.786765	0.78921	0.860226	0.894896	0.813684	0.622678	0.691425	0.778296
Q13283	HUMAN	G3BP1	Ras GTPase-activating protein-binding protein 1 OS=Homo sapiens GN=G3BP1 PE=1 SV=1	M	PM				Nuc		PM	2	194.884	206.348	245.128	196.475	207.516	186.448	215.267	264.177	240.273	222.381	0.737703	0.781096	0.927894	0.743727	0.785521	0.705771	0.814859	1	0.909515	0.841788
P11413-2	HUMAN	G6PD	Isoform Long of Glucose-6-phosphate 1-dehydrogenase OS=Homo sapiens GN=G6PD	M	PM				Nuc		PM	5	309.557	259.186	388.274	317.103	352.301	388.439	286.856	261.082	329.6	302.146	0.796926	0.667252	0.999576	0.816352	0.906967	1	0.738484	0.672131	0.848524	0.777847
Q10472	HUMAN	GALNT1	Polypeptide N-acetylgalactosaminyltransferase 1 OS=Homo sapiens GN=GALNT1 PE=1 SV=1	M				XC			PM	3	224.286	310.674	313.975	289.356	291.618	286.238	319.514	340.76	326.728	417.205	0.537592	0.744655	0.752567	0.693559	0.69898	0.686084	0.765844	0.816769	0.783136	1
P04406	HUMAN	GAPDH	Glyceraldehyde-3-phosphate dehydrogenase OS=Homo sapiens GN=GAPDH PE=1 SV=3	M	PM				Nuc		PM	26	5312.61	4908.07	7099.02	5873.61	5857.03	6549.93	3337.2	5160.96	5022.97	3648.38	0.748358	0.691373	1	0.827384	0.825048	0.922653	0.470093	0.726996	0.707559	0.513927
P02774-3	HUMAN	GC	Isoform 3 of Vitamin D-binding protein OS=Homo sapiens GN=GC					XC			PM	9	1266.44	1230.58	1067.23	1219.83	1319.33	1474.53	1317.08	1321.69	1449.23	1248.22	0.858876	0.834559	0.723775	0.827263	0.894747	1	0.893219	0.896349	0.982841	0.846521
Q99988	HUMAN	GDF15	Growth/differentiation factor 15 OS=Homo sapiens GN=GDF15 PE=1 SV=3					XC			PM	3	184.102	233.588	164.496	177.275	214.957	173.93	175.14	185.194	148.777	176.502	0.788148	1	0.704216	0.758921	0.920239	0.744602	0.749781	0.792822	0.636919	0.755611
P56159	HUMAN	GFRA1	GDNF family receptor alpha-1 OS=Homo sapiens GN=GFRA1 PE=2 SV=2	M	PM						PM	12	2397.16	2281.45	1942.15	1917.64	1857.43	2235.41	1318.05	1269.61	1865.31	1959.54	1	0.951732	0.810188	0.799964	0.774845	0.932526	0.549839	0.529629	0.778134	0.817444
Q92820	HUMAN	GGH	Gamma-glutamyl hydrolase OS=Homo sapiens GN=GGH PE=1 SV=2					XC	Nuc		PM	1	40.822	32.6636	56.8317	40.7722	41.4407	50.2654	45.8101	52.7484	45.0528	47.7977	0.718296	0.574743	1	0.71742	0.729182	0.88446	0.806065	0.92815	0.79274	0.841038
P19440	HUMAN	GGT1	Gamma-glutamyltranspeptidase 1 OS=Homo sapiens GN=GGT1 PE=1 SV=2	M	PM			XC			PM	8	1573.88	1644.87	1405.94	1513.37	1555.81	1635.66	1594.05	1654.76	1510.4	1584.15	0.951121	0.994024	0.84963	0.914552	0.940203	0.988453	0.963312	1	0.912758	0.957325
Q9UJ14	HUMAN	GGT7	Gamma-glutamyltransferase 7 OS=Homo sapiens GN=GGT7 PE=1 SV=2	M	PM						PM	1	29.6142	46.422	34.1994	37.027	27.9879	32.3704	40.8147	41.5631	31.0196	30.1579	0.637934	1	0.736706	0.797617	0.602901	0.697307	0.879211	0.895332	0.668209	0.649646
P06280	HUMAN	GLA	Alpha-galactosidase A OS=Homo sapiens GN=GLA PE=1 SV=1					XC			PM	2	115.907	137.356	108.555	124.754	111.21	116.623	146.644	141.422	124.048	134.929	0.790397	0.93666	0.740265	0.850726	0.758364	0.795282	1	0.964391	0.845915	0.920113
Q92896-2	HUMAN	GLG1	Isoform 2 of Golgi apparatus protein 1 OS=Homo sapiens GN=GLG1	M	PM			XC			PM	31	2999.42	2803.68	3594.07	3639.72	2804.14	2926.65	3348.94	3876.11	3447.13	3515.71	0.773822	0.723324	0.927235	0.939014	0.723441	0.755047	0.863995	1	0.889328	0.90702
Q14344	HUMAN	GNA13	Guanine nucleotide-binding protein subunit alpha-13 OS=Homo sapiens GN=GNA13 PE=1 SV=2	M	PM				Nuc		PM	8	774.79	691.338	574.698	568.106	748.925	635.884	437.443	472.345	617.246	577.728	1	0.892291	0.741746	0.733238	0.966616	0.820718	0.564595	0.609642	0.796663	0.745657
P04899-4	HUMAN	GNAI2	Isoform sGi2 of Guanine nucleotide-binding protein G(i) subunit alpha-2 OS=Homo sapiens GN=GNAI2	M	PM			XC			PM	5	344.417	376.36	341.032	322.377	334.659	340.506	286.036	324.056	353.682	353.014	0.915127	1	0.906134	0.856567	0.889199	0.904735	0.760008	0.861029	0.939746	0.93797
P08754	HUMAN	GNAI3	Guanine nucleotide-binding protein G(k) subunit alpha OS=Homo sapiens GN=GNAI3 PE=1 SV=3	M	PM						PM	1	62.0762	49.6663	50.3478	50.4175	49.6051	57.6799	38.1642	45.2934	52.2558	44.0861	1	0.800086	0.811064	0.812188	0.799101	0.929179	0.614796	0.729642	0.841801	0.710194
P62873	HUMAN	GNB1	Guanine nucleotide-binding protein G(I)/G(S)/G(T) subunit beta-1 OS=Homo sapiens GN=GNB1 PE=1 SV=3	M	PM			XC			PM	1	31.694	40.5317	36.4865	34.117	40.7979	35.8369	48.4822	40.1152	47.0775	41.6434	0.653725	0.836013	0.752577	0.703703	0.841503	0.739176	1	0.827421	0.971028	0.858944
P62879	HUMAN	GNB2	Guanine nucleotide-binding protein G(I)/G(S)/G(T) subunit beta-2 OS=Homo sapiens GN=GNB2 PE=1 SV=3	M	PM			XC			PM	2	96.983	110.009	115.815	91.756	120.045	104.896	110.079	114.929	128.555	113.201	0.754411	0.855738	0.900897	0.713751	0.933805	0.815967	0.856279	0.894012	1	0.880564
Q9BVP2	HUMAN	GNL3	Guanine nucleotide-binding protein-like 3 OS=Homo sapiens GN=GNL3 PE=1 SV=2	M				XC	Nuc		PM	2	69.3753	89.6199	74.708	83.2878	77.039	68.3363	81.3001	97.7383	100.595	80.3004	0.689652	0.890902	0.742664	0.827955	0.765837	0.679324	0.808196	0.971606	1	0.798257
Q8NBJ4	HUMAN	GOLM1	Golgi membrane protein 1 OS=Homo sapiens GN=GOLM1 PE=1 SV=1	M	PM			XC			PM	7	366.828	452.279	423.898	419.424	416.13	336.295	432.821	583.994	440.623	441.772	0.628137	0.774458	0.725861	0.718199	0.71256	0.575855	0.741139	1	0.7545	0.756467
Q9H4A6	HUMAN	GOLPH3	Golgi phosphoprotein 3 OS=Homo sapiens GN=GOLPH3 PE=1 SV=1	M	PM						PM	2	93.83	107.766	112.551	94.5883	144.106	134.375	88.0909	133.332	112.83	98.5766	0.65112	0.747827	0.781033	0.656382	1	0.932476	0.611295	0.925239	0.782967	0.684058
P00505	HUMAN	GOT2	Aspartate aminotransferase, mitochondrial OS=Homo sapiens GN=GOT2 PE=1 SV=3	M	PM		CS				PM	19	2237.09	2308.36	2295.5	2752.92	2551.83	3126.65	2790.78	3118.9	2849.8	2762.8	0.715492	0.738288	0.734174	0.880471	0.816156	1	0.892579	0.997523	0.911457	0.883631
P35052	HUMAN	GPC1	Glypican-1 OS=Homo sapiens GN=GPC1 PE=1 SV=2	M	PM			XC			PM	7	1070.93	1100.95	1051.67	1113.39	1070.06	1040.94	1041.58	1116.92	1318.68	1318.09	0.812125	0.834891	0.79752	0.844327	0.811468	0.789385	0.789865	0.847003	1	0.999555
Q14956	HUMAN	GPNMB	Transmembrane glycoprotein NMB OS=Homo sapiens GN=GPNMB PE=1 SV=2	M	PM						PM	9	1065.76	1047.27	1322.63	1245.85	1041.61	1020.69	1086.04	981.751	1383.79	1286.4	0.770174	0.756811	0.955806	0.90032	0.75272	0.737605	0.784831	0.709465	1	0.929617
Q9NPR9	HUMAN	GPR108	Protein GPR108 OS=Homo sapiens GN=GPR108 PE=2 SV=3	M						ShG	PM	5	529.447	618.306	722.864	801.564	628.042	732.552	716.998	877.007	809.057	831.972	0.603698	0.705018	0.824239	0.913976	0.71612	0.835287	0.817551	1	0.922521	0.948649
Q14439	HUMAN	GPR176	Probable G-protein coupled receptor 176 OS=Homo sapiens GN=GPR176 PE=2 SV=1	M	PM						PM	1	49.1364	39.5561	67.4664	69.7935	40.233	41.4473	86.1545	30.4794	58.2182	61.5181	0.570329	0.45913	0.783086	0.810097	0.466986	0.481081	1	0.353776	0.675742	0.714043
O43194	HUMAN	GPR39	G-protein coupled receptor 39 OS=Homo sapiens GN=GPR39 PE=1 SV=1	M	PM						PM	3	200.482	247.695	187.82	203.292	226.535	227.708	213.173	214.404	190.955	218.794	0.809389	1	0.758272	0.820734	0.914571	0.919308	0.860625	0.865595	0.770928	0.88332
Q8NFJ5	HUMAN	GPRC5A	Retinoic acid-induced protein 3 OS=Homo sapiens GN=GPRC5A PE=1 SV=2	M	PM						PM	2	326.91	303.759	196.602	212.803	275.146	291.258	235.805	239.195	215.539	232.421	1	0.929183	0.601394	0.650952	0.841656	0.890944	0.721314	0.731686	0.659321	0.710962
Q9NQ84-2	HUMAN	GPRC5C	Isoform 2 of G-protein coupled receptor family C group 5 member C OS=Homo sapiens GN=GPRC5C	M	PM						PM	1	98.571	102.348	75.939	67.7457	72.6757	99.4493	102.388	70.4284	71.5974	88.9496	0.962719	0.999611	0.741678	0.661656	0.709806	0.971297	1	0.687857	0.699275	0.868749
O60565	HUMAN	GREM1	Gremlin-1 OS=Homo sapiens GN=GREM1 PE=1 SV=1				CS	XC			PM	5	795.262	948.17	876.634	810.658	1143.08	947.958	823.775	888.43	810.394	794.124	0.695721	0.82949	0.766908	0.70919	1	0.829305	0.720665	0.777228	0.708959	0.694726
P49841-2	HUMAN	GSK3B	Isoform 2 of Glycogen synthase kinase-3 beta OS=Homo sapiens GN=GSK3B	M	PM				Nuc		PM	3	125.787	133.56	145.114	109.534	156.328	121.572	105.871	138.666	139.656	113.176	0.804636	0.854362	0.92827	0.700666	1	0.777673	0.677239	0.88702	0.893351	0.723965
P06396	HUMAN	GSN	Gelsolin OS=Homo sapiens GN=GSN PE=1 SV=1	M	PM			XC			PM	15	2226.83	2298.32	2642.4	2644.34	2677.69	2488.16	2271.56	2583.18	2743.97	2117.22	0.811536	0.837589	0.962986	0.963693	0.975845	0.906773	0.827838	0.941403	1	0.77159
P09211	HUMAN	GSTP1	Glutathione S-transferase P OS=Homo sapiens GN=GSTP1 PE=1 SV=2					XC	Nuc		PM	4	324.781	299.638	519.473	298.032	386.813	445.78	288.13	368.261	362.579	309.779	0.625212	0.576811	1	0.573719	0.744626	0.858139	0.554659	0.708913	0.697975	0.596332
P04921	HUMAN	GYPC	Glycophorin-C OS=Homo sapiens GN=GYPC PE=1 SV=1	M	PM						PM	7	1400.29	1330.53	1030.15	1027.49	1220.15	1473.04	986.551	647.17	863.748	828.675	0.950613	0.903252	0.699334	0.697529	0.828321	1	0.669739	0.439343	0.586371	0.562561
Q14520	HUMAN	HABP2	Hyaluronan-binding protein 2 OS=Homo sapiens GN=HABP2 PE=1 SV=1					XC			PM	1	50.26	60.6369	51.1501	54.4079	48.0901	50.4493	64.1554	53.4245	34.2092	32.4991	0.78341	0.945155	0.797284	0.848063	0.749587	0.786361	1	0.832735	0.533223	0.506568
P69905	HUMAN	HBA1	Hemoglobin subunit alpha OS=Homo sapiens GN=HBA1 PE=1 SV=2	M				XC			PM	9	2242.01	2287.86	2379.79	3384.52	3235.04	2921.54	2878.65	2658.07	2142.9	1859.34	0.662431	0.675977	0.70314	1	0.955836	0.863206	0.850535	0.78536	0.633148	0.549366
Q00341	HUMAN	HDLBP	Vigilin OS=Homo sapiens GN=HDLBP PE=1 SV=2	M	PM				Nuc		PM	19	2012.47	1889.02	2118.63	1826	2247.66	2060.86	1960.8	2373.81	2469.27	1843.1	0.815008	0.765011	0.858	0.739492	0.910255	0.834605	0.794083	0.961341	1	0.746415
Q9ULI3	HUMAN	HEG1	Protein HEG homolog 1 OS=Homo sapiens GN=HEG1 PE=1 SV=3	M	PM			XC			PM	16	1861.52	1957.36	1849.05	1904.82	1874.52	1781.43	1944.17	1668.18	1791.66	1704.1	0.951037	1	0.944667	0.973158	0.957677	0.910118	0.993264	0.852261	0.915344	0.870615
P14210	HUMAN	HGF	Hepatocyte growth factor OS=Homo sapiens GN=HGF PE=1 SV=2	M				XC			PM	1	40.688	50.0849	53.8132	54.8678	50.3113	52.1632	61.9674	76.8044	32.9626	27.387	0.529761	0.65211	0.700653	0.714383	0.655058	0.67917	0.806821	1	0.429176	0.356582
P68431	HUMAN	HIST1H3A	Histone H3.1 OS=Homo sapiens GN=HIST1H3A PE=1 SV=2	M				XC	Nuc		PM	3	263.802	252.426	314.494	292.027	183.195	237.582	248.489	249.874	248.507	299.704	0.838814	0.80264	1	0.928562	0.582506	0.755441	0.790124	0.794526	0.79018	0.952972
P62805	HUMAN	HIST1H4A	Histone H4 OS=Homo sapiens GN=HIST1H4A PE=1 SV=2	M				XC	Nuc		PM	2	198.852	89.0235	112.961	232.017	65.286	50.0314	57.216	83.9536	50.0267	51.7172	0.857058	0.383694	0.486865	1	0.281385	0.215637	0.246603	0.361843	0.215617	0.222903
P13746-2	HUMAN	HLA-A	Isoform 2 of HLA class I histocompatibility antigen, A-11 alpha chain OS=Homo sapiens GN=HLA-A	M	PM		CS				PM	35	6593.1	6746.09	7144.79	8288.16	7295.9	7190.08	7332.93	7138.39	6795.53	6327.36	0.795485	0.813943	0.862048	1	0.880281	0.867512	0.884748	0.861276	0.819909	0.763422
P05534	HUMAN	HLA-A	HLA class I histocompatibility antigen, A-24 alpha chain OS=Homo sapiens GN=HLA-A PE=1 SV=2	M	PM		CS				PM	13	1086.63	1356.91	1162.28	1357.54	1169.12	1294.19	1628.12	1202.46	1205.24	1103.12	0.667413	0.833421	0.713875	0.833809	0.718076	0.794895	1	0.738554	0.740261	0.677543
P30488	HUMAN	HLA-B	HLA class I histocompatibility antigen, B-50 alpha chain OS=Homo sapiens GN=HLA-B PE=1 SV=1	M	PM		CS				PM	8	1142.35	1101.37	1248.64	1483.5	1303.26	1192.81	1324.5	1312.16	1188.24	1149.05	0.770039	0.742413	0.841684	1	0.878503	0.804055	0.892825	0.884504	0.800973	0.774558
P30460	HUMAN	HLA-B	HLA class I histocompatibility antigen, B-8 alpha chain OS=Homo sapiens GN=HLA-B PE=1 SV=1	M	PM		CS				PM	10	1190.66	1459.16	1363.03	1633.72	1380.85	1465.86	1726.49	1281	1281.95	1431.82	0.689643	0.845161	0.78948	0.946265	0.799804	0.84904	1	0.741971	0.74252	0.829326
P30501	HUMAN	HLA-C	HLA class I histocompatibility antigen, Cw-2 alpha chain OS=Homo sapiens GN=HLA-C PE=1 SV=1	M	PM		CS				PM	2	514.643	507.194	568.529	688.213	542.223	534.684	576.305	593.633	557.093	521.1	0.747796	0.736973	0.826095	1	0.787871	0.776916	0.837393	0.862572	0.809478	0.757179
Q95604	HUMAN	HLA-C	HLA class I histocompatibility antigen, Cw-17 alpha chain OS=Homo sapiens GN=HLA-C PE=1 SV=1	M	PM		CS				PM	14	2192.07	2214.85	2386.83	2840.36	2417.29	2339.47	2625.84	2411.01	2283.42	2206.1	0.771759	0.77978	0.840328	1	0.851052	0.823654	0.924473	0.848842	0.803919	0.776698
P13747	HUMAN	HLA-E	HLA class I histocompatibility antigen, alpha chain E OS=Homo sapiens GN=HLA-E PE=1 SV=3	M	PM		CS				PM	5	438.837	505.977	493.708	481.382	519.498	433.537	560.343	518.258	455.807	549.786	0.783157	0.902976	0.881081	0.859084	0.927107	0.773699	1	0.924893	0.813442	0.981159
Q8TCT9	HUMAN	HM13	Minor histocompatibility antigen H13 OS=Homo sapiens GN=HM13 PE=1 SV=1	M	PM		CS				PM	16	2351.82	2122.09	2443.97	2319.44	2290.79	2575.85	2731.37	3787.88	3548.45	3289.97	0.62088	0.560231	0.645207	0.61233	0.604767	0.680023	0.721082	1	0.936791	0.868551
P09429	HUMAN	HMGB1	High mobility group protein B1 OS=Homo sapiens GN=HMGB1 PE=1 SV=3	M	PM		CS	XC	Nuc		PM	2	286.135	291.065	525.472	300.98	320.201	293.14	284.202	295.452	297.425	285.357	0.54453	0.553912	1	0.57278	0.609358	0.557861	0.540851	0.56226	0.566016	0.543048
Q01581	HUMAN	HMGCS1	Hydroxymethylglutaryl-CoA synthase, cytoplasmic OS=Homo sapiens GN=HMGCS1 PE=1 SV=2	M	PM				Nuc		PM	10	600.122	605.927	677.726	513.88	756.389	699.545	422.168	550.05	578.505	422.183	0.793404	0.801078	0.896002	0.679386	1	0.924848	0.558136	0.727205	0.764825	0.558156
P30519	HUMAN	HMOX2	Heme oxygenase 2 OS=Homo sapiens GN=HMOX2 PE=1 SV=2	M	PM						PM	1	37.5033	50.0062	50.6679	36.0724	42.5784	48.2464	44.0599	55.5475	43.2868	50.744	0.675157	0.900242	0.912155	0.649397	0.766522	0.86856	0.793192	1	0.779275	0.913525
Q9H910-3	HUMAN	HN1L	Isoform 3 of Hematological and neurological expressed 1-like protein OS=Homo sapiens GN=HN1L	M	PM				Nuc		PM	1	46.1105	52.4683	53.8166	50.188	60.1827	64.605	49.851	49.5896	45.6726	40.8339	0.713729	0.81214	0.833009	0.776843	0.931548	1	0.771627	0.767581	0.706951	0.632054
P52272	HUMAN	HNRNPM	Heterogeneous nuclear ribonucleoprotein M OS=Homo sapiens GN=HNRNPM PE=1 SV=3	M	PM			XC			PM	8	511.152	477.674	584.437	509.685	485.026	526.809	548.114	619.504	663.072	513.795	0.770884	0.720395	0.881408	0.768672	0.731483	0.794497	0.826627	0.934294	1	0.77487
Q00839	HUMAN	HNRNPU	Heterogeneous nuclear ribonucleoprotein U OS=Homo sapiens GN=HNRNPU PE=1 SV=6	M			CS		Nuc		PM	27	3921.67	3653.95	4444.46	4047.84	4172.53	4366.39	3817.38	5037.22	4851.24	4200.37	0.778539	0.725391	0.882324	0.803587	0.82834	0.866827	0.757836	1	0.96308	0.833867
Q00839-2	HUMAN	HNRNPU	Isoform Short of Heterogeneous nuclear ribonucleoprotein U OS=Homo sapiens GN=HNRNPU	M			CS		Nuc		PM	3	339.507	233.565	307.204	255.421	311.03	270.98	242.224	302.593	321.469	267.998	1	0.687953	0.904853	0.752329	0.916122	0.798158	0.713459	0.891271	0.946871	0.789374
Q99714	HUMAN	HSD17B10	3-hydroxyacyl-CoA dehydrogenase type-2 OS=Homo sapiens GN=HSD17B10 PE=1 SV=3	M	PM						PM	4	182.838	168.39	208.024	187.323	212.63	267.487	208.341	219.632	224.836	187.661	0.683539	0.629526	0.777697	0.700305	0.794917	1	0.778882	0.821093	0.840548	0.701569
Q53GQ0	HUMAN	HSD17B12	Very-long-chain 3-oxoacyl-CoA reductase OS=Homo sapiens GN=HSD17B12 PE=1 SV=2	M				XC			PM	3	121.957	155.601	117.865	131.661	138.025	141.212	136.326	162.547	133.934	134.511	0.750287	0.957268	0.725116	0.809987	0.849139	0.868745	0.838688	1	0.823973	0.827518
P07900-2	HUMAN	HSP90AA1	Isoform 2 of Heat shock protein HSP 90-alpha OS=Homo sapiens GN=HSP90AA1	M	PM			XC	Nuc		PM	71	10719.6	9928.48	13454.1	10888.1	13345.8	14257	9711.26	14565.7	13885.2	10789	0.735948	0.681634	0.923681	0.747515	0.916248	0.978809	0.666721	1	0.953281	0.740716
P08238	HUMAN	HSP90AB1	Heat shock protein HSP 90-beta OS=Homo sapiens GN=HSP90AB1 PE=1 SV=4	M	PM		CS				PM	27	3955.13	3112.73	4201.95	3632.79	4279.24	5559.22	3391.59	3974.79	4611.05	3599.84	0.711454	0.559922	0.755853	0.653471	0.769756	1	0.610083	0.714991	0.829443	0.647544
P14625	HUMAN	HSP90B1	Endoplasmin OS=Homo sapiens GN=HSP90B1 PE=1 SV=1	M	PM			XC	Nuc		PM	42	5997.13	6147.28	5650.26	5246.41	6026.91	6171.29	5928.31	8085.17	7514.05	7640.09	0.741744	0.760316	0.698842	0.648893	0.745428	0.763285	0.733233	1	0.929362	0.944951
P11021	HUMAN	HSPA5	78 kDa glucose-regulated protein OS=Homo sapiens GN=HSPA5 PE=1 SV=2	M	PM		CS		Nuc		PM	82	18464.3	17763.1	17324.5	15819.1	17056.4	16825.8	16597.8	21247.1	18843.4	14698.6	0.869025	0.836021	0.815382	0.74453	0.802764	0.791909	0.781179	1	0.886866	0.691793
P11142	HUMAN	HSPA8	Heat shock cognate 71 kDa protein OS=Homo sapiens GN=HSPA8 PE=1 SV=1	M	PM			XC	Nuc		PM	66	13608.4	12852.1	15377.9	14432.3	14882.7	13367.2	13312.9	14350.5	15047.6	11317.3	0.88493	0.835749	1	0.93851	0.967797	0.869248	0.865714	0.933186	0.978522	0.735943
P04792	HUMAN	HSPB1	Heat shock protein beta-1 OS=Homo sapiens GN=HSPB1 PE=1 SV=2	M	PM			XC	Nuc		PM	6	659.785	536.96	1193.9	529.084	550.721	621.206	464.78	503.735	491.287	504.842	0.552629	0.449752	1	0.443155	0.461278	0.520315	0.389295	0.421923	0.411497	0.42285
P10809	HUMAN	HSPD1	60 kDa heat shock protein, mitochondrial OS=Homo sapiens GN=HSPD1 PE=1 SV=2	M	PM		CS	XC			PM	26	3434.06	3036.63	3795.09	3235.02	3889.23	4014.36	3313.72	4325.44	3854.26	3047.19	0.793921	0.702039	0.877387	0.747905	0.899152	0.928081	0.766101	1	0.891068	0.704481
P98160	HUMAN	HSPG2	Basement membrane-specific heparan sulfate proteoglycan core protein OS=Homo sapiens GN=HSPG2 PE=1 SV=4	M	PM			XC			PM	2	149.093	205.644	147.722	160.355	136.424	158.723	181.798	175.234	135.299	153.083	0.725006	1	0.718338	0.779771	0.663401	0.771834	0.884041	0.852121	0.657928	0.74441
Q92598	HUMAN	HSPH1	Heat shock protein 105 kDa OS=Homo sapiens GN=HSPH1 PE=1 SV=1					XC			PM	50	8000.78	6928.91	9830.84	8148.39	9412.82	10296.7	7546.9	9205	9422	7986.68	0.777026	0.672927	0.954759	0.791362	0.914162	1	0.732946	0.893979	0.915053	0.775657
P15516	HUMAN	HTN3	Histatin-3 OS=Homo sapiens GN=HTN3 PE=1 SV=2					XC			PM	1	135.391	139.186	184.446	204.701	143.795	191.903	160.195	123.556	131.609	127.01	0.661407	0.679945	0.90105	1	0.702464	0.937479	0.782579	0.60359	0.642934	0.620467
Q92743	HUMAN	HTRA1	Serine protease HTRA1 OS=Homo sapiens GN=HTRA1 PE=1 SV=1	M	PM			XC			PM	7	539.565	553.193	520.382	517.231	593.188	539.356	528.988	523.941	552.553	623.092	0.865947	0.887819	0.835161	0.830103	0.952006	0.865612	0.848972	0.840872	0.886792	1
Q9Y4L1	HUMAN	HYOU1	Hypoxia up-regulated protein 1 OS=Homo sapiens GN=HYOU1 PE=1 SV=1	M				XC			PM	37	6133.88	5911.53	6192.75	4936.82	5684.22	5365.4	7589.68	8904.57	7369.9	8327.34	0.688846	0.663876	0.695458	0.554414	0.638348	0.602544	0.852335	1	0.827653	0.935176
P05362	HUMAN	ICAM1	Intercellular adhesion molecule 1 OS=Homo sapiens GN=ICAM1 PE=1 SV=2	M	PM		CS	XC			PM	130	27738.7	26831	23736	27394	27960	27331.4	23675	24978	21143.5	24660.7	0.992084	0.95962	0.848925	0.979756	1	0.977517	0.846745	0.893347	0.756205	0.881998
Q9UMF0	HUMAN	ICAM5	Intercellular adhesion molecule 5 OS=Homo sapiens GN=ICAM5 PE=1 SV=3	M	PM						PM	38	6824.36	6967.01	6210.49	7033.98	5757.57	5672.26	3515.57	3319.27	5338.11	5705.45	0.970198	0.990479	0.882926	1	0.818537	0.806408	0.499798	0.47189	0.758902	0.811126
P14735	HUMAN	IDE	Insulin-degrading enzyme OS=Homo sapiens GN=IDE PE=1 SV=4	M	PM		CS	XC	Nuc		PM	4	168.431	140.379	958.381	177.193	202.148	211.562	155.23	171.733	181.46	161.989	0.175745	0.146475	1	0.184888	0.210927	0.22075	0.161971	0.17919	0.18934	0.169024
Q13325	HUMAN	IFIT5	Interferon-induced protein with tetratricopeptide repeats 5 OS=Homo sapiens GN=IFIT5 PE=1 SV=1	M	PM						PM	2	73.2916	76.8542	75.7688	65.8864	97.7491	86.8288	65.2929	86.9866	70.4193	60.9483	0.749793	0.78624	0.775136	0.674036	1	0.888282	0.667964	0.889896	0.720409	0.623518
Q01628	HUMAN	IFITM3	Interferon-induced transmembrane protein 3 OS=Homo sapiens GN=IFITM3 PE=1 SV=2	M	PM						PM	1	29.4973	36.5345	34.623	42.688	37.2313	31.4012	29.5754	60.3114	51.7545	43.8293	0.489083	0.605764	0.574071	0.707794	0.617318	0.520651	0.490378	1	0.858121	0.726717
P17181	HUMAN	IFNAR1	Interferon alpha/beta receptor 1 OS=Homo sapiens GN=IFNAR1 PE=1 SV=3	M	PM						PM	27	5511.77	6088.22	6167.96	6518.62	6172.75	5832.73	6862.35	6017.94	6029.03	6856.81	0.803189	0.887192	0.89881	0.94991	0.89951	0.84996	1	0.87695	0.878565	0.999192
P48551	HUMAN	IFNAR2	Interferon alpha/beta receptor 2 OS=Homo sapiens GN=IFNAR2 PE=1 SV=1	M	PM			XC			PM	2	175.762	180.817	206.833	178.366	213.033	154.646	237.378	153.718	192.263	193.385	0.74043	0.761724	0.871322	0.751401	0.897442	0.651476	1	0.647566	0.809944	0.81467
P15260	HUMAN	IFNGR1	Interferon gamma receptor 1 OS=Homo sapiens GN=IFNGR1 PE=1 SV=1	M	PM						PM	6	682.144	721.226	694.221	714.385	730.09	671.852	659.34	714.253	697.9	630.089	0.934328	0.987859	0.95087	0.978489	1	0.920231	0.903094	0.978308	0.955909	0.863029
Q8TDY8	HUMAN	IGDCC4	Immunoglobulin superfamily DCC subclass member 4 OS=Homo sapiens GN=IGDCC4 PE=1 SV=1	M	PM						PM	2	114.83	139.073	145.515	152.185	141.363	101.351	149.702	137.7	149.687	120.358	0.75454	0.913839	0.95617	1	0.928886	0.665967	0.983683	0.904818	0.983586	0.790863
P08069	HUMAN	IGF1R	Insulin-like growth factor 1 receptor OS=Homo sapiens GN=IGF1R PE=1 SV=1	M	PM						PM	34	5846.94	4755.89	5020.26	5386.15	4711.55	5372.08	5191.77	4114.41	4745.83	5045.78	1	0.813398	0.858613	0.921192	0.805814	0.918785	0.887946	0.703686	0.811678	0.862977
P01344-3	HUMAN	IGF2	Isoform 3 of Insulin-like growth factor II OS=Homo sapiens GN=IGF2	M	PM			XC			PM	10	1370.41	1151.37	1412.9	1442.97	1350	1486.52	1421.99	1509.13	1487.49	1757.73	0.779648	0.655035	0.803822	0.820926	0.768034	0.845707	0.808994	0.858566	0.846255	1
P11717	HUMAN	IGF2R	Cation-independent mannose-6-phosphate receptor OS=Homo sapiens GN=IGF2R PE=1 SV=3	M	PM		CS				PM	38	3056.65	3145.28	3493.42	3424.83	3348.47	2894.99	3756.43	4066.47	3739.84	3321.41	0.751671	0.773466	0.859079	0.842211	0.823434	0.711917	0.923757	1	0.919676	0.816779
P17936-2	HUMAN	IGFBP3	Isoform 2 of Insulin-like growth factor-binding protein 3 OS=Homo sapiens GN=IGFBP3					XC	Nuc		PM	10	583.686	668.018	636.2	660.189	806.907	643.149	628.778	794.719	596.62	686.61	0.723362	0.827874	0.788443	0.818172	1	0.797054	0.779244	0.984895	0.739391	0.850916
P24593	HUMAN	IGFBP5	Insulin-like growth factor-binding protein 5 OS=Homo sapiens GN=IGFBP5 PE=1 SV=1					XC			PM	8	539.388	574.602	528.618	470.085	674.739	519.941	544.036	603.795	521.215	575.093	0.799403	0.851592	0.783442	0.696691	1	0.770581	0.806291	0.894857	0.772469	0.85232
Q16270	HUMAN	IGFBP7	Insulin-like growth factor-binding protein 7 OS=Homo sapiens GN=IGFBP7 PE=1 SV=1					XC			PM	3	158.156	184.548	206.105	198.272	218.016	179.153	256.724	308.638	259.216	263.742	0.512433	0.597945	0.667791	0.64241	0.706383	0.580462	0.831797	1	0.839871	0.854536
P01857	HUMAN	IGHG1	Ig gamma-1 chain C region OS=Homo sapiens GN=IGHG1 PE=1 SV=1	M	PM			XC			PM	3	94.3455	81.125	149.614	110.708	98.317	112.732	98.4547	90.7752	1039.05	848.209	0.0908	0.0780763	0.143991	0.106548	0.0946223	0.108495	0.0947548	0.0873639	1	0.816333
P01834	HUMAN	IGKC	Ig kappa chain C region OS=Homo sapiens GN=IGKC PE=1 SV=1	M	PM			XC			PM	1	111.295	88.7421	167.853	145.9	63.1397	167.099	93.9387	77.7106	320.725	287.476	0.347011	0.276692	0.523354	0.454907	0.196866	0.521004	0.292895	0.242297	1	0.896333
O75054-2	HUMAN	IGSF3	Isoform 2 of Immunoglobulin superfamily member 3 OS=Homo sapiens GN=IGSF3	M			CS				PM	4	191.063	228.678	265.924	249.93	209.196	197.502	332.407	229.605	236.595	316.856	0.574786	0.687945	0.799995	0.75188	0.629335	0.594157	1	0.690735	0.711764	0.953216
Q969P0	HUMAN	IGSF8	Immunoglobulin superfamily member 8 OS=Homo sapiens GN=IGSF8 PE=1 SV=1	M	PM						PM	2	229.164	235.411	248.876	274.539	226.018	214.296	312.588	184.146	268.508	227.343	0.733118	0.753104	0.796179	0.878276	0.723054	0.685554	1	0.589102	0.858984	0.727292
Q13123	HUMAN	IK	Protein Red OS=Homo sapiens GN=IK PE=1 SV=3					XC			PM	1	22.951	27.2321	29.5799	22.6054	29.5805	26.9771	31.8438	41.8052	33.3586	37.5617	0.548998	0.651404	0.707565	0.540731	0.707578	0.645304	0.761718	1	0.797953	0.898493
Q08334	HUMAN	IL10RB	Interleukin-10 receptor subunit beta OS=Homo sapiens GN=IL10RB PE=1 SV=2	M	PM						PM	12	1121.98	1069.26	1024.58	981.257	1121.56	1137.83	1281.59	930.663	947.548	1099.04	0.875458	0.834322	0.799455	0.765655	0.875128	0.887824	1	0.726177	0.739353	0.857562
P78552	HUMAN	IL13RA1	Interleukin-13 receptor subunit alpha-1 OS=Homo sapiens GN=IL13RA1 PE=1 SV=1	M	PM						PM	2	95.8011	121.349	114.057	105.793	114.598	109.905	105.462	112.698	92.6739	102.13	0.789465	1	0.939905	0.871808	0.944367	0.905693	0.869077	0.928707	0.763695	0.841619
Q96F46	HUMAN	IL17RA	Interleukin-17 receptor A OS=Homo sapiens GN=IL17RA PE=1 SV=2	M	PM			XC			PM	29	6770.61	7104.61	5330.8	5507.51	5853.67	5974.36	5252.82	4918.6	4600.53	4957.75	0.952989	1	0.75033	0.775203	0.823926	0.840913	0.739354	0.692312	0.647543	0.697822
Q8NAC3	HUMAN	IL17RC	Interleukin-17 receptor C OS=Homo sapiens GN=IL17RC PE=1 SV=2	M	PM						PM	3	132.525	156.606	163.342	151.575	152.722	142.693	184.952	143.584	152.868	158.306	0.716537	0.846736	0.883159	0.819536	0.825737	0.771512	1	0.776331	0.826526	0.855932
Q13478	HUMAN	IL18R1	Interleukin-18 receptor 1 OS=Homo sapiens GN=IL18R1 PE=1 SV=1	M	PM						PM	3	364.218	464.283	328.359	363.2	435.696	381.332	358.023	346.519	320.097	387.032	0.784473	1	0.707239	0.782282	0.938428	0.821335	0.771131	0.746353	0.689444	0.833612
Q9NPH3	HUMAN	IL1RAP	Interleukin-1 receptor accessory protein OS=Homo sapiens GN=IL1RAP PE=1 SV=2	M	PM			XC			PM	33	5061.94	5347.87	3745.64	3992.67	5202.81	5293.76	4634.44	4069.24	3763.33	4370.97	0.946534	1	0.700398	0.74659	0.972875	0.989881	0.866596	0.760908	0.703706	0.817329
Q6UWB1	HUMAN	IL27RA	Interleukin-27 receptor subunit alpha OS=Homo sapiens GN=IL27RA PE=2 SV=2	M	PM						PM	6	525.086	453.328	588.879	537.758	530.964	440.985	634.975	383.042	593.464	620.603	0.82694	0.71393	0.927406	0.846897	0.836197	0.694493	1	0.603241	0.934627	0.977367
P24394	HUMAN	IL4R	Interleukin-4 receptor subunit alpha OS=Homo sapiens GN=IL4R PE=1 SV=1	M	PM			XC			PM	2	81.1411	114.343	104.011	88.5822	162.004	60.9966	135.183	95.5333	106.429	83.5807	0.500859	0.705804	0.642026	0.546791	1	0.376513	0.83444	0.589698	0.656953	0.515918
P40189	HUMAN	IL6ST	Interleukin-6 receptor subunit beta OS=Homo sapiens GN=IL6ST PE=1 SV=2	M	PM			XC			PM	15	1131.31	1167.47	897.148	872.997	1235.09	961.868	1032.15	969.601	921.658	877.646	0.915974	0.945252	0.726383	0.706829	1	0.778784	0.835687	0.785046	0.746228	0.710593
Q13418	HUMAN	ILK	Integrin-linked protein kinase OS=Homo sapiens GN=ILK PE=1 SV=2	M	PM			XC			PM	4	272.762	451.847	293.588	271.268	410.686	312.848	228.058	549.962	344.656	234.592	0.495965	0.821596	0.533833	0.493249	0.746753	0.568854	0.414679	1	0.626689	0.42656
P06213	HUMAN	INSR	Insulin receptor OS=Homo sapiens GN=INSR PE=1 SV=4	M	PM						PM	59	8113.19	7931.91	7939.23	8215.24	8228.78	7526.69	8363.06	6934.38	7738.48	7760.43	0.970122	0.948445	0.949321	0.982324	0.983943	0.899992	1	0.829168	0.925317	0.927942
P46940	HUMAN	IQGAP1	Ras GTPase-activating-like protein IQGAP1 OS=Homo sapiens GN=IQGAP1 PE=1 SV=1	M	PM						PM	49	5616.69	5603.63	6010.69	5496.29	6136.69	5815.93	4578.4	5465.37	6011.97	5290.32	0.915263	0.913134	0.979467	0.895644	1	0.94773	0.746069	0.890605	0.979675	0.86208
P05161	HUMAN	ISG15	Ubiquitin-like protein ISG15 OS=Homo sapiens GN=ISG15 PE=1 SV=5					XC			PM	4	719.144	686.536	565.196	557.555	492.44	683.514	581.567	368.843	521.424	615.009	1	0.954657	0.785929	0.775303	0.684758	0.950456	0.808694	0.512891	0.725062	0.855196
Q6UXK2	HUMAN	ISLR2	Immunoglobulin superfamily containing leucine-rich repeat protein 2 OS=Homo sapiens GN=ISLR2 PE=2 SV=1	M	PM		CS				PM	2	130.106	118.685	123.779	120.037	140.979	129.666	137.398	147.521	105.618	128.276	0.881949	0.804529	0.839058	0.813697	0.955653	0.878966	0.931377	1	0.715954	0.869547
Q96J02	HUMAN	ITCH	E3 ubiquitin-protein ligase Itchy homolog OS=Homo sapiens GN=ITCH PE=1 SV=2	M	PM				Nuc		PM	2	96.122	107.928	104.061	89.2156	99.5472	83.0716	116.469	128.807	116.947	93.2419	0.746251	0.837909	0.807889	0.692632	0.772843	0.644933	0.904216	1	0.907925	0.723891
P56199	HUMAN	ITGA1	Integrin alpha-1 OS=Homo sapiens GN=ITGA1 PE=1 SV=2	M	PM		CS				PM	124	29910.7	31078.1	36270.2	37673.7	33135.9	31826.8	37270.4	31624.6	33703.5	35298.8	0.793941	0.824927	0.962747	1	0.87955	0.8448	0.989295	0.839434	0.894617	0.93696
Q9UKX5-2	HUMAN	ITGA11	Isoform 2 of Integrin alpha-11 OS=Homo sapiens GN=ITGA11	M	PM						PM	44	5840.04	6000.65	6279.24	6314.8	5952.38	5718.65	6562.77	5303.69	5489.38	6286.09	0.889875	0.914348	0.956797	0.962217	0.906993	0.871378	1	0.808148	0.836443	0.957841
P17301	HUMAN	ITGA2	Integrin alpha-2 OS=Homo sapiens GN=ITGA2 PE=1 SV=1	M	PM		CS				PM	80	17593	14396.2	17570.4	20615	16571.8	16065.2	16799.3	17773.4	17881.7	17769.7	0.853409	0.698336	0.852312	1	0.803871	0.779296	0.814907	0.86216	0.867413	0.861979
P26006	HUMAN	ITGA3	Integrin alpha-3 OS=Homo sapiens GN=ITGA3 PE=1 SV=5	M	PM		CS				PM	73	16202.7	15272.4	19889.3	21877.3	16937.9	16739.4	20990.2	16913.8	18616	20572.2	0.740617	0.698095	0.909131	1	0.774224	0.765148	0.959451	0.773122	0.850925	0.940346
P13612	HUMAN	ITGA4	Integrin alpha-4 OS=Homo sapiens GN=ITGA4 PE=1 SV=3	M	PM		CS				PM	14	1521.35	1648.6	1351.35	1415.54	1459.47	1534.88	1888.71	1252.96	1430.11	1553.44	0.805497	0.872872	0.715489	0.749474	0.772735	0.812663	1	0.663395	0.757188	0.822487
P08648	HUMAN	ITGA5	Integrin alpha-5 OS=Homo sapiens GN=ITGA5 PE=1 SV=2	M	PM		CS				PM	115	23225.7	18709.4	24283.6	24542.5	22100.3	21886	29730.2	22312.8	22752	23368.8	0.781216	0.629307	0.816801	0.82551	0.743363	0.736155	1	0.75051	0.765284	0.786029
P23229	HUMAN	ITGA6	Integrin alpha-6 OS=Homo sapiens GN=ITGA6 PE=1 SV=5	M	PM		CS				PM	58	8016.61	8454.24	6500.61	7127.31	8634.21	8440.9	7138.99	6719.18	6876.88	7793.51	0.928471	0.979156	0.75289	0.825473	1	0.977612	0.826826	0.778205	0.796469	0.902632
P53708	HUMAN	ITGA8	Integrin alpha-8 OS=Homo sapiens GN=ITGA8 PE=1 SV=3	M	PM		CS				PM	3	167.332	196.119	148.288	150.221	148.248	167.825	202.883	149.433	150.656	170.289	0.824772	0.96666	0.730906	0.740431	0.730707	0.827201	1	0.736549	0.742578	0.839347
P06756	HUMAN	ITGAV	Integrin alpha-V OS=Homo sapiens GN=ITGAV PE=1 SV=2	M	PM		CS				PM	163	31020.7	28067.3	29263.1	30666.3	28905.9	30739	33645.3	26377.9	27672.9	31616.9	0.921991	0.834212	0.869752	0.911458	0.859134	0.913618	1	0.783999	0.822489	0.939711
P05556-5	HUMAN	ITGB1	Isoform 5 of Integrin beta-1 OS=Homo sapiens GN=ITGB1	M	PM		CS				PM	261	51950.8	49743	53532.8	61291	53648.3	49834.8	57603.8	53319.3	47993.4	50313.4	0.847609	0.811587	0.87342	1	0.875305	0.813085	0.939841	0.869936	0.783042	0.820893
P05556	HUMAN	ITGB1	Integrin beta-1 OS=Homo sapiens GN=ITGB1 PE=1 SV=2	M	PM		CS				PM	22	3707.9	4069.33	4084.28	4697.78	3963.62	3502.62	4278.29	4164.94	3431.61	3792.18	0.789287	0.866224	0.869406	1	0.843722	0.745591	0.910704	0.886575	0.730474	0.807228
P05106	HUMAN	ITGB3	Integrin beta-3 OS=Homo sapiens GN=ITGB3 PE=1 SV=2	M	PM		CS		Nuc		PM	68	14384	12659.7	13027.4	13484.7	13500.2	14746.2	13900.6	12063.1	12516.4	13152	0.975437	0.858503	0.883442	0.914453	0.915502	1	0.942659	0.818049	0.848791	0.891893
P16144	HUMAN	ITGB4	Integrin beta-4 OS=Homo sapiens GN=ITGB4 PE=1 SV=5	M	PM		CS		Nuc		PM	21	2674.67	2810.2	2273.48	2492.72	2761.26	2695.52	2608.79	2270.57	2465.89	2465	0.951771	1	0.809009	0.887026	0.982585	0.95919	0.928329	0.807973	0.877477	0.877161
P18084	HUMAN	ITGB5	Integrin beta-5 OS=Homo sapiens GN=ITGB5 PE=1 SV=1	M	PM		CS				PM	58	11427.1	10927.7	10918.9	12131.5	11335.4	11938.7	12198.3	11021.3	10565.7	11692.3	0.936779	0.895842	0.895119	0.994524	0.929265	0.978721	1	0.903515	0.866162	0.95852
P19827	HUMAN	ITIH1	Inter-alpha-trypsin inhibitor heavy chain H1 OS=Homo sapiens GN=ITIH1 PE=1 SV=3					XC			PM	1	116.441	89.0758	85.8239	115.449	102.687	109.458	161.636	128.613	114.514	94.4352	0.720392	0.55109	0.530972	0.714257	0.635302	0.677189	1	0.795699	0.708471	0.584248
P19823	HUMAN	ITIH2	Inter-alpha-trypsin inhibitor heavy chain H2 OS=Homo sapiens GN=ITIH2 PE=1 SV=2					XC			PM	13	2743.69	2736.61	3070.09	3831.85	3206.97	3649.55	4295.24	3559.43	3885.44	2836.06	0.638774	0.637125	0.714765	0.892115	0.746633	0.849672	1	0.82869	0.904591	0.660279
Q06033	HUMAN	ITIH3	Inter-alpha-trypsin inhibitor heavy chain H3 OS=Homo sapiens GN=ITIH3 PE=1 SV=2					XC			PM	6	487.845	547.254	583.649	804.988	664.641	641.244	713.564	816.772	678.465	453.241	0.597284	0.67002	0.71458	0.985572	0.813741	0.785096	0.87364	1	0.830666	0.554917
Q14624	HUMAN	ITIH4	Inter-alpha-trypsin inhibitor heavy chain H4 OS=Homo sapiens GN=ITIH4 PE=1 SV=4	M	PM			XC			PM	5	1091.98	837.697	1155.88	1493.51	1053.69	1246.22	1445.46	861.638	1246.81	920.514	0.73115	0.560891	0.773937	1	0.705511	0.834421	0.967825	0.576921	0.834816	0.616343
Q9Y287	HUMAN	ITM2B	Integral membrane protein 2B OS=Homo sapiens GN=ITM2B PE=1 SV=1	M	PM			XC			PM	1	69.5161	62.5121	67.4877	59.9115	44.9784	55.3101	90.5663	45.9105	71.1711	76.9946	0.767571	0.690236	0.745174	0.661521	0.496635	0.610714	1	0.506926	0.785844	0.850146
Q9NQX7	HUMAN	ITM2C	Integral membrane protein 2C OS=Homo sapiens GN=ITM2C PE=1 SV=1	M	PM						PM	2	61.1189	72.4831	64.6287	67.0546	65.4555	57.7651	81.6503	84.272	70.4388	86.6425	0.705414	0.836577	0.745923	0.773923	0.755466	0.666706	0.942381	0.97264	0.812982	1
P78504	HUMAN	JAG1	Protein jagged-1 OS=Homo sapiens GN=JAG1 PE=1 SV=3	M	PM			XC			PM	29	3548.95	3849.81	2582.48	2518.89	1977.78	1682.88	895.79	829.306	2377.52	2700.7	0.92185	1	0.670806	0.65429	0.513733	0.437133	0.232684	0.215415	0.617569	0.701514
Q9Y219	HUMAN	JAG2	Protein jagged-2 OS=Homo sapiens GN=JAG2 PE=1 SV=3	M	PM						PM	3	373.945	376.627	274.24	302.659	275.442	228.891	193.394	154.4	289.07	279.556	0.992878	1	0.728146	0.803603	0.731339	0.607738	0.513488	0.409956	0.767523	0.742263
P23458	HUMAN	JAK1	Tyrosine-protein kinase JAK1 OS=Homo sapiens GN=JAK1 PE=1 SV=2	M	PM				Nuc		PM	7	754.887	734.093	720.65	667.316	787.332	672.151	674.289	637.8	718.373	684.059	0.958791	0.932381	0.915307	0.847566	1	0.853707	0.856423	0.810077	0.912414	0.868831
Q9BX67	HUMAN	JAM3	Junctional adhesion molecule C OS=Homo sapiens GN=JAM3 PE=1 SV=1	M	PM			XC			PM	7	580.866	686.53	723.418	680.27	695.938	681.539	758.916	819.056	578.258	693.833	0.709189	0.838196	0.883233	0.830554	0.849682	0.832103	0.926574	1	0.706005	0.847112
Q6NYC1-3	HUMAN	JMJD6	Isoform 3 of Bifunctional arginine demethylase and lysyl-hydroxylase JMJD6 OS=Homo sapiens GN=JMJD6	M	PM				Nuc		PM	3	277.514	310.527	282.769	215.062	251.103	211.455	332.497	387.146	331.335	370.507	0.716819	0.802093	0.730394	0.555505	0.648601	0.54619	0.858839	1	0.855838	0.957021
Q9HCM3	HUMAN	KIAA1549	UPF0606 protein KIAA1549 OS=Homo sapiens GN=KIAA1549 PE=1 SV=4	M						ShG	PM	6	599.411	559.467	785.608	693.787	605.928	430.827	825.25	633.389	784.143	714.348	0.726338	0.677936	0.951963	0.840698	0.734235	0.522056	1	0.767512	0.950188	0.865614
Q96J84	HUMAN	KIRREL	Kin of IRRE-like protein 1 OS=Homo sapiens GN=KIRREL PE=1 SV=2	M	PM						PM	7	1413.75	1431.43	1385.48	1551.8	1409.93	1365.92	1422.65	1541.3	1344.46	1515.96	0.91104	0.922434	0.892825	1	0.908575	0.880217	0.916772	0.993236	0.866388	0.976906
Q96J84-2	HUMAN	KIRREL	Isoform 2 of Kin of IRRE-like protein 1 OS=Homo sapiens GN=KIRREL	M	PM						PM	51	8226.39	8555.43	8215.87	9032.33	7570.93	8306.06	8213.71	7821.5	6994.43	9010.18	0.910771	0.947201	0.909606	1	0.838203	0.919591	0.909368	0.865944	0.774377	0.997547
P21583	HUMAN	KITLG	Kit ligand OS=Homo sapiens GN=KITLG PE=1 SV=1	M	PM			XC			PM	2	124.142	133.34	111.046	106.211	113.448	108.869	90.0525	61.1037	94.2286	108.999	0.931019	1	0.8328	0.796542	0.850816	0.816481	0.675361	0.458255	0.70668	0.817451
P03952	HUMAN	KLKB1	Plasma kallikrein OS=Homo sapiens GN=KLKB1 PE=1 SV=1	M	PM			XC			PM	1	95.0719	117.193	108.233	121.42	122.171	110.428	142.293	160.531	166.267	116.355	0.571803	0.704849	0.650959	0.730268	0.734786	0.66416	0.85581	0.965499	1	0.699811
P01042	HUMAN	KNG1	Kininogen-1 OS=Homo sapiens GN=KNG1 PE=1 SV=2	M	PM			XC			PM	4	627.714	685.835	621.002	724.988	571.38	1095.13	980.739	783.495	786.501	704.208	0.573184	0.626256	0.567055	0.662008	0.521744	1	0.895542	0.715433	0.718177	0.643033
P50748	HUMAN	KNTC1	Kinetochore-associated protein 1 OS=Homo sapiens GN=KNTC1 PE=1 SV=1	M	PM				Nuc		PM	1	35.4028	32.8948	36.7053	31.9265	38.4542	32.4155	28.0324	44.8338	37.6053	32.9256	0.789646	0.733705	0.818698	0.712107	0.857706	0.723015	0.625252	1	0.838772	0.734392
P32004-2	HUMAN	L1CAM	Isoform 2 of Neural cell adhesion molecule L1 OS=Homo sapiens GN=L1CAM	M	PM		CS				PM	4	320.488	508.472	364.847	345.734	460.991	323.899	273.444	345.1	238.984	358.957	0.630296	1	0.717537	0.679946	0.90662	0.637004	0.537775	0.678699	0.470005	0.705953
P32004	HUMAN	L1CAM	Neural cell adhesion molecule L1 OS=Homo sapiens GN=L1CAM PE=1 SV=2	M	PM		CS				PM	104	24834	24372.2	21329.8	23204	25862.3	24290.1	18870.5	17870	16292.4	16794.9	0.960238	0.942382	0.824745	0.897213	1	0.939208	0.729652	0.690965	0.629966	0.649397
Q9GZZ8	HUMAN	LACRT	Extracellular glycoprotein lacritin OS=Homo sapiens GN=LACRT PE=1 SV=1					XC			PM	2	109.254	73.008	71.6916	89.8568	75.7917	91.9523	88.1673	69.8706	77.6696	91.5307	1	0.668241	0.656192	0.822458	0.69372	0.841638	0.806994	0.639525	0.710908	0.837779
P24043	HUMAN	LAMA2	Laminin subunit alpha-2 OS=Homo sapiens GN=LAMA2 PE=1 SV=4	M				XC			PM	3	416.846	383.456	390.241	457.82	449.51	450.496	431.41	665.248	416.301	486.128	0.626602	0.57641	0.58661	0.688195	0.675704	0.677185	0.648495	1	0.625784	0.730746
Q16363	HUMAN	LAMA4	Laminin subunit alpha-4 OS=Homo sapiens GN=LAMA4 PE=1 SV=4	M				XC			PM	2	111.292	131.694	104.655	102.791	127.531	88.0797	87.3389	90.4603	106.553	101.636	0.845077	1	0.794681	0.780529	0.968384	0.668819	0.663194	0.686895	0.809091	0.771753
P07942	HUMAN	LAMB1	Laminin subunit beta-1 OS=Homo sapiens GN=LAMB1 PE=1 SV=2	M				XC			PM	15	1440.49	1389.88	1600.37	1533	1476.43	1271.77	1588.62	1839.73	1989.33	1852.56	0.72411	0.698667	0.804481	0.770615	0.742178	0.639298	0.798574	0.924803	1	0.93125
P55268	HUMAN	LAMB2	Laminin subunit beta-2 OS=Homo sapiens GN=LAMB2 PE=1 SV=2	M				XC			PM	1	24.7612	33.3465	39.9446	37.7215	21.8319	22.1838	41.0667	34.7443	45.5974	45.0343	0.543039	0.731324	0.876027	0.827272	0.478796	0.486514	0.900635	0.761979	1	0.98765
P11047	HUMAN	LAMC1	Laminin subunit gamma-1 OS=Homo sapiens GN=LAMC1 PE=1 SV=3	M				XC			PM	13	1182.12	1207.28	1179.27	1094.23	1166.65	981.037	1236.6	1238.48	1400.5	1231.5	0.84407	0.862037	0.842035	0.781311	0.833024	0.700491	0.88297	0.884309	1	0.879326
P11279	HUMAN	LAMP1	Lysosome-associated membrane glycoprotein 1 OS=Homo sapiens GN=LAMP1 PE=1 SV=3	M	PM						PM	15	2111.78	1920.66	2299.9	2521.58	1870.28	1943.45	2369.54	2510.05	2890.45	2831.07	0.730606	0.664485	0.79569	0.872383	0.647054	0.67237	0.819784	0.868395	1	0.979456
P13473	HUMAN	LAMP2	Lysosome-associated membrane glycoprotein 2 OS=Homo sapiens GN=LAMP2 PE=1 SV=2	M	PM			XC			PM	7	794.728	757.75	809.156	909	786.34	815.468	868.12	942.303	952.847	959.348	0.828404	0.78986	0.843443	0.947518	0.819661	0.850023	0.904906	0.982233	0.993224	1
P13473-2	HUMAN	LAMP2	Isoform LAMP-2B of Lysosome-associated membrane glycoprotein 2 OS=Homo sapiens GN=LAMP2	M	PM			XC			PM	2	333.691	322.875	332.56	337.79	327.998	312.842	335.479	368.58	374.778	385.547	0.8655	0.837445	0.862565	0.876131	0.850733	0.811422	0.870138	0.955991	0.972067	1
O43813	HUMAN	LANCL1	LanC-like protein 1 OS=Homo sapiens GN=LANCL1 PE=1 SV=1	M	PM				Nuc		PM	1	44.3614	34.1771	51.3237	34.0768	28.8898	47.3523	42.2545	27.4979	44.8447	38.6178	0.864344	0.665912	1	0.663959	0.562894	0.92262	0.823293	0.535773	0.873761	0.752436
Q9NS86	HUMAN	LANCL2	LanC-like protein 2 OS=Homo sapiens GN=LANCL2 PE=1 SV=1	M	PM				Nuc		PM	2	83.8343	113.654	81.3051	94.4375	196.387	79.1851	83.3577	122.924	80.17	89.1158	0.426883	0.578724	0.414005	0.480874	1	0.403209	0.424456	0.625927	0.408224	0.453776
Q6UX15-2	HUMAN	LAYN	Isoform 2 of Layilin OS=Homo sapiens GN=LAYN	M			CS				PM	6	635.286	625.924	544.894	548.686	513.468	488.822	443.659	389.944	445.827	493.229	1	0.985264	0.857714	0.863684	0.808247	0.769451	0.698362	0.613808	0.701773	0.776388
P01130	HUMAN	LDLR	Low-density lipoprotein receptor OS=Homo sapiens GN=LDLR PE=1 SV=1	M	PM		CS				PM	18	2086.87	2205.9	2082.01	2396.8	1981.87	2036.12	2042.48	2577.07	2125.49	2298.67	0.809784	0.855973	0.807899	0.930048	0.769039	0.790091	0.792559	1	0.82477	0.89197
P09382	HUMAN	LGALS1	Galectin-1 OS=Homo sapiens GN=LGALS1 PE=1 SV=2				CS	XC	Nuc		PM	27	5191.83	4383.55	4973.89	4414	5086.83	5498.38	4370.9	4129.62	4424.11	3867.46	0.944248	0.797245	0.90461	0.802783	0.92515	1	0.794943	0.751063	0.804621	0.703382
P17931	HUMAN	LGALS3	Galectin-3 OS=Homo sapiens GN=LGALS3 PE=1 SV=5	M	PM			XC	Nuc		PM	5	985.196	883.903	714.327	783.628	924.012	994.751	643.5	587.997	617.33	537.82	0.990394	0.888567	0.718096	0.787763	0.928887	1	0.646895	0.591099	0.620587	0.540658
Q08380	HUMAN	LGALS3BP	Galectin-3-binding protein OS=Homo sapiens GN=LGALS3BP PE=1 SV=1	M				XC			PM	3	403.857	759.361	501.215	458.755	536.79	374.98	422.148	1098.97	544.297	497.682	0.367487	0.690975	0.456077	0.41744	0.488448	0.34121	0.38413	1	0.49528	0.452862
O00214-2	HUMAN	LGALS8	Isoform 2 of Galectin-8 OS=Homo sapiens GN=LGALS8	M				XC			PM	3	297.703	376.391	273.593	296.409	339.889	287.437	296.947	298.945	293.07	292.087	0.79094	1	0.726884	0.787502	0.903021	0.763665	0.788933	0.794241	0.778631	0.77602
Q9BXB1	HUMAN	LGR4	Leucine-rich repeat-containing G-protein coupled receptor 4 OS=Homo sapiens GN=LGR4 PE=1 SV=2	M	PM						PM	1	55.2312	61.4996	48.3129	48.5362	47.4361	53.0205	67.3976	51.9109	43.9951	53.4104	0.819483	0.912489	0.716835	0.720147	0.703824	0.786683	1	0.770219	0.652769	0.792467
P42702	HUMAN	LIFR	Leukemia inhibitory factor receptor OS=Homo sapiens GN=LIFR PE=1 SV=1	M	PM						PM	42	7493.48	7646.82	8280.53	8793.85	7408.37	7238.39	8345.72	7493.13	7429.95	8736.54	0.852127	0.869565	0.941627	1	0.842449	0.82312	0.949041	0.852087	0.844903	0.993483
P48059-3	HUMAN	LIMS1	Isoform 3 of LIM and senescent cell antigen-like-containing domain protein 1 OS=Homo sapiens GN=LIMS1	M	PM						PM	7	656.058	603.395	726.284	584.089	618.237	711.723	590.33	611.981	599.445	535.337	0.903308	0.830799	1	0.804215	0.851233	0.979952	0.81281	0.84262	0.825359	0.737091
Q7Z4I7-2	HUMAN	LIMS2	Isoform 2 of LIM and senescent cell antigen-like-containing domain protein 2 OS=Homo sapiens GN=LIMS2	M	PM				Nuc		PM	1	79.0624	70.4101	134.777	90.1654	64.3726	76.1357	62.2145	65.4351	73.6191	76.3012	0.586617	0.52242	1	0.668998	0.477624	0.564902	0.461612	0.485507	0.54623	0.56613
Q9Y5X9	HUMAN	LIPG	Endothelial lipase OS=Homo sapiens GN=LIPG PE=1 SV=1				CS	XC			PM	8	663.02	661.63	491.75	514.008	634.749	600.226	509.287	517.35	538.99	660.503	1	0.997903	0.741681	0.775253	0.95736	0.905291	0.768132	0.780293	0.812932	0.996204
Q12907	HUMAN	LMAN2	Vesicular integral-membrane protein VIP36 OS=Homo sapiens GN=LMAN2 PE=1 SV=1	M	PM		CS	XC			PM	8	565.56	622.269	845.256	744.96	567.994	698.668	903.84	1033.14	968.238	1029.45	0.547419	0.60231	0.818145	0.721065	0.549776	0.676258	0.874849	1	0.937182	0.996435
Q9NUN5	HUMAN	LMBRD1	Probable lysosomal cobalamin transporter OS=Homo sapiens GN=LMBRD1 PE=1 SV=1	M	PM						PM	2	276.765	266.534	266.667	269.129	267.978	258.284	241.039	321.523	306.107	290.586	0.860793	0.828973	0.829387	0.837042	0.833463	0.803313	0.749678	1	0.952052	0.903777
Q9UIQ6	HUMAN	LNPEP	Leucyl-cystinyl aminopeptidase OS=Homo sapiens GN=LNPEP PE=1 SV=3	M	PM			XC			PM	7	617.463	617.022	810.076	865.263	711.109	660.022	796.371	766.791	939.956	815.49	0.656906	0.656437	0.861823	0.920536	0.756535	0.702184	0.847242	0.815774	1	0.867583
Q9Y4K0	HUMAN	LOXL2	Lysyl oxidase homolog 2 OS=Homo sapiens GN=LOXL2 PE=1 SV=1	M				XC	Nuc		PM	13	1636.92	1617.62	1814.56	1714.22	1696.26	1642.48	1670.64	1647.49	2294.1	2878.93	0.568585	0.561881	0.630288	0.595434	0.589197	0.570517	0.580299	0.572255	0.796856	1
Q92633-2	HUMAN	LPAR1	Isoform 2 of Lysophosphatidic acid receptor 1 OS=Homo sapiens GN=LPAR1	M	PM		CS				PM	5	656.398	798.577	602.778	596.442	835.39	825.551	777.73	677.366	626.012	537.063	0.785739	0.955934	0.721553	0.713969	1	0.988223	0.930978	0.810839	0.749365	0.642889
P06858	HUMAN	LPL	Lipoprotein lipase OS=Homo sapiens GN=LPL PE=1 SV=1	M	PM		CS	XC			PM	1	17.0427	43.7994	126.236	14.6881	12.3551	7.09123	29.2643	32.6445	19.193	14.2772	0.135007	0.346964	1	0.116354	0.097873	0.0561744	0.231822	0.258599	0.152041	0.113099
Q93052	HUMAN	LPP	Lipoma-preferred partner OS=Homo sapiens GN=LPP PE=1 SV=1	M	PM				Nuc		PM	3	164.366	164.631	169.444	162.432	213.142	201.929	193.494	176.825	202.085	168.219	0.771156	0.772401	0.794978	0.762084	1	0.947392	0.907816	0.829609	0.948122	0.789231
P50851	HUMAN	LRBA	Lipopolysaccharide-responsive and beige-like anchor protein OS=Homo sapiens GN=LRBA PE=1 SV=4	M	PM						PM	5	158.304	335.51	221.169	172.78	201.538	171.973	170.482	382.095	181.681	189.914	0.414305	0.87808	0.578834	0.45219	0.527456	0.450078	0.446178	1	0.475487	0.497033
Q6PJG9	HUMAN	LRFN4	Leucine-rich repeat and fibronectin type-III domain-containing protein 4 OS=Homo sapiens GN=LRFN4 PE=1 SV=1	M						ShG	PM	1	36.585	49.5896	41.3799	53.1901	45.191	48.9963	53.0508	53.6101	49.2539	61.2979	0.596839	0.808993	0.675062	0.867731	0.737235	0.799314	0.865458	0.874583	0.803517	1
Q6UXM1	HUMAN	LRIG3	Leucine-rich repeats and immunoglobulin-like domains protein 3 OS=Homo sapiens GN=LRIG3 PE=2 SV=1	M	PM			XC			PM	1	48.2839	63.3808	39.2749	37.5556	35.8355	31.2254	38.0774	33.8695	44.619	44.2052	0.761807	1	0.619666	0.59254	0.5654	0.492663	0.600773	0.534381	0.703983	0.697454
Q07954	HUMAN	LRP1	Prolow-density lipoprotein receptor-related protein 1 OS=Homo sapiens GN=LRP1 PE=1 SV=2	M	PM						PM	198	30881.1	30689.2	32763.8	36370.1	30155	27933.9	30951	30938.3	34734.2	33420.4	0.849079	0.843803	0.900845	1	0.829115	0.768047	0.851002	0.850653	0.955022	0.918899
Q14114	HUMAN	LRP8	Low-density lipoprotein receptor-related protein 8 OS=Homo sapiens GN=LRP8 PE=1 SV=4	M	PM			XC			PM	4	173.352	230.94	204.004	200.724	212.708	167.824	209.969	245.716	180.914	240.742	0.705498	0.939867	0.830244	0.816895	0.865669	0.682999	0.854518	1	0.736272	0.979758
P30533	HUMAN	LRPAP1	Alpha-2-macroglobulin receptor-associated protein OS=Homo sapiens GN=LRPAP1 PE=1 SV=1	M	PM		CS	XC			PM	19	2694.44	2499.79	2698.72	2310.85	2348.64	2506.35	2994.11	3210	3105.69	3139.62	0.83939	0.778752	0.840722	0.719892	0.731663	0.780796	0.932747	1	0.967504	0.978074
Q8IWT6	HUMAN	LRRC8A	Volume-regulated anion channel subunit LRRC8A OS=Homo sapiens GN=LRRC8A PE=1 SV=1	M	PM		CS				PM	33	3717.11	3913.58	4258.09	4610.83	3919.86	3807.04	4657.67	4596.64	4319.01	4735.23	0.78499	0.826481	0.899236	0.973729	0.827807	0.803982	0.983619	0.970732	0.912101	1
Q8TDW0	HUMAN	LRRC8C	Volume-regulated anion channel subunit LRRC8C OS=Homo sapiens GN=LRRC8C PE=1 SV=2	M	PM						PM	37	4994.88	4956.53	5208.43	5518.21	5272.22	5198.45	5915.61	5320	5693.9	5940.33	0.840843	0.834386	0.876793	0.928941	0.88753	0.875112	0.995839	0.895574	0.958516	1
Q7L1W4	HUMAN	LRRC8D	Volume-regulated anion channel subunit LRRC8D OS=Homo sapiens GN=LRRC8D PE=1 SV=1	M	PM						PM	32	3759.84	3876.35	4351.92	4907.24	4152.26	3918.63	4389.21	4243.87	4363.35	4521.72	0.766182	0.789924	0.886836	1	0.84615	0.79854	0.894436	0.864817	0.889166	0.921438
Q6NSJ5	HUMAN	LRRC8E	Volume-regulated anion channel subunit LRRC8E OS=Homo sapiens GN=LRRC8E PE=1 SV=2	M	PM						PM	8	326.157	369.37	941.323	885.563	385.761	330.359	1013.03	876.338	982.92	957.125	0.321961	0.364619	0.929214	0.874171	0.380799	0.32611	1	0.865065	0.970276	0.944813
Q32MZ4	HUMAN	LRRFIP1	Leucine-rich repeat flightless-interacting protein 1 OS=Homo sapiens GN=LRRFIP1 PE=1 SV=2	M	PM				Nuc		PM	5	359.307	426.984	367.829	337.894	363.984	327.492	323.868	324.643	367.257	370.88	0.8415	1	0.861458	0.79135	0.852454	0.766989	0.758502	0.760316	0.860118	0.868604
Q14766-4	HUMAN	LTBP1	Isoform 4 of Latent-transforming growth factor beta-binding protein 1 OS=Homo sapiens GN=LTBP1					XC			PM	13	1141.09	1243.62	1205.72	1194.39	1398.59	1001.67	1466.89	1587.19	1426.87	1306.08	0.718936	0.783536	0.759658	0.75252	0.88117	0.631095	0.924206	1	0.898992	0.822885
Q14767	HUMAN	LTBP2	Latent-transforming growth factor beta-binding protein 2 OS=Homo sapiens GN=LTBP2 PE=1 SV=3					XC			PM	3	190.725	191.948	181.793	164.729	211.554	163.763	222.249	170.401	218.34	226.061	0.843687	0.849097	0.804175	0.728694	0.935826	0.724417	0.983138	0.75378	0.965844	1
Q8N2S1	HUMAN	LTBP4	Latent-transforming growth factor beta-binding protein 4 OS=Homo sapiens GN=LTBP4 PE=1 SV=2					XC			PM	2	236.842	248.547	203.64	208.278	203.017	203.313	177.065	163.27	183.847	235.618	0.952905	1	0.819321	0.837982	0.816816	0.818007	0.7124	0.656897	0.739685	0.947979
P36941	HUMAN	LTBR	Tumor necrosis factor receptor superfamily member 3 OS=Homo sapiens GN=LTBR PE=1 SV=1	M	PM						PM	10	1658.21	1805.43	1556.49	1720.24	1672.07	1852.28	1666.06	1766.11	1469.03	1579.97	0.895227	0.974709	0.840311	0.928714	0.902711	1	0.899466	0.95348	0.793093	0.85299
P02788	HUMAN	LTF	Lactotransferrin OS=Homo sapiens GN=LTF PE=1 SV=6				CS	XC	Nuc		PM	4	479.043	410.201	429.016	548.962	498.458	621.393	582.217	582.178	628.404	496.547	0.762317	0.652767	0.682707	0.873582	0.793212	0.988843	0.9265	0.926438	1	0.790172
P51884	HUMAN	LUM	Lumican OS=Homo sapiens GN=LUM PE=1 SV=2					XC			PM	6	567.71	560.778	727.245	811.095	725.004	679.862	668.165	664.023	898.485	639.264	0.631852	0.624137	0.809413	0.902736	0.806918	0.756676	0.743657	0.739047	1	0.711491
O95274	HUMAN	LYPD3	Ly6/PLAUR domain-containing protein 3 OS=Homo sapiens GN=LYPD3 PE=1 SV=2	M	PM			XC			PM	13	2547.16	2264.7	2541.04	2495.75	2283.31	2572.61	2288.69	2579.11	2887.53	2824.2	0.882124	0.784305	0.880006	0.86432	0.790749	0.890937	0.792612	0.893189	1	0.978069
P61626	HUMAN	LYZ	Lysozyme C OS=Homo sapiens GN=LYZ PE=1 SV=1					XC			PM	4	525.289	329.484	552.734	499.783	352.207	571.53	392.165	306.387	342.55	472.409	0.919093	0.576495	0.967113	0.874465	0.616253	1	0.686167	0.536082	0.599357	0.826569
P20645	HUMAN	M6PR	Cation-dependent mannose-6-phosphate receptor OS=Homo sapiens GN=M6PR PE=1 SV=1	M	PM						PM	15	2865.61	2735.76	2387.07	2409.24	3147.74	3287.18	2500.7	3039.09	2277.63	2195.07	0.871753	0.832251	0.726174	0.732921	0.957582	1	0.760744	0.924529	0.692882	0.667768
Q9UPN3	HUMAN	MACF1	Microtubule-actin cross-linking factor 1, isoforms 1/2/3/5 OS=Homo sapiens GN=MACF1 PE=1 SV=4	M	PM						PM	16	1194.61	1506.02	1160.26	1105.65	1255.22	960.322	1120.04	1205.9	1165.92	1233.71	0.793225	1	0.770417	0.734156	0.833471	0.637657	0.743707	0.800724	0.774174	0.819187
P55145	HUMAN	MANF	Mesencephalic astrocyte-derived neurotrophic factor OS=Homo sapiens GN=MANF PE=1 SV=3					XC	Nuc		PM	2	147.368	194.049	162.456	144.032	176.48	176.922	191.807	268.288	214.345	259.471	0.54929	0.723287	0.605527	0.536855	0.657801	0.659449	0.71493	1	0.798938	0.967137
Q9H8J5	HUMAN	MANSC1	MANSC domain-containing protein 1 OS=Homo sapiens GN=MANSC1 PE=2 SV=1	M						ShG	PM	1	207.47	268.313	198.884	230.627	219.091	197.302	191.977	198.351	163.399	203.023	0.773238	1	0.74124	0.859545	0.81655	0.735341	0.715497	0.739252	0.608987	0.756665
P46821	HUMAN	MAP1B	Microtubule-associated protein 1B OS=Homo sapiens GN=MAP1B PE=1 SV=2	M	PM						PM	5	279.414	449.436	351.939	307.423	420.691	343.601	277.016	255.295	273.75	250.82	0.621699	1	0.783069	0.684018	0.936041	0.764516	0.616364	0.568034	0.609097	0.558077
Q02750	HUMAN	MAP2K1	Dual specificity mitogen-activated protein kinase kinase 1 OS=Homo sapiens GN=MAP2K1 PE=1 SV=2	M	PM				Nuc		PM	1	165.518	180.14	209.594	156.624	251.865	231.463	161.809	256.069	229.551	169.138	0.646381	0.703485	0.818506	0.61165	0.983582	0.90391	0.631895	1	0.896442	0.66052
P27816	HUMAN	MAP4	Microtubule-associated protein 4 OS=Homo sapiens GN=MAP4 PE=1 SV=3	M	PM						PM	23	2154.91	2391.8	2442.56	2204.39	2592.1	2054.83	2056.46	2497.52	2514.57	2178.16	0.831339	0.92273	0.942311	0.850427	1	0.792728	0.793358	0.963516	0.970091	0.840307
P29966	HUMAN	MARCKS	Myristoylated alanine-rich C-kinase substrate OS=Homo sapiens GN=MARCKS PE=1 SV=4	M	PM						PM	4	257.315	292.347	278.865	280.326	338.933	302.736	281.875	352.987	309.322	300.539	0.728965	0.82821	0.790014	0.794154	0.960185	0.857643	0.798543	1	0.8763	0.851416
P49006	HUMAN	MARCKSL1	MARCKS-related protein OS=Homo sapiens GN=MARCKSL1 PE=1 SV=2	M	PM						PM	1	44.3208	64.152	42.4553	41.6246	56.9184	54.2174	42.4408	54.6046	45.025	37.1791	0.690872	1	0.661793	0.648844	0.887243	0.845141	0.661566	0.851176	0.701848	0.579547
Q9P0L2	HUMAN	MARK1	Serine/threonine-protein kinase MARK1 OS=Homo sapiens GN=MARK1 PE=1 SV=2	M	PM						PM	1	33.2498	44.5732	43.3578	43.4514	46.3471	42.526	38.5474	49.4748	54.8477	54.2431	0.606221	0.812673	0.790512	0.79222	0.845015	0.775348	0.702809	0.902039	1	0.988978
P43121	HUMAN	MCAM	Cell surface glycoprotein MUC18 OS=Homo sapiens GN=MCAM PE=1 SV=2	M	PM			XC	Nuc		PM	158	32383.3	33126	26925.1	28382.4	30247.7	29379.2	24163	24730.4	21589	24314.6	0.977579	1	0.812809	0.856802	0.913111	0.886891	0.729428	0.746554	0.651723	0.734002
Q9GZU1	HUMAN	MCOLN1	Mucolipin-1 OS=Homo sapiens GN=MCOLN1 PE=1 SV=1	M	PM						PM	1	25.8831	30.9491	25.4975	26.341	25.2563	40.1803	36.6954	33.2328	35.1245	30.7831	0.644174	0.770255	0.634578	0.655569	0.628575	1	0.913268	0.827091	0.874173	0.766123
P40925-3	HUMAN	MDH1	Isoform 3 of Malate dehydrogenase, cytoplasmic OS=Homo sapiens GN=MDH1					XC			PM	2	155.177	174.665	226.192	147.659	205.985	188.126	132.511	203.117	200.319	150.908	0.686042	0.772198	1	0.652803	0.910666	0.831712	0.585834	0.897985	0.885616	0.667171
P40926	HUMAN	MDH2	Malate dehydrogenase, mitochondrial OS=Homo sapiens GN=MDH2 PE=1 SV=3	M	PM				Nuc		PM	6	494.026	496.673	614.105	426.586	407.324	439.255	684.338	659.466	574.434	584.028	0.721903	0.725771	0.897371	0.623355	0.595209	0.641868	1	0.963655	0.839401	0.85342
Q9H1U4	HUMAN	MEGF9	Multiple epidermal growth factor-like domains protein 9 OS=Homo sapiens GN=MEGF9 PE=2 SV=3	M						ShG	PM	6	279.359	427.765	341.038	387.359	380.81	306.822	341.478	328.989	319.976	353.015	0.653066	1	0.797254	0.905541	0.890231	0.717267	0.798284	0.769088	0.748017	0.825255
Q12866	HUMAN	MERTK	Tyrosine-protein kinase Mer OS=Homo sapiens GN=MERTK PE=1 SV=2	M	PM			XC			PM	3	238.807	281.639	232.638	219.638	204.827	219.283	169.827	177.651	208.127	230.414	0.847919	1	0.826014	0.779855	0.727269	0.778597	0.602997	0.630776	0.738986	0.818118
Q14696	HUMAN	MESDC2	LDLR chaperone MESD OS=Homo sapiens GN=MESDC2 PE=1 SV=2	M	PM						PM	4	216.916	285.533	308.71	297.073	238.348	279.225	396.607	590.163	416.765	542.931	0.367553	0.483821	0.523092	0.503374	0.403868	0.473131	0.672029	1	0.706185	0.919968
P08581	HUMAN	MET	Hepatocyte growth factor receptor OS=Homo sapiens GN=MET PE=1 SV=4	M	PM		CS	XC			PM	60	14199.6	14815.2	12097.9	12387.1	13641.3	12362.2	7703.87	7573.97	11776.7	12592.6	0.958446	1	0.816584	0.836106	0.920761	0.834423	0.519996	0.511228	0.794904	0.849975
P55001	HUMAN	MFAP2	Microfibrillar-associated protein 2 OS=Homo sapiens GN=MFAP2 PE=2 SV=1					XC			PM	1	30.9798	34.0437	34.2201	33.6693	34.9491	28.8016	34.8721	33.0138	33.8247	37.7749	0.820116	0.901226	0.905895	0.891315	0.925193	0.762454	0.923157	0.873963	0.895427	1
Q08431	HUMAN	MFGE8	Lactadherin OS=Homo sapiens GN=MFGE8 PE=1 SV=2	M	PM			XC			PM	58	8756.05	9002.89	9440.19	9597.55	7618.49	11272.5	10058.8	8229.4	9472.52	11135.5	0.776762	0.798659	0.837453	0.851412	0.675847	1	0.892331	0.730042	0.840321	0.987847
O43934	HUMAN	MFSD11	UNC93-like protein MFSD11 OS=Homo sapiens GN=MFSD11 PE=2 SV=2	M						ShG	PM	1	43.6802	49.5051	56.9816	40.2719	48.3901	35.4736	52.3467	57.948	53.5882	61.6597	0.708407	0.802876	0.924131	0.653132	0.784792	0.575313	0.848961	0.939803	0.869096	1
P26572	HUMAN	MGAT1	Alpha-1,3-mannosyl-glycoprotein 2-beta-N-acetylglucosaminyltransferase OS=Homo sapiens GN=MGAT1 PE=1 SV=2	M				XC			PM	1	43.9756	46.6092	50.1949	59.6811	54.374	46.4356	53.8461	70.8175	66.5546	71.889	0.611716	0.64835	0.698229	0.830184	0.75636	0.645935	0.749018	0.985096	0.925797	1
Q29983	HUMAN	MICA	MHC class I polypeptide-related sequence A OS=Homo sapiens GN=MICA PE=1 SV=1	M	PM		CS	XC			PM	1	64.6204	92.6824	78.6631	82.8002	77.6446	86.2301	91.8049	93.3177	96.1756	99.0774	0.652222	0.935455	0.793956	0.835713	0.783676	0.87033	0.926598	0.941867	0.970712	1
Q29980	HUMAN	MICB	MHC class I polypeptide-related sequence B OS=Homo sapiens GN=MICB PE=1 SV=1	M	PM		CS				PM	2	109.552	67.6551	108.565	109.288	93.0398	131.658	475.437	97.5	147.225	152.428	0.230424	0.142301	0.228348	0.229868	0.195693	0.27692	1	0.205074	0.309662	0.320606
P14174	HUMAN	MIF	Macrophage migration inhibitory factor OS=Homo sapiens GN=MIF PE=1 SV=4				CS	XC			PM	1	78.568	68.9684	95.7328	81.3136	92.4283	156.582	76.724	163.967	170.119	77.5657	0.461841	0.405412	0.56274	0.47798	0.543315	0.920423	0.451001	0.963834	1	0.455949
P08473	HUMAN	MME	Neprilysin OS=Homo sapiens GN=MME PE=1 SV=2	M	PM						PM	82	18723.1	17702.8	17314.1	18201.7	17690.5	19756.2	20094.6	17511.1	16724.7	18195.5	0.931748	0.880971	0.861631	0.905799	0.880361	0.983161	1	0.871433	0.832296	0.905494
P03956	HUMAN	MMP1	Interstitial collagenase OS=Homo sapiens GN=MMP1 PE=1 SV=3					XC			PM	3	193.541	181.991	311.362	358.178	284.241	212.018	216.527	346.822	462.482	314.375	0.418483	0.393509	0.673241	0.774468	0.6146	0.458435	0.468185	0.749914	1	0.679757
P50281	HUMAN	MMP14	Matrix metalloproteinase-14 OS=Homo sapiens GN=MMP14 PE=1 SV=3	M	PM			XC			PM	27	3620.64	3533.56	4076.09	4367.5	3485.86	3719.83	3830.13	3002.68	3653.81	3798.12	0.828996	0.809058	0.933279	1	0.798137	0.851708	0.876962	0.687505	0.83659	0.869633
P51511	HUMAN	MMP15	Matrix metalloproteinase-15 OS=Homo sapiens GN=MMP15 PE=1 SV=1	M	PM			XC			PM	19	3300.17	3336.71	2782.31	2918.54	3213.99	3161.97	2613.68	2493.74	2492.35	2784.49	0.98905	1	0.833849	0.874676	0.963223	0.947631	0.783313	0.747366	0.746948	0.834503
P08253	HUMAN	MMP2	72 kDa type IV collagenase OS=Homo sapiens GN=MMP2 PE=1 SV=2	M	PM			XC	Nuc		PM	7	237.821	330.427	393.771	383.235	353.724	300.56	331.423	389.028	403.285	390.971	0.58971	0.819339	0.97641	0.950284	0.877107	0.745279	0.82181	0.96465	1	0.969467
Q9NZW5	HUMAN	MPP6	MAGUK p55 subfamily member 6 OS=Homo sapiens GN=MPP6 PE=1 SV=2	M	PM						PM	1	92.0241	84.5188	85.6211	79.2272	119.832	100.967	94.8062	87.0846	84.0082	82.9192	0.767939	0.705308	0.714506	0.661149	1	0.842568	0.791156	0.726719	0.701047	0.691959
O95297	HUMAN	MPZL1	Myelin protein zero-like protein 1 OS=Homo sapiens GN=MPZL1 PE=1 SV=1	M	PM		CS				PM	7	1624.68	1464.37	1383.64	1515.02	1726.12	1821.1	1488.1	1377.16	1257.64	1338.67	0.892142	0.804113	0.759781	0.831923	0.947843	1	0.817146	0.756223	0.690594	0.735091
Q96AM1	HUMAN	MRGPRF	Mas-related G-protein coupled receptor member F OS=Homo sapiens GN=MRGPRF PE=2 SV=1	M	PM						PM	19	2736.59	2518.1	2245.98	2361.57	2313.74	2674.87	2158.34	1991.12	2019.39	2264.05	1	0.920159	0.820724	0.86296	0.845482	0.977447	0.788697	0.727593	0.737922	0.827326
P52701	HUMAN	MSH6	DNA mismatch repair protein Msh6 OS=Homo sapiens GN=MSH6 PE=1 SV=2	M	PM						PM	1	50.8938	56.8259	51.7339	43.9165	63.5897	56.8993	50.2412	59.8622	56.9042	57.5846	0.800346	0.893633	0.813558	0.690623	1	0.894788	0.790083	0.941381	0.894865	0.905564
Q15800	HUMAN	MSMO1	Methylsterol monooxygenase 1 OS=Homo sapiens GN=MSMO1 PE=1 SV=1	M	PM						PM	1	82.7683	79.5128	99.4504	98.5307	73.0207	77.7953	102.76	96.3431	93.712	116.137	0.712678	0.684646	0.856319	0.8484	0.628746	0.669858	0.884815	0.829563	0.806908	1
P26038	HUMAN	MSN	Moesin OS=Homo sapiens GN=MSN PE=1 SV=3	M	PM			XC	Nuc		PM	10	959.85	1141.6	992.207	865.91	1068.85	855.83	956.37	897.959	910.412	891.738	0.84079	1	0.869133	0.758503	0.936266	0.749673	0.837742	0.786576	0.797484	0.781127
Q86UE4	HUMAN	MTDH	Protein LYRIC OS=Homo sapiens GN=MTDH PE=1 SV=2	M	PM				Nuc		PM	5	159.684	185.369	168.483	159.101	173.853	147.369	193.949	258.835	224.516	255.8	0.616934	0.716166	0.650929	0.614682	0.671678	0.569354	0.749318	1	0.867411	0.988277
P15941-2	HUMAN	MUC1	Isoform 2 of Mucin-1 OS=Homo sapiens GN=MUC1	M	PM			XC			PM	1	46.7313	53.2423	45.0934	46.0075	44.7578	31.7445	19.3565	14.4639	38.2875	37.1121	0.877711	1	0.846948	0.864115	0.840644	0.596227	0.363555	0.271661	0.719118	0.697043
Q96DR8	HUMAN	MUCL1	Mucin-like protein 1 OS=Homo sapiens GN=MUCL1 PE=1 SV=1	M				XC			PM	2	174.121	181.379	224.002	143.201	224.318	200.546	343.446	202.099	277.057	263.138	0.506982	0.528116	0.652219	0.416954	0.65314	0.583924	1	0.588446	0.806699	0.766171
Q9BRK3	HUMAN	MXRA8	Matrix-remodeling-associated protein 8 OS=Homo sapiens GN=MXRA8 PE=1 SV=1	M			CS				PM	4	220.572	287.427	302.192	293.587	252.233	236.276	324.686	314.389	283.611	314.149	0.679339	0.885246	0.93072	0.904217	0.776851	0.727705	1	0.968287	0.873493	0.967548
Q96S97	HUMAN	MYADM	Myeloid-associated differentiation marker OS=Homo sapiens GN=MYADM PE=1 SV=2	M	PM						PM	1	70.4236	59.4905	63.0711	70.6337	68.1417	67.9728	73.4669	57.1774	71.3196	63.1494	0.958576	0.809759	0.858497	0.961435	0.927515	0.925217	1	0.778275	0.970771	0.859563
P35580-4	HUMAN	MYH10	Isoform 4 of Myosin-10 OS=Homo sapiens GN=MYH10	M	PM				Nuc		PM	26	4318.51	4384.16	4543.57	4285.18	4449.25	4272.05	3853.91	4368.05	5110.93	4998.96	0.844956	0.857801	0.888991	0.838435	0.870537	0.835865	0.754052	0.85465	1	0.978092
P35579	HUMAN	MYH9	Myosin-9 OS=Homo sapiens GN=MYH9 PE=1 SV=4	M	PM				Nuc		PM	139	18525.1	19064.6	20038.1	19034.3	19636.9	17871.2	17220.5	18990.8	21103.4	20514.4	0.877827	0.90339	0.949523	0.901954	0.93051	0.846839	0.816007	0.899893	1	0.972092
O43795	HUMAN	MYO1B	Unconventional myosin-Ib OS=Homo sapiens GN=MYO1B PE=1 SV=3	M	PM						PM	8	434.685	445.562	468.708	410.347	507.376	432.39	364.532	460.123	435.579	413.658	0.856731	0.87817	0.923788	0.808763	1	0.852209	0.718466	0.906868	0.858493	0.815289
O00159-3	HUMAN	MYO1C	Isoform 3 of Unconventional myosin-Ic OS=Homo sapiens GN=MYO1C	M	PM						PM	17	1550.06	1537	1485.74	1474.14	1581.29	1454.67	1236.11	1581.97	1530.44	1441.93	0.979829	0.971574	0.939169	0.93184	0.999568	0.919529	0.781374	1	0.967426	0.911479
Q9UM54-6	HUMAN	MYO6	Isoform 6 of Unconventional myosin-VI OS=Homo sapiens GN=MYO6	M	PM				Nuc		PM	3	142.319	210.237	182.973	146.823	191.258	150.218	164.906	247.552	192.8	169.183	0.574905	0.849265	0.739128	0.5931	0.772595	0.606813	0.666148	1	0.778826	0.683423
Q9NZM1	HUMAN	MYOF	Myoferlin OS=Homo sapiens GN=MYOF PE=1 SV=1	M	PM						PM	87	9634.04	9928.68	11342.8	11029.8	10007.2	8910.1	10198.5	11074.5	13560.3	11942.6	0.71046	0.732188	0.836469	0.813388	0.737978	0.657073	0.752089	0.816687	1	0.880705
Q58DX5	HUMAN	NAALADL2	Inactive N-acetylated-alpha-linked acidic dipeptidase-like protein 2 OS=Homo sapiens GN=NAALADL2 PE=1 SV=3	M						ShG	PM	2	93.7577	121.539	123.184	123.632	91.5433	98.4759	157.579	127.861	119.009	140.834	0.594987	0.771288	0.781729	0.784568	0.580935	0.624929	1	0.81141	0.755231	0.893733
P43490	HUMAN	NAMPT	Nicotinamide phosphoribosyltransferase OS=Homo sapiens GN=NAMPT PE=1 SV=1					XC			PM	5	327.127	272.758	389.961	287.348	345.86	416.019	294.775	327.219	414.978	290.392	0.786326	0.655639	0.937364	0.690707	0.831355	1	0.708562	0.786547	0.997497	0.698025
P13591	HUMAN	NCAM1	Neural cell adhesion molecule 1 OS=Homo sapiens GN=NCAM1 PE=1 SV=3	M	PM		CS				PM	65	16708.5	16866.8	15006.4	15160.4	15237.3	15207.8	13494.6	11913.8	13311.8	14591.9	0.990615	1	0.889699	0.898832	0.90339	0.901639	0.80007	0.706347	0.789228	0.865123
P19338	HUMAN	NCL	Nucleolin OS=Homo sapiens GN=NCL PE=1 SV=3	M			CS		Nuc		PM	37	4208.01	4355.92	4762.32	4121.52	4249.84	3768.84	5415.82	6159.69	5621.88	5842.62	0.683153	0.707167	0.773143	0.669111	0.689944	0.611856	0.879236	1	0.91269	0.948526
Q68D85	HUMAN	NCR3LG1	Natural cytotoxicity triggering receptor 3 ligand 1 OS=Homo sapiens GN=NCR3LG1 PE=1 SV=1	M	PM						PM	3	184.678	286.518	205.897	274.114	167.391	157.083	147.3	130.322	212.701	236.417	0.644561	1	0.718619	0.956708	0.584227	0.548248	0.514106	0.454849	0.742366	0.82514
Q92542	HUMAN	NCSTN	Nicastrin OS=Homo sapiens GN=NCSTN PE=1 SV=2	M	PM						PM	13	3863.19	3985.59	3130.42	3605.37	3983.54	3939.55	5164.02	3411.15	3024.89	3332.52	0.748097	0.771799	0.606198	0.698171	0.771402	0.762884	1	0.66056	0.585762	0.645334
Q92597	HUMAN	NDRG1	Protein NDRG1 OS=Homo sapiens GN=NDRG1 PE=1 SV=1	M	PM				Nuc		PM	4	267.973	309.228	321.615	282.086	350.662	324.471	281.444	356.364	372.638	303.294	0.719125	0.829835	0.863078	0.756997	0.941027	0.870742	0.755276	0.956329	1	0.813913
Q15223	HUMAN	NECTIN1	Nectin-1 OS=Homo sapiens GN=NECTIN1 PE=1 SV=3	M	PM			XC			PM	20	3337.04	3184.59	2615.42	2591.83	2564.87	2846.32	1316.88	1083.6	2303.42	2757.53	1	0.954317	0.783756	0.776686	0.768607	0.852947	0.394625	0.324719	0.690259	0.826341
Q92692	HUMAN	NECTIN2	Nectin-2 OS=Homo sapiens GN=NECTIN2 PE=1 SV=1	M	PM		CS				PM	12	2005.26	2807.35	1751.9	3025.86	5604.76	2409.91	2247.3	2709.71	2091.59	1851.62	0.357778	0.500888	0.312574	0.539873	1	0.429976	0.400964	0.483466	0.373181	0.330366
Q9NQS3	HUMAN	NECTIN3	Nectin-3 OS=Homo sapiens GN=NECTIN3 PE=1 SV=1	M	PM						PM	46	10342.9	11299.6	7543.67	7852.67	8881.94	8989.9	6532.98	6367.91	6478.88	7332.2	0.915336	1	0.667607	0.694953	0.786042	0.795596	0.578162	0.563553	0.573374	0.648892
Q9NQS3-3	HUMAN	NECTIN3	Isoform 3 of Nectin-3 OS=Homo sapiens GN=NECTIN3	M	PM						PM	3	387.47	433.576	403.117	334.284	431.099	348.979	438.356	332.761	366.556	372.767	0.883917	0.989097	0.919611	0.762586	0.983445	0.79611	1	0.759113	0.836206	0.850377
Q7Z3B1	HUMAN	NEGR1	Neuronal growth regulator 1 OS=Homo sapiens GN=NEGR1 PE=1 SV=3	M	PM						PM	9	1779.73	1846.38	1539.46	1620.92	1536.3	1660.87	2463.93	1150.57	1481.21	1569.71	0.722315	0.749363	0.6248	0.65786	0.623515	0.674073	1	0.466965	0.60116	0.637075
Q99435-3	HUMAN	NELL2	Isoform 3 of Protein kinase C-binding protein NELL2 OS=Homo sapiens GN=NELL2	M				XC			PM	2	247.842	291.235	277.438	302.737	285.195	267.02	270.693	311.33	277.867	257.009	0.796074	0.935453	0.891138	0.972398	0.916052	0.857673	0.869472	1	0.892515	0.825518
Q9UMX5	HUMAN	NENF	Neudesin OS=Homo sapiens GN=NENF PE=1 SV=1	M				XC	Nuc		PM	3	80.2265	192.196	93.1236	105.088	151.01	117.541	181.033	270.81	155.838	160.057	0.296246	0.709706	0.343871	0.38805	0.557622	0.434035	0.668489	1	0.575452	0.591031
Q92859	HUMAN	NEO1	Neogenin OS=Homo sapiens GN=NEO1 PE=1 SV=2	M	PM						PM	90	21364.3	21671.9	17390.9	17686.6	13039.3	11876.6	7480.94	6682.08	20503.4	20842.4	0.985806	1	0.802464	0.816106	0.601667	0.548017	0.345191	0.308329	0.946081	0.961725
P25963	HUMAN	NFKBIA	NF-kappa-B inhibitor alpha OS=Homo sapiens GN=NFKBIA PE=1 SV=1	M	PM				Nuc		PM	1	58.7534	57.6446	72.7709	67.3613	71.6296	62.819	42.4015	55.6687	47.1747	49.0975	0.807375	0.792138	1	0.925662	0.984316	0.863243	0.582671	0.764986	0.648263	0.674687
P08138	HUMAN	NGFR	Tumor necrosis factor receptor superfamily member 16 OS=Homo sapiens GN=NGFR PE=1 SV=1	M	PM		CS	XC			PM	9	550.663	670.114	678.074	618.432	681.097	607.753	584.416	542.756	561.53	682.865	0.806401	0.981328	0.992985	0.905643	0.997411	0.890006	0.855829	0.794823	0.822315	1
P14543	HUMAN	NID1	Nidogen-1 OS=Homo sapiens GN=NID1 PE=1 SV=3	M				XC			PM	7	532.578	556.825	678.104	663.986	607.968	503.164	713.876	462.124	803.177	761.085	0.663089	0.693279	0.844278	0.8267	0.756955	0.626467	0.888816	0.57537	1	0.947593
Q14112	HUMAN	NID2	Nidogen-2 OS=Homo sapiens GN=NID2 PE=1 SV=3	M				XC			PM	16	1533.57	1593.02	1472.51	1543.32	1536.74	1357.99	1686.38	1554.56	1683.73	1850.64	0.828672	0.860798	0.795681	0.833942	0.830384	0.733797	0.911243	0.840015	0.909814	1
P46531	HUMAN	NOTCH1	Neurogenic locus notch homolog protein 1 OS=Homo sapiens GN=NOTCH1 PE=1 SV=4	M	PM		CS	XC	Nuc		PM	3	140.208	265.144	143.54	165.94	198.303	168.767	153.54	308.232	177.731	154.81	0.454879	0.860211	0.46569	0.53836	0.643356	0.547532	0.498132	1	0.576615	0.502252
Q04721	HUMAN	NOTCH2	Neurogenic locus notch homolog protein 2 OS=Homo sapiens GN=NOTCH2 PE=1 SV=3	M	PM		CS	XC	Nuc		PM	4	281.303	527.645	352.794	389.922	472.912	441.936	524.02	575.675	393.09	330.386	0.488649	0.916567	0.612835	0.67733	0.821491	0.767683	0.91027	1	0.682833	0.57391
O15118	HUMAN	NPC1	Niemann-Pick C1 protein OS=Homo sapiens GN=NPC1 PE=1 SV=2	M	PM			XC			PM	32	4991.58	4586.08	5121.25	4952.57	4260.66	4494.6	5572.64	6523.28	7208.28	7007.88	0.692479	0.636223	0.710467	0.687067	0.591078	0.623533	0.773089	0.904971	1	0.972199
Q9NQX5	HUMAN	NPDC1	Neural proliferation differentiation and control protein 1 OS=Homo sapiens GN=NPDC1 PE=1 SV=2	M						ShG	PM	1	71.9376	97.8695	97.372	80.7409	86.5878	77.028	90.1602	81.1319	86.1216	102.569	0.701361	0.954186	0.949336	0.78719	0.844195	0.750991	0.879024	0.791002	0.839649	1
P20594	HUMAN	NPR2	Atrial natriuretic peptide receptor 2 OS=Homo sapiens GN=NPR2 PE=1 SV=1	M	PM						PM	5	382.413	445.321	307.827	312.961	357.931	397.466	375.638	269.956	264.902	322.456	0.858736	1	0.691249	0.702776	0.80376	0.892539	0.843522	0.606206	0.594857	0.724099
Q9Y639	HUMAN	NPTN	Neuroplastin OS=Homo sapiens GN=NPTN PE=1 SV=2	M			CS				PM	32	7004.56	6888.6	6780.61	7365.35	7161.11	7382.27	8160.38	6765.58	6086.26	6142.8	0.858362	0.844152	0.830918	0.902575	0.877547	0.904648	1	0.829077	0.745831	0.752759
Q92823-5	HUMAN	NRCAM	Isoform 5 of Neuronal cell adhesion molecule OS=Homo sapiens GN=NRCAM	M	PM			XC			PM	5	360.606	539.933	287.487	320.681	337.307	348.913	226.52	204.097	311.686	399.905	0.667871	1	0.532449	0.593927	0.62472	0.646214	0.419533	0.378003	0.577267	0.740655
O43847-2	HUMAN	NRDC	Isoform 2 of Nardilysin OS=Homo sapiens GN=NRDC				CS				PM	1	27.7625	28.3992	34.0822	24.7703	29.4954	36.1668	28.2794	36.9608	35.2241	33.8029	0.751134	0.76836	0.922117	0.670178	0.798018	0.978518	0.765119	1	0.953012	0.914562
Q02297	HUMAN	NRG1	Pro-neuregulin-1, membrane-bound isoform OS=Homo sapiens GN=NRG1 PE=1 SV=3	M	PM			XC	Nuc		PM	4	848.706	989.419	439.492	437.585	336.899	335.101	192.159	231.861	721.081	714.079	0.857783	1	0.444192	0.442265	0.340502	0.338684	0.194214	0.23434	0.728793	0.721716
Q02297-6	HUMAN	NRG1	Isoform 6 of Pro-neuregulin-1, membrane-bound isoform OS=Homo sapiens GN=NRG1	M	PM			XC	Nuc		PM	18	4062.17	4318.48	1944.13	1865.46	1433.74	1396.45	762.156	540.126	3273.2	3419.51	0.940648	1	0.450189	0.431972	0.332001	0.323367	0.176487	0.125073	0.757951	0.791832
O14786	HUMAN	NRP1	Neuropilin-1 OS=Homo sapiens GN=NRP1 PE=1 SV=3	M	PM			XC			PM	91	19114.3	18869.6	15511.8	15952.4	17584.5	18171.1	16049.6	13667	14195	15484.1	1	0.987197	0.81153	0.834577	0.919966	0.950657	0.839663	0.715013	0.742639	0.810081
O60462	HUMAN	NRP2	Neuropilin-2 OS=Homo sapiens GN=NRP2 PE=1 SV=2	M	PM			XC			PM	26	3779.2	3924.43	3263.91	3466.26	4087.96	4136.5	3535.23	3265.68	3241.81	3442.3	0.913623	0.948732	0.789052	0.837971	0.988265	1	0.854644	0.789479	0.78371	0.832176
P46459	HUMAN	NSF	Vesicle-fusing ATPase OS=Homo sapiens GN=NSF PE=1 SV=3	M	PM						PM	7	356.01	380.422	385.44	371.774	414.294	519.471	353.085	509.873	460.553	396.302	0.685332	0.732326	0.741985	0.715679	0.797531	1	0.679702	0.981524	0.88658	0.762896
P21589	HUMAN	NT5E	5'-nucleotidase OS=Homo sapiens GN=NT5E PE=1 SV=1	M	PM		CS				PM	11	990.159	1023.48	1009.88	946.38	946.392	1176.43	2287.53	1196.5	1125.62	1088.66	0.432851	0.44742	0.441471	0.413713	0.413718	0.514282	1	0.523054	0.492069	0.475912
Q9P121-4	HUMAN	NTM	Isoform 4 of Neurotrimin OS=Homo sapiens GN=NTM	M	PM						PM	7	1161.91	1174.82	1036.5	1034.62	802.976	858.803	830.778	607.038	907.035	952.336	0.989014	1	0.88227	0.880667	0.683491	0.731011	0.707156	0.516709	0.772065	0.810626
O95631	HUMAN	NTN1	Netrin-1 OS=Homo sapiens GN=NTN1 PE=1 SV=2	M				XC			PM	8	705.782	743.339	697.566	680.876	650.298	664.332	660.581	645.779	568.841	616.092	0.949475	1	0.938422	0.915969	0.874833	0.893713	0.888667	0.868754	0.765251	0.828817
Q9HB63	HUMAN	NTN4	Netrin-4 OS=Homo sapiens GN=NTN4 PE=1 SV=2	M	PM						PM	2	77.6815	108.525	77.5186	111.827	101.076	107.354	79.5171	132.518	69.3178	98.6501	0.586197	0.818945	0.584968	0.843867	0.762732	0.81011	0.600049	1	0.523083	0.744429
Q02818	HUMAN	NUCB1	Nucleobindin-1 OS=Homo sapiens GN=NUCB1 PE=1 SV=4	M				XC	Nuc		PM	26	3048.88	3307.97	3786.91	3753.82	3522.63	3993.06	4078.14	5147.35	4149.59	4661.44	0.59232	0.642654	0.735701	0.729272	0.684357	0.77575	0.792279	1	0.806159	0.905601
P80303-2	HUMAN	NUCB2	Isoform 2 of Nucleobindin-2 OS=Homo sapiens GN=NUCB2	M	PM			XC			PM	6	316.051	349.062	521.916	426.416	337.448	336.727	626.858	691.604	625.939	681.762	0.456982	0.504713	0.754645	0.616561	0.48792	0.486879	0.906382	1	0.905054	0.985769
Q16625	HUMAN	OCLN	Occludin OS=Homo sapiens GN=OCLN PE=1 SV=1	M	PM						PM	2	80.3918	102.164	57.8787	77.6501	80.6606	83.3659	69.5506	80.0908	47.0366	66.8344	0.786892	1	0.566529	0.760056	0.789523	0.816003	0.680776	0.783945	0.460405	0.654189
Q01968	HUMAN	OCRL	Inositol polyphosphate 5-phosphatase OCRL-1 OS=Homo sapiens GN=OCRL PE=1 SV=3	M	PM				Nuc		PM	2	173.231	164.813	192.533	165.241	171.729	190.44	165.646	200.166	223.03	179.553	0.776717	0.738972	0.863264	0.740893	0.769982	0.853878	0.74271	0.897484	1	0.805064
Q5SWX8	HUMAN	ODR4	Protein odr-4 homolog OS=Homo sapiens GN=ODR4 PE=1 SV=1	M						ShG	PM	2	96.7491	116.686	105.168	96.932	106.996	108.261	111.305	126.955	117.845	112.561	0.762076	0.919116	0.828387	0.763517	0.842788	0.852754	0.876731	1	0.928243	0.886626
O15294	HUMAN	OGT	UDP-N-acetylglucosamine--peptide N-acetylglucosaminyltransferase 110 kDa subunit OS=Homo sapiens GN=OGT PE=1 SV=3	M	PM				Nuc		PM	6	358.305	372.029	365.121	358.616	403.996	429.629	344.384	371.736	393.626	359.537	0.833988	0.865932	0.849852	0.834712	0.940337	1	0.801586	0.865249	0.916199	0.836855
Q68BL7	HUMAN	OLFML2A	Olfactomedin-like protein 2A OS=Homo sapiens GN=OLFML2A PE=2 SV=1					XC			PM	1	128.291	147.587	171.412	135.417	140.628	122.988	171.317	118.573	172.702	197.581	0.649308	0.746968	0.86755	0.685376	0.711747	0.622469	0.867074	0.600123	0.874083	1
Q96D31	HUMAN	ORAI1	Calcium release-activated calcium channel protein 1 OS=Homo sapiens GN=ORAI1 PE=1 SV=2	M	PM						PM	3	435.661	427.616	286.167	331.27	401.57	412.981	319.571	286.085	281.986	328.238	1	0.981533	0.656857	0.760385	0.921749	0.94794	0.733531	0.656668	0.64726	0.753426
P30559	HUMAN	OXTR	Oxytocin receptor OS=Homo sapiens GN=OXTR PE=2 SV=2	M	PM						PM	1	25.3192	41.1643	30.4549	31.8462	34.8651	23.5795	39.294	31.4524	34.8364	31.5739	0.615076	1	0.739839	0.773637	0.846974	0.572813	0.954565	0.764069	0.846277	0.76702
Q99571-2	HUMAN	P2RX4	Isoform 2 of P2X purinoceptor 4 OS=Homo sapiens GN=P2RX4	M	PM						PM	3	112.883	165.036	101.296	121.293	111.785	95.5625	114.523	153.163	108.253	133.938	0.683991	1	0.613783	0.73495	0.677339	0.579041	0.693928	0.928062	0.655934	0.811572
Q32P28	HUMAN	P3H1	Prolyl 3-hydroxylase 1 OS=Homo sapiens GN=P3H1 PE=1 SV=2	M				XC	Nuc		PM	11	914.886	1326.3	990.325	921.672	992.127	926.101	1018.1	1862.82	1160.48	1336.46	0.49113	0.711988	0.531627	0.494773	0.532595	0.497151	0.546536	1	0.62297	0.717441
P07237	HUMAN	P4HB	Protein disulfide-isomerase OS=Homo sapiens GN=P4HB PE=1 SV=3	M	PM			XC			PM	40	5472.63	5832.27	6380.74	5801.98	6188.99	7317.83	6160.93	9005.84	7645.15	7129.67	0.607675	0.647609	0.708511	0.644246	0.687219	0.812564	0.684103	1	0.84891	0.791671
Q8WX93	HUMAN	PALLD	Palladin OS=Homo sapiens GN=PALLD PE=1 SV=3	M	PM				Nuc		PM	1	22.0316	34.4221	23.9965	32.0327	33.4175	39.358	29.385	42.9626	26.1155	27.1972	0.512809	0.801211	0.558544	0.745596	0.777828	0.9161	0.683967	1	0.607866	0.633044
Q96RD7	HUMAN	PANX1	Pannexin-1 OS=Homo sapiens GN=PANX1 PE=1 SV=4	M	PM						PM	2	82.7568	105.923	82.3863	75.5008	123.673	88.3344	102.552	88.1245	82.1243	68.3144	0.669161	0.856476	0.666164	0.61049	1	0.71426	0.829219	0.712564	0.664046	0.552381
Q99497	HUMAN	PARK7	Protein deglycase DJ-1 OS=Homo sapiens GN=PARK7 PE=1 SV=2	M	PM				Nuc		PM	3	186.412	192.45	338.509	186.758	222.351	237.546	179.98	208.466	180.631	165.222	0.550686	0.568524	1	0.551709	0.656854	0.701743	0.531685	0.615836	0.533609	0.488089
Q08174-2	HUMAN	PCDH1	Isoform 2 of Protocadherin-1 OS=Homo sapiens GN=PCDH1	M	PM						PM	45	8656.78	8717.98	7489.76	7355.77	8960	8302.01	7407.1	6980.28	6585.83	7543.53	0.966159	0.972989	0.835911	0.820956	1	0.926564	0.826686	0.779049	0.735026	0.841912
Q9HCL0	HUMAN	PCDH18	Protocadherin-18 OS=Homo sapiens GN=PCDH18 PE=2 SV=3	M	PM						PM	6	519.045	647.778	370.643	447.597	527.64	463.544	371.461	323.861	432.806	467.288	0.801269	1	0.572176	0.690972	0.814537	0.71559	0.573439	0.499956	0.668139	0.72137
Q9UN70	HUMAN	PCDHGC3	Protocadherin gamma-C3 OS=Homo sapiens GN=PCDHGC3 PE=1 SV=1	M	PM						PM	3	198.096	261.316	228.563	266.868	302.391	186.426	241.107	228.825	242.455	229.974	0.655099	0.864167	0.755852	0.882528	1	0.616507	0.797336	0.756718	0.801795	0.760518
P22061-2	HUMAN	PCMT1	Isoform 2 of Protein-L-isoaspartate(D-aspartate) O-methyltransferase OS=Homo sapiens GN=PCMT1					XC			PM	3	346.177	316.554	363.249	382.625	518.826	469.47	331.416	403.396	371.782	273.252	0.667232	0.610136	0.700136	0.737482	1	0.90487	0.638781	0.777518	0.716584	0.526675
Q15113	HUMAN	PCOLCE	Procollagen C-endopeptidase enhancer 1 OS=Homo sapiens GN=PCOLCE PE=1 SV=2					XC			PM	3	122.083	144.381	180.884	160.359	162.916	130.374	185.831	177.62	247.08	221.528	0.494104	0.584348	0.732087	0.649017	0.659366	0.52766	0.75211	0.718877	1	0.896587
Q9UHG3	HUMAN	PCYOX1	Prenylcysteine oxidase 1 OS=Homo sapiens GN=PCYOX1 PE=1 SV=3	M	PM						PM	6	286.775	302.658	328.405	220.157	234.747	263.848	376.72	375.696	339.3	412.369	0.695432	0.73395	0.796386	0.533882	0.569263	0.639835	0.913549	0.911066	0.822806	1
Q9BQ51	HUMAN	PDCD1LG2	Programmed cell death 1 ligand 2 OS=Homo sapiens GN=PDCD1LG2 PE=1 SV=2	M	PM						PM	1	197.655	233.297	221.636	284.142	236.178	233.696	236.472	237.252	225.602	221.611	0.695621	0.821059	0.780019	1	0.831198	0.822461	0.832233	0.834978	0.793976	0.779932
Q8WUM4	HUMAN	PDCD6IP	Programmed cell death 6-interacting protein OS=Homo sapiens GN=PDCD6IP PE=1 SV=1	M				XC			PM	27	2267.54	2362.32	2624.58	2342.47	2985.43	2613.2	2232.06	2844.87	2650.6	2156.08	0.759536	0.791282	0.879131	0.784634	1	0.875317	0.747653	0.95292	0.887846	0.722202
P16234	HUMAN	PDGFRA	Platelet-derived growth factor receptor alpha OS=Homo sapiens GN=PDGFRA PE=1 SV=1	M	PM				Nuc		PM	3	100.577	117.012	117.631	109.183	109.157	91.4138	118.137	106.468	114.978	111.76	0.851362	0.990477	0.995725	0.924213	0.92399	0.773798	1	0.901229	0.973263	0.946022
P09619	HUMAN	PDGFRB	Platelet-derived growth factor receptor beta OS=Homo sapiens GN=PDGFRB PE=1 SV=1	M	PM		CS		Nuc		PM	47	6923.22	7540.45	7209.31	8220.62	7870.26	7488.81	7404.88	5873.2	7068.58	7076.76	0.842177	0.91726	0.876979	1	0.95738	0.910978	0.900768	0.714448	0.859859	0.860855
P30101	HUMAN	PDIA3	Protein disulfide-isomerase A3 OS=Homo sapiens GN=PDIA3 PE=1 SV=4				CS		Nuc		PM	37	6130.65	5397.1	5753.2	4708.1	5570.49	8047.19	5883.07	7476.34	6749.38	6324.36	0.761838	0.670682	0.714933	0.585062	0.692228	1	0.731072	0.929062	0.838725	0.785909
P13667	HUMAN	PDIA4	Protein disulfide-isomerase A4 OS=Homo sapiens GN=PDIA4 PE=1 SV=2				CS				PM	28	2191.06	2411.82	2162.39	1873.04	2375.88	2954.02	2197.87	2940.45	2467.96	2591.14	0.741722	0.816454	0.732017	0.634066	0.804288	1	0.744026	0.995407	0.83546	0.877158
Q15084-2	HUMAN	PDIA6	Isoform 2 of Protein disulfide-isomerase A6 OS=Homo sapiens GN=PDIA6	M	PM						PM	6	328.218	338.71	354.052	286.727	356.402	381.979	360.421	442.962	449.649	413.979	0.729943	0.753278	0.787397	0.637669	0.792622	0.849506	0.801561	0.985129	1	0.920673
Q86YL7-3	HUMAN	PDPN	Isoform 3 of Podoplanin OS=Homo sapiens GN=PDPN	M	PM						PM	2	271.539	360.809	415.651	434.367	385.199	374.739	317.44	374.36	422.719	332.234	0.625137	0.830654	0.956911	1	0.886804	0.862724	0.730809	0.861852	0.973182	0.764868
P08237-3	HUMAN	PFKM	Isoform 3 of ATP-dependent 6-phosphofructokinase, muscle type OS=Homo sapiens GN=PFKM	M	PM						PM	2	239.603	213.487	254.268	214.224	297.498	342.253	261.879	267.165	328.913	253.873	0.700076	0.62377	0.742924	0.625924	0.869234	1	0.765162	0.780607	0.961025	0.74177
Q15124	HUMAN	PGM5	Phosphoglucomutase-like protein 5 OS=Homo sapiens GN=PGM5 PE=1 SV=2	M	PM						PM	1	97.8874	108.299	104.64	97.3286	115.688	121.436	74.9912	101.348	96.6497	79.5839	0.806082	0.891819	0.861688	0.80148	0.952666	1	0.617537	0.834579	0.79589	0.655357
P35232	HUMAN	PHB	Prohibitin OS=Homo sapiens GN=PHB PE=1 SV=1	M	PM		CS		Nuc		PM	4	174.769	204.547	235.017	202.103	261.656	165.347	183.201	231.197	205.081	163.219	0.667935	0.781742	0.898191	0.7724	1	0.631927	0.700162	0.883591	0.783782	0.623794
Q99623	HUMAN	PHB2	Prohibitin-2 OS=Homo sapiens GN=PHB2 PE=1 SV=2	M			CS		Nuc		PM	2	54.7283	93.4079	74.7889	68.3549	92.0358	44.0343	61.6089	87.3689	61.7097	66.3513	0.585907	1	0.800671	0.73179	0.985311	0.47142	0.659568	0.935348	0.660648	0.710339
Q9BTU6	HUMAN	PI4K2A	Phosphatidylinositol 4-kinase type 2-alpha OS=Homo sapiens GN=PI4K2A PE=1 SV=1	M	PM						PM	2	94.3482	122.255	125.769	102.102	122.342	108.298	111.512	157.47	141.573	135.369	0.599149	0.776367	0.798685	0.648389	0.776922	0.687733	0.708144	1	0.899043	0.859649
P42356	HUMAN	PI4KA	Phosphatidylinositol 4-kinase alpha OS=Homo sapiens GN=PI4KA PE=1 SV=4	M	PM						PM	1	65.7721	75.2597	110.075	101.176	96.1051	84.3187	115.959	128.935	137.081	118.811	0.479805	0.549017	0.802992	0.738072	0.701084	0.615102	0.845915	0.940577	1	0.866722
Q92508	HUMAN	PIEZO1	Piezo-type mechanosensitive ion channel component 1 OS=Homo sapiens GN=PIEZO1 PE=1 SV=4	M	PM						PM	22	2664.1	2648.77	3143.25	3519.85	2711.14	2571.64	2872.44	2946.1	3069.87	2995.68	0.756879	0.752522	0.893007	1	0.770242	0.73061	0.816069	0.836995	0.872158	0.851083
O00443	HUMAN	PIK3C2A	Phosphatidylinositol 4-phosphate 3-kinase C2 domain-containing subunit alpha OS=Homo sapiens GN=PIK3C2A PE=1 SV=2	M	PM				Nuc		PM	2	91.0009	95.543	88.4562	96.403	81.0964	90.3065	83.2711	110.862	79.3005	94.7909	0.820849	0.86182	0.797896	0.869577	0.731508	0.814585	0.751124	1	0.715309	0.855035
P98161	HUMAN	PKD1	Polycystin-1 OS=Homo sapiens GN=PKD1 PE=1 SV=3	M	PM		CS		Nuc		PM	1	63.9848	73.2601	88.7507	115.26	75.4533	59.0926	110.935	109.437	96.8337	85.7003	0.555135	0.635608	0.770005	1	0.654636	0.51269	0.962479	0.949481	0.840134	0.74354
P14618	HUMAN	PKM	Pyruvate kinase PKM OS=Homo sapiens GN=PKM PE=1 SV=4	M	PM			XC	Nuc		PM	49	6326.77	5315.78	7503.79	6198.84	7689.82	10143.3	5050.4	8817.27	8052.98	5237.44	0.623736	0.524066	0.739775	0.611124	0.758114	1	0.497903	0.869266	0.793917	0.516343
Q13093	HUMAN	PLA2G7	Platelet-activating factor acetylhydrolase OS=Homo sapiens GN=PLA2G7 PE=1 SV=1					XC			PM	1	33.6826	21.0088	34.4743	48.627	24.7174	42.6155	50.2887	38.7956	50.9221	50.0462	0.661453	0.412567	0.677001	0.954929	0.485395	0.836875	0.98756	0.761861	1	0.982799
Q13018	HUMAN	PLA2R1	Secretory phospholipase A2 receptor OS=Homo sapiens GN=PLA2R1 PE=1 SV=2	M	PM		CS	XC			PM	2	146.947	182.525	157.632	166.41	140.054	128.929	116.029	99.405	119.571	151.898	0.805079	1	0.863617	0.91171	0.767315	0.706363	0.635686	0.54461	0.655094	0.832203
P00750	HUMAN	PLAT	Tissue-type plasminogen activator OS=Homo sapiens GN=PLAT PE=1 SV=1				CS	XC			PM	7	589.497	552.981	770.845	749.112	747.252	687.372	755.15	824.617	648.019	640.933	0.714874	0.670592	0.934791	0.908437	0.906181	0.833565	0.915759	1	0.785842	0.777249
P00749	HUMAN	PLAU	Urokinase-type plasminogen activator OS=Homo sapiens GN=PLAU PE=1 SV=2	M	PM		CS	XC			PM	3	119.274	158.003	126.628	129.202	141.008	135.425	164.404	150.675	192.672	254.281	0.469065	0.621373	0.497985	0.508106	0.554539	0.532581	0.646548	0.592554	0.757715	1
Q03405	HUMAN	PLAUR	Urokinase plasminogen activator surface receptor OS=Homo sapiens GN=PLAUR PE=1 SV=1	M	PM						PM	12	1241.95	1247.79	1115.75	1138.66	1394.61	1481.71	1436.95	1428.03	1271.91	1300.66	0.838185	0.842126	0.753017	0.768475	0.941215	1	0.96979	0.963772	0.858407	0.877805
P19174-2	HUMAN	PLCG1	Isoform 2 of 1-phosphatidylinositol 4,5-bisphosphate phosphodiesterase gamma-1 OS=Homo sapiens GN=PLCG1	M	PM						PM	1	150.639	196.183	113.194	99.6075	130.965	91.2454	128.549	113.78	98.2266	116.513	0.767848	1	0.576979	0.507727	0.667566	0.465103	0.655251	0.579969	0.500688	0.593898
Q15149	HUMAN	PLEC	Plectin OS=Homo sapiens GN=PLEC PE=1 SV=3	M	PM						PM	16	1193.66	1283.74	2071.64	1396.73	1130.62	1253.33	1380.41	1729.94	1558.69	1629.05	0.57619	0.619674	1	0.674214	0.545761	0.604994	0.666337	0.835055	0.752395	0.786358
Q04941	HUMAN	PLP2	Proteolipid protein 2 OS=Homo sapiens GN=PLP2 PE=1 SV=1	M	PM						PM	1	764.828	692.069	639.635	683.873	741.517	611.519	341.21	543.485	500.823	478.933	1	0.904869	0.836312	0.894153	0.969522	0.799551	0.446127	0.710598	0.654818	0.626197
O14494	HUMAN	PLPP1	Phospholipid phosphatase 1 OS=Homo sapiens GN=PLPP1 PE=1 SV=1	M	PM						PM	4	180.941	212.845	189.804	208.723	200.946	208.893	241.873	242.596	218.376	229.724	0.745855	0.877366	0.782389	0.860373	0.828318	0.861076	0.997021	1	0.900166	0.946941
O43688-2	HUMAN	PLPP2	Isoform 2 of Phospholipid phosphatase 2 OS=Homo sapiens GN=PLPP2	M	PM						PM	3	155.424	142.853	169.693	217.712	157.533	191.783	219.326	176.251	202.059	197.772	0.708644	0.651326	0.773703	0.992641	0.718261	0.87442	1	0.803602	0.921271	0.901728
O14495	HUMAN	PLPP3	Phospholipid phosphatase 3 OS=Homo sapiens GN=PLPP3 PE=1 SV=1	M	PM						PM	19	3155.9	2981.37	3046.37	3299.66	3076.66	3513.35	3288.95	2878.11	2884.31	3211.26	0.898261	0.848584	0.867085	0.939178	0.875706	1	0.936132	0.819193	0.820958	0.914019
Q9NRY6	HUMAN	PLSCR3	Phospholipid scramblase 3 OS=Homo sapiens GN=PLSCR3 PE=1 SV=2	M	PM						PM	1	75.8701	74.1502	89.8442	76.2683	64.7146	65.7	92.5346	59.5473	91.7761	83.6938	0.81991	0.801323	0.970925	0.824214	0.699356	0.710004	1	0.643514	0.991803	0.904459
Q9BX97	HUMAN	PLVAP	Plasmalemma vesicle-associated protein OS=Homo sapiens GN=PLVAP PE=2 SV=1	M			CS				PM	3	168.4	222.835	157.733	189.927	176.465	170.81	221.339	213.459	177.176	211.354	0.755716	1	0.707848	0.852323	0.79191	0.766531	0.993287	0.957922	0.795099	0.948478
Q9UIW2	HUMAN	PLXNA1	Plexin-A1 OS=Homo sapiens GN=PLXNA1 PE=1 SV=3	M	PM				Nuc		PM	28	3240.32	3234.52	3254.18	3257.69	3352.99	3421.87	3669.82	2878.3	3127.8	3208.93	0.882964	0.881382	0.886741	0.887696	0.913666	0.932435	1	0.784315	0.852303	0.874411
O75051	HUMAN	PLXNA2	Plexin-A2 OS=Homo sapiens GN=PLXNA2 PE=1 SV=4	M	PM						PM	40	3928.92	4394.06	3834.5	3862.08	4284.31	4178.33	4029.01	3770.17	3611.88	4066.62	0.894144	1	0.872656	0.878931	0.975023	0.950905	0.916923	0.858015	0.821992	0.925481
O15031	HUMAN	PLXNB2	Plexin-B2 OS=Homo sapiens GN=PLXNB2 PE=1 SV=3	M	PM		CS				PM	55	8362.55	8178.87	8854.92	9500.93	9575.28	9016.36	9022.23	8690.29	8511.3	8399.06	0.873348	0.854165	0.924768	0.992235	1	0.941629	0.942241	0.907575	0.888882	0.877161
Q9Y4D7	HUMAN	PLXND1	Plexin-D1 OS=Homo sapiens GN=PLXND1 PE=1 SV=3	M	PM						PM	60	8528.4	8740.64	7927.02	8305.61	8953.86	8601.25	7883.76	7025.81	7118.17	7541.25	0.952483	0.976187	0.885318	0.9276	1	0.960619	0.880487	0.784667	0.794983	0.842234
Q9H307	HUMAN	PNN	Pinin OS=Homo sapiens GN=PNN PE=1 SV=4	M	PM						PM	19	1471.34	1489.5	1645.17	1428.26	1380.91	1243.59	1933.89	2195.72	2178.72	2161.55	0.670095	0.678364	0.749261	0.650476	0.62891	0.56637	0.880756	1	0.992258	0.984439
O00592	HUMAN	PODXL	Podocalyxin OS=Homo sapiens GN=PODXL PE=1 SV=2	M	PM			XC			PM	11	1263.94	1558.03	1641.14	1694.87	1449.69	1192.72	1754.59	1731	1537.79	1458.96	0.720363	0.887972	0.93534	0.965966	0.826228	0.679775	1	0.986559	0.876437	0.83151
Q9NZ53	HUMAN	PODXL2	Podocalyxin-like protein 2 OS=Homo sapiens GN=PODXL2 PE=1 SV=1	M	PM						PM	8	1019.46	1141.7	767.251	841.888	801.229	748.92	420.577	503.354	724.572	792.742	0.89293	1	0.672024	0.737397	0.701784	0.655967	0.368377	0.44088	0.634641	0.69435
P62937	HUMAN	PPIA	Peptidyl-prolyl cis-trans isomerase A OS=Homo sapiens GN=PPIA PE=1 SV=2	M				XC	Nuc		PM	13	1446.81	1016.62	1573.45	1165.63	1525.59	2248.93	1166.65	1535.98	1650.71	915.777	0.643332	0.452048	0.699643	0.518303	0.678363	1	0.518757	0.682983	0.733999	0.407205
P62136-2	HUMAN	PPP1CA	Isoform 2 of Serine/threonine-protein phosphatase PP1-alpha catalytic subunit OS=Homo sapiens GN=PPP1CA	M	PM				Nuc		PM	2	172.293	150.741	197.087	160.062	171.001	192.354	156.208	156.758	198.217	177.799	0.869214	0.760486	0.994296	0.807509	0.862694	0.970422	0.788067	0.79084	1	0.896991
P42785	HUMAN	PRCP	Lysosomal Pro-X carboxypeptidase OS=Homo sapiens GN=PRCP PE=1 SV=1	M	PM						PM	1	75.4685	85.7598	99.0563	74.0868	60.0101	87.3216	99.2934	100.146	117.368	116.928	0.643006	0.73069	0.843978	0.631233	0.511297	0.743996	0.845998	0.853263	1	0.996249
Q06830	HUMAN	PRDX1	Peroxiredoxin-1 OS=Homo sapiens GN=PRDX1 PE=1 SV=1					XC	Nuc		PM	19	2782.61	2351.85	3632.14	2561.71	3221.39	4181.65	2636.77	3210.78	3684.02	2288.42	0.665433	0.562422	0.86859	0.612607	0.770362	1	0.630556	0.767826	0.880995	0.547254
Q13162	HUMAN	PRDX4	Peroxiredoxin-4 OS=Homo sapiens GN=PRDX4 PE=1 SV=1					XC	Nuc		PM	13	2775.58	2525.39	2165.73	1906.37	2375.75	2636.09	1893.39	2067.02	2447.25	2006.47	1	0.909861	0.780279	0.686836	0.855946	0.949743	0.682159	0.744715	0.881707	0.722902
P30044	HUMAN	PRDX5	Peroxiredoxin-5, mitochondrial OS=Homo sapiens GN=PRDX5 PE=1 SV=4	M				XC	Nuc		PM	2	261.418	289.075	265.428	243.583	277.232	283.283	213.054	255.114	228.668	195.376	0.904326	1	0.918199	0.842629	0.959031	0.979966	0.737019	0.882518	0.791033	0.675867
P30041	HUMAN	PRDX6	Peroxiredoxin-6 OS=Homo sapiens GN=PRDX6 PE=1 SV=3	M				XC			PM	3	265.472	257.98	360.457	265.09	311.559	384.373	296.962	324.564	335.316	282.406	0.690662	0.671171	0.937777	0.689668	0.810564	1	0.772586	0.844399	0.872371	0.734718
P02810	HUMAN	PRH1	Salivary acidic proline-rich phosphoprotein 1/2 OS=Homo sapiens GN=PRH1 PE=1 SV=2					XC			PM	2	242.069	165.619	457.072	581.158	230.273	352.867	216.442	300.283	265.263	371.404	0.416529	0.28498	0.786485	1	0.396231	0.607179	0.372433	0.516698	0.456438	0.639076
Q13131-2	HUMAN	PRKAA1	Isoform 2 of 5'-AMP-activated protein kinase catalytic subunit alpha-1 OS=Homo sapiens GN=PRKAA1	M	PM				Nuc		PM	2	173.283	182.053	183.856	150.736	196.053	157.675	150.855	171.772	185.029	152.891	0.883858	0.92859	0.937788	0.768853	1	0.804247	0.769459	0.876151	0.94377	0.779845
P13861	HUMAN	PRKAR2A	cAMP-dependent protein kinase type II-alpha regulatory subunit OS=Homo sapiens GN=PRKAR2A PE=1 SV=2	M	PM						PM	1	134.706	158.354	170.962	134.981	147.774	137.613	159.241	171.929	162.169	134.101	0.783496	0.921041	0.994371	0.785097	0.859504	0.800404	0.926199	1	0.943227	0.779975
P17252	HUMAN	PRKCA	Protein kinase C alpha type OS=Homo sapiens GN=PRKCA PE=1 SV=4	M	PM						PM	4	282.178	322.774	374.913	280.759	294.203	277.076	217.195	276.957	303.808	270.654	0.752649	0.86093	1	0.748865	0.784723	0.73904	0.579321	0.738723	0.810341	0.721912
Q05655-2	HUMAN	PRKCD	Isoform 2 of Protein kinase C delta type OS=Homo sapiens GN=PRKCD	M	PM				Nuc		PM	2	79.1538	246.767	83.1336	87.6415	148.03	84.1475	73.9117	232.951	107.818	102.806	0.320763	1	0.336891	0.355159	0.599876	0.340999	0.29952	0.944013	0.436923	0.41661
P04156	HUMAN	PRNP	Major prion protein OS=Homo sapiens GN=PRNP PE=1 SV=1	M	PM		CS		Nuc		PM	11	2242.27	2531.88	1764.1	1783.64	1947.74	2497.02	2257.53	1611.91	1728.85	1854.17	0.885613	1	0.696755	0.704472	0.769284	0.986231	0.891639	0.636645	0.68283	0.732329
Q9UNN8	HUMAN	PROCR	Endothelial protein C receptor OS=Homo sapiens GN=PROCR PE=1 SV=1	M	PM		CS	XC			PM	4	1319.98	1150.39	965.392	940.997	671.468	830.708	420.9	345.086	879.39	1008.09	1	0.871522	0.731369	0.712888	0.508696	0.629334	0.318869	0.261433	0.666215	0.763714
Q5FWE3	HUMAN	PRRT3	Proline-rich transmembrane protein 3 OS=Homo sapiens GN=PRRT3 PE=1 SV=3	M						ShG	PM	2	63.6384	95.6281	69.5344	70.1557	99.6978	69.5417	65.4219	72.5686	74.8996	74.4592	0.638313	0.95918	0.697452	0.703684	1	0.697525	0.656203	0.727886	0.751267	0.74685
P07602-3	HUMAN	PSAP	Isoform Sap-mu-9 of Prosaposin OS=Homo sapiens GN=PSAP	M				XC			PM	4	223.16	218.036	253.94	225.41	236.223	188.003	270.533	297.359	315.661	283.872	0.70696	0.690727	0.804469	0.714089	0.748342	0.595584	0.857036	0.942019	1	0.899292
Q13635	HUMAN	PTCH1	Protein patched homolog 1 OS=Homo sapiens GN=PTCH1 PE=1 SV=2	M	PM						PM	1	56.8412	88.4529	62.6785	74.586	68.2513	62.2191	62.0048	59.8954	58.2677	65.448	0.642615	1	0.708608	0.843228	0.771612	0.703415	0.700992	0.677144	0.658742	0.739918
Q9P2B2	HUMAN	PTGFRN	Prostaglandin F2 receptor negative regulator OS=Homo sapiens GN=PTGFRN PE=1 SV=2	M			CS				PM	23	2386.71	2562.51	2267.7	2215.1	2291.22	2311.27	2294.28	1701.36	1865.42	2137.37	0.931396	1	0.884955	0.864426	0.894132	0.901955	0.895325	0.663945	0.727967	0.834094
Q13308-6	HUMAN	PTK7	Isoform 6 of Inactive tyrosine-protein kinase 7 OS=Homo sapiens GN=PTK7	M	PM						PM	47	6479.77	6956.52	4715.19	5558.03	5906.11	5887.68	4232.03	4002.34	5071.35	5077.01	0.931467	1	0.677808	0.798967	0.849003	0.846354	0.608353	0.575336	0.729007	0.729821
P18433	HUMAN	PTPRA	Receptor-type tyrosine-protein phosphatase alpha OS=Homo sapiens GN=PTPRA PE=1 SV=2	M	PM						PM	82	19177	20399	15580.7	17714.3	17462.1	17326.5	17292.2	15831.2	15527.8	16893.3	0.940094	1	0.763795	0.868388	0.856028	0.849381	0.847699	0.776077	0.761204	0.828141
P23467-3	HUMAN	PTPRB	Isoform 3 of Receptor-type tyrosine-protein phosphatase beta OS=Homo sapiens GN=PTPRB	M	PM						PM	21	1813.11	2185.32	1306.19	1317.59	1806.39	1529.09	1483.95	1433.02	1349.54	1534.07	0.829676	1	0.59771	0.602925	0.826603	0.699711	0.679053	0.655747	0.617546	0.701987
P23469	HUMAN	PTPRE	Receptor-type tyrosine-protein phosphatase epsilon OS=Homo sapiens GN=PTPRE PE=1 SV=1	M	PM				Nuc		PM	7	337.432	395.558	340.576	349.153	355.918	372.521	402.153	361.085	364.046	423.205	0.797325	0.934674	0.804755	0.825021	0.841005	0.880238	0.950256	0.853216	0.860212	1
P10586	HUMAN	PTPRF	Receptor-type tyrosine-protein phosphatase F OS=Homo sapiens GN=PTPRF PE=1 SV=2	M	PM						PM	7	427.581	493.036	415.674	420.647	524.223	400.738	393.225	448.79	452.875	492.446	0.815647	0.940508	0.792934	0.80242	1	0.76444	0.75011	0.856105	0.863897	0.939382
P23470	HUMAN	PTPRG	Receptor-type tyrosine-protein phosphatase gamma OS=Homo sapiens GN=PTPRG PE=1 SV=4	M	PM						PM	63	12103.4	12489.6	12025.3	12658	9494.42	9126.94	6691.74	5274.58	11167.9	12321.1	0.956189	0.986697	0.950022	1	0.750074	0.721043	0.528659	0.4167	0.882283	0.973387
Q12913	HUMAN	PTPRJ	Receptor-type tyrosine-protein phosphatase eta OS=Homo sapiens GN=PTPRJ PE=1 SV=3	M	PM		CS				PM	38	4905.46	5732.61	4515.05	5292.1	6142.24	5278.31	4736.17	4601.38	4373.55	4654.12	0.798644	0.93331	0.735083	0.861591	1	0.859347	0.771082	0.749137	0.712044	0.757724
Q15262	HUMAN	PTPRK	Receptor-type tyrosine-protein phosphatase kappa OS=Homo sapiens GN=PTPRK PE=1 SV=2	M	PM		CS				PM	1	98.8342	134.864	105.615	96.3167	112.73	84.4231	109.064	115.17	92.5792	112.142	0.732842	1	0.783118	0.714175	0.835875	0.625985	0.808692	0.85397	0.686462	0.831518
Q15262-2	HUMAN	PTPRK	Isoform 2 of Receptor-type tyrosine-protein phosphatase kappa OS=Homo sapiens GN=PTPRK	M	PM		CS				PM	38	4926.31	5522.58	5015.76	5346.68	5185.99	4813.71	5148.26	5100.06	4541.83	4889.93	0.892031	1	0.908228	0.96815	0.939052	0.871643	0.93222	0.923492	0.822411	0.885443
P28827-2	HUMAN	PTPRM	Isoform 2 of Receptor-type tyrosine-protein phosphatase mu OS=Homo sapiens GN=PTPRM	M	PM						PM	6	323.283	438.177	378.942	375.08	400.393	345.824	453.805	405.189	365.51	371.833	0.712383	0.965562	0.835033	0.826522	0.882302	0.762054	1	0.892871	0.805433	0.819368
Q13332-2	HUMAN	PTPRS	Isoform PTPS-MEA of Receptor-type tyrosine-protein phosphatase S OS=Homo sapiens GN=PTPRS	M	PM						PM	7	600.256	797.306	640.142	605.379	670.018	595.153	659.451	524.257	740.514	764.292	0.752855	1	0.802881	0.75928	0.840352	0.746454	0.827098	0.657535	0.92877	0.958592
P15151	HUMAN	PVR	Poliovirus receptor OS=Homo sapiens GN=PVR PE=1 SV=2	M	PM		CS	XC			PM	11	2668.26	2454.52	2452.18	2583.24	2234.47	2491.74	2566.74	2766.65	2757.83	2777.11	0.960805	0.88384	0.882997	0.93019	0.804603	0.897245	0.92425	0.996235	0.993059	1
Q92626	HUMAN	PXDN	Peroxidasin homolog OS=Homo sapiens GN=PXDN PE=1 SV=2					XC			PM	17	1902.1	1574.42	2201	2357.68	1868.09	1825.47	2020.43	1774.24	1958.75	2037.85	0.806766	0.667781	0.933545	1	0.792339	0.774262	0.856957	0.752536	0.830796	0.864346
P49023-3	HUMAN	PXN	Isoform Gamma of Paxillin OS=Homo sapiens GN=PXN	M	PM						PM	3	246.152	276.434	239.258	235.459	266.297	266.756	236.614	273.714	260.42	213.885	0.890455	1	0.865518	0.851775	0.963328	0.964989	0.855952	0.990161	0.942069	0.77373
P06737	HUMAN	PYGL	Glycogen phosphorylase, liver form OS=Homo sapiens GN=PYGL PE=1 SV=4	M	PM						PM	6	686.083	1076.56	818.514	859.255	1198.8	777.136	722.523	1131.52	821.532	706.822	0.572307	0.898033	0.682776	0.716761	1	0.648261	0.602704	0.943873	0.685294	0.589607
P20742	HUMAN	PZP	Pregnancy zone protein OS=Homo sapiens GN=PZP PE=1 SV=4					XC			PM	6	1086.75	901.342	1193.17	1494.92	1216.85	1153.08	1368.31	1355.3	1511.21	1181.18	0.719127	0.596438	0.78955	0.989219	0.80522	0.763021	0.905442	0.896832	1	0.781615
O00391	HUMAN	QSOX1	Sulfhydryl oxidase 1 OS=Homo sapiens GN=QSOX1 PE=1 SV=3	M				XC			PM	2	239.357	219.564	284.027	253.313	226.385	211.925	254.935	283.224	228.992	221.158	0.842727	0.773041	1	0.891864	0.797056	0.746146	0.897573	0.997174	0.806235	0.778653
Q15907	HUMAN	RAB11B	Ras-related protein Rab-11B OS=Homo sapiens GN=RAB11B PE=1 SV=4	M	PM						PM	1	55.2415	77.0827	101.799	52.465	86.3464	78.7187	85.2918	95.0744	77.8478	86.2824	0.542651	0.757203	1	0.515376	0.848202	0.773273	0.837842	0.933939	0.764718	0.847573
P51153	HUMAN	RAB13	Ras-related protein Rab-13 OS=Homo sapiens GN=RAB13 PE=1 SV=1	M	PM						PM	2	128.781	137.649	124.782	121.409	140.058	111.537	127.195	138.19	138.332	143.413	0.897974	0.95981	0.870088	0.846571	0.976604	0.777733	0.886912	0.963583	0.964572	1
P61106	HUMAN	RAB14	Ras-related protein Rab-14 OS=Homo sapiens GN=RAB14 PE=1 SV=4	M	PM						PM	3	173.609	152.108	230.482	149.391	159.804	168.512	170.939	152.986	179.345	166.531	0.753245	0.659959	1	0.648171	0.69335	0.731129	0.74166	0.663765	0.778133	0.722533
Q9NP72-2	HUMAN	RAB18	Isoform 2 of Ras-related protein Rab-18 OS=Homo sapiens GN=RAB18	M	PM						PM	7	746.207	709.115	875.563	735.12	877.375	842.329	892.45	962.354	851.636	764.302	0.775397	0.736854	0.909813	0.763877	0.911696	0.875279	0.927361	1	0.884951	0.794201
Q9UL25	HUMAN	RAB21	Ras-related protein Rab-21 OS=Homo sapiens GN=RAB21 PE=1 SV=3	M	PM						PM	1	22.2873	20.8369	43.1869	25.2998	26.0018	27.7855	43.6308	52.1478	47.1455	46.0063	0.427387	0.399575	0.828164	0.485156	0.498618	0.532823	0.836677	1	0.904075	0.882229
Q15286	HUMAN	RAB35	Ras-related protein Rab-35 OS=Homo sapiens GN=RAB35 PE=1 SV=1	M	PM						PM	2	259.086	307.16	264.348	274.054	312.489	255.485	198.146	269.545	272.152	285.617	0.829105	0.982947	0.845944	0.877004	1	0.817581	0.63409	0.862577	0.870917	0.914009
Q9H2M9	HUMAN	RAB3GAP2	Rab3 GTPase-activating protein non-catalytic subunit OS=Homo sapiens GN=RAB3GAP2 PE=1 SV=1	M	PM						PM	2	169.503	162.371	198.265	174.124	173.142	170.428	151.097	182.858	213.192	163.117	0.795072	0.761616	0.929985	0.816748	0.812142	0.799412	0.708738	0.857713	1	0.765118
P51148-2	HUMAN	RAB5C	Isoform 2 of Ras-related protein Rab-5C OS=Homo sapiens GN=RAB5C	M	PM						PM	4	230.249	243.358	337.798	277.267	240.483	256.512	298.769	298.347	300.593	295.622	0.681618	0.720425	1	0.820807	0.711914	0.759367	0.884462	0.883212	0.889862	0.875145
P63000-2	HUMAN	RAC1	Isoform B of Ras-related C3 botulinum toxin substrate 1 OS=Homo sapiens GN=RAC1	M	PM						PM	5	737.831	766.111	684.252	698.438	820.45	850.968	595.338	788.013	723.377	694.436	0.867049	0.900282	0.804086	0.820757	0.964136	1	0.699601	0.926019	0.850064	0.816054
Q86X27	HUMAN	RALGPS2	Ras-specific guanine nucleotide-releasing factor RalGPS2 OS=Homo sapiens GN=RALGPS2 PE=1 SV=1	M	PM						PM	7	97.7487	4624.1	440.129	497.997	2888.6	274.172	130.383	6612.69	629.192	210.201	0.014782	0.699276	0.0665582	0.0753094	0.436826	0.0414614	0.019717	1	0.0951492	0.0317875
P62834	HUMAN	RAP1A	Ras-related protein Rap-1A OS=Homo sapiens GN=RAP1A PE=1 SV=1	M	PM						PM	1	96.4571	125.454	97.9681	93.7237	110.096	118.422	80.5315	101.327	91.3912	112.487	0.768865	1	0.780909	0.747077	0.877584	0.943947	0.641922	0.807683	0.728484	0.896642
P61224	HUMAN	RAP1B	Ras-related protein Rap-1b OS=Homo sapiens GN=RAP1B PE=1 SV=1	M	PM						PM	4	379.949	408.595	456.64	391.323	418.514	380.805	445.617	431.718	483.476	447.082	0.785869	0.84512	0.944492	0.809395	0.865635	0.787639	0.921695	0.892945	1	0.924725
Q70E73	HUMAN	RAPH1	Ras-associated and pleckstrin homology domains-containing protein 1 OS=Homo sapiens GN=RAPH1 PE=1 SV=3	M	PM						PM	3	152.043	160.79	178.509	136.949	202.346	165.416	158.655	158.682	192.121	143.626	0.751401	0.794631	0.882199	0.676805	1	0.817492	0.78408	0.784212	0.949467	0.709803
Q9P258	HUMAN	RCC2	Protein RCC2 OS=Homo sapiens GN=RCC2 PE=1 SV=2	M	PM						PM	5	359.034	345.124	459.114	366.929	438.983	375.866	312.252	395.241	416.864	357.031	0.782016	0.751719	1	0.799211	0.956154	0.818678	0.68012	0.860879	0.907975	0.777653
P35241-5	HUMAN	RDX	Isoform 5 of Radixin OS=Homo sapiens GN=RDX	M	PM			XC			PM	5	416.727	404.976	424.833	365.262	445.171	390.192	352.301	290.075	383.682	395.155	0.936107	0.90971	0.954315	0.820499	1	0.876499	0.791385	0.651603	0.861876	0.887649
O95980	HUMAN	RECK	Reversion-inducing cysteine-rich protein with Kazal motifs OS=Homo sapiens GN=RECK PE=1 SV=1	M	PM						PM	29	3539.28	3474.89	3450.4	3623.37	3727.09	4097.06	6152.58	3734.88	3870.42	3798.12	0.575252	0.564786	0.560806	0.588919	0.605778	0.665909	1	0.607044	0.629073	0.617322
Q8IUW5	HUMAN	RELL1	RELT-like protein 1 OS=Homo sapiens GN=RELL1 PE=1 SV=1	M	PM						PM	5	313.768	374.451	263.138	277.931	305.519	283.204	267.329	276.764	284.669	310.026	0.83794	1	0.702728	0.742235	0.81591	0.756318	0.713921	0.739117	0.76023	0.827948
O15258	HUMAN	RER1	Protein RER1 OS=Homo sapiens GN=RER1 PE=1 SV=1	M			CS				PM	2	329.462	294.494	311.47	260.267	255.919	363.066	347.538	295.434	333.134	303.754	0.907443	0.811131	0.857888	0.716857	0.704883	1	0.957229	0.813718	0.917555	0.836634
Q14699	HUMAN	RFTN1	Raftlin OS=Homo sapiens GN=RFTN1 PE=1 SV=4	M	PM						PM	12	1066.37	1098.3	1153.78	1064.91	1118.97	1006.63	1036.49	898.447	1268.96	1166.01	0.840351	0.865514	0.909234	0.839202	0.881801	0.793272	0.816802	0.70802	1	0.918874
Q6NW40	HUMAN	RGMB	RGM domain family member B OS=Homo sapiens GN=RGMB PE=1 SV=3	M	PM						PM	5	394.933	412.616	373.051	359.443	360.849	397.368	357.109	281.954	325.808	340.578	0.957144	1	0.904112	0.871132	0.874541	0.963046	0.865475	0.683334	0.789615	0.825412
P84095	HUMAN	RHOG	Rho-related GTP-binding protein RhoG OS=Homo sapiens GN=RHOG PE=1 SV=1	M	PM						PM	2	108.363	108.597	127.206	100.178	116.697	126.52	89.2551	116.015	132.485	109.892	0.817924	0.81969	0.960148	0.756143	0.880828	0.954975	0.673697	0.875679	1	0.829466
Q9H4A4	HUMAN	RNPEP	Aminopeptidase B OS=Homo sapiens GN=RNPEP PE=1 SV=2	M	PM			XC			PM	3	185.63	181.202	237.122	186.539	265.206	279.094	170.271	289.056	244.574	168.151	0.642194	0.626876	0.820334	0.645337	0.917489	0.965537	0.589059	1	0.846112	0.581725
Q9Y6N7-2	HUMAN	ROBO1	Isoform 2 of Roundabout homolog 1 OS=Homo sapiens GN=ROBO1	M	PM		CS				PM	29	4567.57	5144.46	4063.05	4373.46	4061.45	3847.97	2918.29	2618.6	3887.07	4180.97	0.887863	1	0.789792	0.850131	0.789481	0.747983	0.567269	0.509014	0.755584	0.812714
Q9HCK4-3	HUMAN	ROBO2	Isoform 3 of Roundabout homolog 2 OS=Homo sapiens GN=ROBO2	M			CS				PM	1	134.229	192.755	105.6	118.007	155.125	125.213	221.766	148.885	113.767	103.634	0.605273	0.869184	0.476177	0.532123	0.699497	0.564618	1	0.671363	0.513007	0.467312
O75116	HUMAN	ROCK2	Rho-associated protein kinase 2 OS=Homo sapiens GN=ROCK2 PE=1 SV=4	M	PM				Nuc		PM	1	30.329	32.7969	27.6711	28.8879	32.7777	25.7294	27.4386	32.8602	39.5306	29.1481	0.767228	0.829658	0.699991	0.730773	0.829173	0.650873	0.694111	0.83126	1	0.737356
Q01973	HUMAN	ROR1	Inactive tyrosine-protein kinase transmembrane receptor ROR1 OS=Homo sapiens GN=ROR1 PE=1 SV=2	M	PM						PM	2	85.8927	137.081	114.504	111.814	85.2521	82.3552	120.65	118.891	106.809	106.679	0.626583	1	0.835298	0.815677	0.62191	0.600777	0.880134	0.867306	0.77917	0.778218
Q01974	HUMAN	ROR2	Tyrosine-protein kinase transmembrane receptor ROR2 OS=Homo sapiens GN=ROR2 PE=1 SV=2	M	PM						PM	6	518.489	596.393	462.237	482.466	537.016	524.148	498.051	440.549	399.647	491.711	0.869375	1	0.775055	0.808974	0.90044	0.878863	0.835105	0.738689	0.670107	0.824475
P62979	HUMAN	RPS27A	Ubiquitin-40S ribosomal protein S27a OS=Homo sapiens GN=RPS27A PE=1 SV=2	M	PM			XC	Nuc		PM	50	10542.8	11469.8	8214.41	8913.87	9460.05	10561.4	8843.79	9265.9	8156.58	7061.04	0.919179	1	0.716177	0.77716	0.824779	0.920805	0.77105	0.807852	0.711135	0.61562
P23396	HUMAN	RPS3	40S ribosomal protein S3 OS=Homo sapiens GN=RPS3 PE=1 SV=2	M	PM				Nuc		PM	24	3566.95	3285.01	3927.34	3672.89	3916.01	4441.66	3381.09	4391.68	4757.1	3549.08	0.749816	0.69055	0.825575	0.772086	0.823192	0.93369	0.710747	0.923184	1	0.746059
P08865	HUMAN	RPSA	40S ribosomal protein SA OS=Homo sapiens GN=RPSA PE=1 SV=4	M	PM				Nuc		PM	1	91.2934	112.054	118.379	91.7185	92.522	90.6528	129.559	144.891	113.268	130.379	0.630084	0.773369	0.817025	0.633019	0.638564	0.625663	0.894184	1	0.781744	0.899846
P10301	HUMAN	RRAS	Ras-related protein R-Ras OS=Homo sapiens GN=RRAS PE=1 SV=1	M	PM						PM	1	130.04	104.493	105.723	96.116	114.329	108.236	110.431	91.0952	122.585	123.275	1	0.803546	0.813006	0.739127	0.879185	0.832332	0.849208	0.700517	0.942671	0.947975
O95197	HUMAN	RTN3	Reticulon-3 OS=Homo sapiens GN=RTN3 PE=1 SV=2	M				XC			PM	1	49.1668	57.0583	51.804	49.695	56.293	52.6473	59.1557	63.5685	55.6964	56.7101	0.773446	0.897588	0.814933	0.781755	0.885549	0.828198	0.930582	1	0.876165	0.892111
Q9NQC3	HUMAN	RTN4	Reticulon-4 OS=Homo sapiens GN=RTN4 PE=1 SV=2	M	PM						PM	5	269.344	579.471	156.184	318.15	413.45	140	163.608	184.329	139.968	141.297	0.46481	1	0.269529	0.549035	0.713496	0.241601	0.28234	0.318099	0.241545	0.243838
Q9BZR6	HUMAN	RTN4R	Reticulon-4 receptor OS=Homo sapiens GN=RTN4R PE=1 SV=1	M	PM		CS				PM	8	1310.4	1353.87	1027.3	981.402	1282.61	1360.59	1075.96	866.857	989.02	1071.62	0.963114	0.995065	0.755039	0.721308	0.942692	1	0.790804	0.63712	0.726907	0.787618
Q86UN3	HUMAN	RTN4RL2	Reticulon-4 receptor-like 2 OS=Homo sapiens GN=RTN4RL2 PE=1 SV=1	M	PM		CS				PM	1	256.092	181.614	142.547	143.365	166.219	242.474	247.005	83.9951	110.991	118.013	1	0.709175	0.556625	0.559818	0.649059	0.946826	0.964517	0.327988	0.433404	0.460822
P60903	HUMAN	S100A10	Protein S100-A10 OS=Homo sapiens GN=S100A10 PE=1 SV=2	M	PM						PM	3	533.313	484.131	679.477	679.035	678.143	631.375	635.179	782.782	825.672	659.614	0.645914	0.586348	0.822939	0.822403	0.821322	0.764681	0.769287	0.948054	1	0.798881
P31949	HUMAN	S100A11	Protein S100-A11 OS=Homo sapiens GN=S100A11 PE=1 SV=2					XC	Nuc		PM	4	655.07	626.389	816.236	730.624	769.978	942.363	660.47	850.578	685.207	624.923	0.695135	0.6647	0.866159	0.77531	0.817071	1	0.700866	0.902602	0.727115	0.663145
Q96FQ6	HUMAN	S100A16	Protein S100-A16 OS=Homo sapiens GN=S100A16 PE=1 SV=1	M	PM						PM	1	48.2251	45.3725	67.9286	41.1955	56.2167	67.6113	42.9795	54.8061	49.5898	38.7439	0.709939	0.667944	1	0.606453	0.827586	0.995329	0.632716	0.80682	0.730029	0.570362
P26447	HUMAN	S100A4	Protein S100-A4 OS=Homo sapiens GN=S100A4 PE=1 SV=1					XC	Nuc		PM	7	2070.16	1843.31	2188.5	1913.38	2139.4	2392.52	1559.45	2096.84	2088.55	1794.69	0.865263	0.770447	0.914725	0.799734	0.894204	1	0.651801	0.876414	0.872949	0.750125
P06703	HUMAN	S100A6	Protein S100-A6 OS=Homo sapiens GN=S100A6 PE=1 SV=1	M	PM				Nuc		PM	5	1343.56	1331.04	1530.46	1390.22	1608.79	1646.87	1353.38	2094.81	1863.74	1274.05	0.641376	0.6354	0.730597	0.663652	0.76799	0.786167	0.646064	1	0.889696	0.608193
P21453	HUMAN	S1PR1	Sphingosine 1-phosphate receptor 1 OS=Homo sapiens GN=S1PR1 PE=1 SV=2	M	PM						PM	2	70.9917	110.813	71.1301	65.8891	91.4855	98.6803	74.5702	57.4537	66.6832	56.0226	0.640646	1	0.641895	0.594599	0.825586	0.890514	0.672939	0.518475	0.601765	0.505561
O95136	HUMAN	S1PR2	Sphingosine 1-phosphate receptor 2 OS=Homo sapiens GN=S1PR2 PE=1 SV=2	M	PM						PM	1	75.83	82.6231	87.3002	106.779	95.8591	82.5105	99.2848	116.823	88.831	79.5208	0.649102	0.707251	0.747287	0.914028	0.820551	0.706287	0.849875	1	0.76039	0.680695
Q99500	HUMAN	S1PR3	Sphingosine 1-phosphate receptor 3 OS=Homo sapiens GN=S1PR3 PE=1 SV=2	M	PM						PM	1	30.4827	41.3655	30.5662	35.6938	32.4119	35.248	20.7183	23.4977	29.9294	26.4125	0.736911	1	0.73893	0.862889	0.783549	0.852112	0.500859	0.568052	0.723535	0.638516
Q8WTV0-2	HUMAN	SCARB1	Isoform 1 of Scavenger receptor class B member 1 OS=Homo sapiens GN=SCARB1	M	PM		CS				PM	14	2501.68	2377.02	2118.74	2043.15	2610.67	2590.19	2706.85	2156.81	2033.62	2220.88	0.924205	0.878152	0.782734	0.75481	0.964469	0.956903	1	0.796796	0.751286	0.820466
P18827	HUMAN	SDC1	Syndecan-1 OS=Homo sapiens GN=SDC1 PE=1 SV=3	M	PM		CS				PM	3	164.243	194.524	148.66	188.889	165.825	153.37	126.99	139.262	149.689	165.678	0.844333	1	0.764224	0.971034	0.852463	0.788439	0.652824	0.715909	0.769512	0.85171
P34741	HUMAN	SDC2	Syndecan-2 OS=Homo sapiens GN=SDC2 PE=1 SV=2	M	PM		CS				PM	10	3146.87	3705.8	2437.38	2562.66	3190.09	2545.1	1946.6	2364.88	2212.08	2199.57	0.849174	1	0.657719	0.691526	0.860836	0.686789	0.525283	0.638157	0.596923	0.593547
O75056	HUMAN	SDC3	Syndecan-3 OS=Homo sapiens GN=SDC3 PE=1 SV=2	M	PM		CS				PM	2	115.177	167.387	127.928	141.724	111.742	96.7213	61.9922	69.9247	113.954	147.53	0.688087	1	0.764262	0.846681	0.667566	0.57783	0.370352	0.417742	0.680779	0.881368
P21912	HUMAN	SDHB	Succinate dehydrogenase [ubiquinone] iron-sulfur subunit, mitochondrial OS=Homo sapiens GN=SDHB PE=1 SV=3	M	PM						PM	2	61.8866	99.0485	66.2704	71.6388	65.0334	68.6489	56.0366	98.1233	64.2632	74.6446	0.624811	1	0.669071	0.72327	0.656581	0.693083	0.565749	0.99066	0.648805	0.753617
Q7Z5N4	HUMAN	SDK1	Protein sidekick-1 OS=Homo sapiens GN=SDK1 PE=2 SV=3	M	PM						PM	2	166.979	246.967	142.754	142.304	151.061	126.793	140.397	149.759	131.465	153.38	0.676118	1	0.57803	0.576205	0.611663	0.513401	0.568484	0.60639	0.532316	0.621056
Q14563	HUMAN	SEMA3A	Semaphorin-3A OS=Homo sapiens GN=SEMA3A PE=1 SV=1					XC			PM	2	101.06	111.295	75.5652	80.8661	121.345	116.587	83.8409	86.0491	92.7664	114.54	0.832834	0.917184	0.622732	0.666417	1	0.960789	0.690932	0.709129	0.764487	0.943925
Q13214	HUMAN	SEMA3B	Semaphorin-3B OS=Homo sapiens GN=SEMA3B PE=2 SV=1					XC			PM	1	177.85	181.164	164.166	165.706	193.522	171.633	184.823	189.398	202.227	192.411	0.879455	0.89584	0.81179	0.819406	0.956951	0.848713	0.913937	0.936561	1	0.951459
Q99985	HUMAN	SEMA3C	Semaphorin-3C OS=Homo sapiens GN=SEMA3C PE=2 SV=2					XC			PM	2	94.9973	80.1009	70.2899	63.1688	75.5461	62.4585	69.9493	75.7556	63.2809	65.6849	1	0.843192	0.739915	0.664954	0.795244	0.657477	0.736329	0.797451	0.666134	0.69144
Q13275	HUMAN	SEMA3F	Semaphorin-3F OS=Homo sapiens GN=SEMA3F PE=2 SV=2					XC			PM	2	77.2443	88.604	79.6994	74.2198	105.998	91.5095	84.069	103.457	67.5482	90.0682	0.728736	0.835906	0.751898	0.700203	1	0.863317	0.793122	0.97603	0.637262	0.849719
Q9NPR2	HUMAN	SEMA4B	Semaphorin-4B OS=Homo sapiens GN=SEMA4B PE=1 SV=3	M	PM			XC			PM	1	53.0641	85.6669	54.4746	60.6784	48.7228	39.4808	33.5288	45.7107	44.0226	58.8018	0.619424	1	0.635889	0.708307	0.568748	0.460864	0.391386	0.533587	0.513881	0.686401
Q9C0C4	HUMAN	SEMA4C	Semaphorin-4C OS=Homo sapiens GN=SEMA4C PE=1 SV=2	M				XC			PM	4	267.39	303.777	282.597	302.093	251.903	250.272	226.5	181.857	250.458	310.896	0.860063	0.977101	0.908977	0.971688	0.81025	0.805004	0.72854	0.584946	0.805601	1
Q92854	HUMAN	SEMA4D	Semaphorin-4D OS=Homo sapiens GN=SEMA4D PE=1 SV=1	M	PM			XC			PM	41	10120.7	9964.7	8103.37	8378.94	7711.63	7294.12	4285.11	3373.23	7446.92	7809.85	1	0.984586	0.800673	0.827901	0.761966	0.720713	0.4234	0.3333	0.735811	0.771671
O75326	HUMAN	SEMA7A	Semaphorin-7A OS=Homo sapiens GN=SEMA7A PE=1 SV=1	M	PM						PM	16	2755.54	3046.87	2556.86	2529.26	1687.84	1678.26	1875.78	1257.92	2478.3	2662.57	0.904383	1	0.839175	0.830116	0.553958	0.550813	0.61564	0.412856	0.813392	0.87387
Q99719	HUMAN	SEPT5	Septin-5 OS=Homo sapiens GN=SEPT5 PE=1 SV=1	M	PM						PM	1	39.926	41.441	41.2832	28.5582	42.4094	58.8819	38.8235	29.3124	40.6291	23.0989	0.678069	0.703799	0.701118	0.485007	0.720246	1	0.659344	0.497816	0.69001	0.392291
Q8NC51	HUMAN	SERBP1	Plasminogen activator inhibitor 1 RNA-binding protein OS=Homo sapiens GN=SERBP1 PE=1 SV=2	M	PM				Nuc		PM	3	281.745	302.209	309.001	248.548	340.672	303.318	298.885	363.319	305.079	265.393	0.775475	0.831801	0.850494	0.684104	0.937666	0.834852	0.822653	1	0.8397	0.730467
Q9NRX5	HUMAN	SERINC1	Serine incorporator 1 OS=Homo sapiens GN=SERINC1 PE=1 SV=1	M	PM						PM	5	246.213	286.844	284.405	276.402	227.146	245.338	271.756	281.954	315.629	287.885	0.780072	0.908803	0.901075	0.875719	0.719663	0.777301	0.861001	0.893311	1	0.9121
Q13530	HUMAN	SERINC3	Serine incorporator 3 OS=Homo sapiens GN=SERINC3 PE=2 SV=2	M	PM						PM	12	970.253	1346.92	1339.79	1235.5	1037.32	1241.34	1303.86	951.118	1358.51	1177.82	0.714201	0.991465	0.986214	0.909448	0.763566	0.913748	0.959765	0.700116	1	0.866992
Q86VE9-4	HUMAN	SERINC5	Isoform 4 of Serine incorporator 5 OS=Homo sapiens GN=SERINC5	M	PM						PM	1	124.941	143.713	134.595	110.548	110.768	151.025	128.8	94.5201	131.389	130.5	0.827285	0.951579	0.891211	0.731983	0.733442	1	0.852835	0.625856	0.869978	0.864091
P05543	HUMAN	SERPINA7	Thyroxine-binding globulin OS=Homo sapiens GN=SERPINA7 PE=1 SV=2					XC			PM	6	617.625	570.622	745.913	933.645	739.218	840.298	985.691	741.274	819.75	577.438	0.626591	0.578905	0.756742	0.947198	0.749949	0.852496	1	0.752035	0.83165	0.58582
P36952	HUMAN	SERPINB5	Serpin B5 OS=Homo sapiens GN=SERPINB5 PE=1 SV=2					XC			PM	2	90.3098	90.1423	457.384	81.9492	65.8366	109.337	105.243	121.1	84.4051	144.939	0.197449	0.197082	1	0.179169	0.143942	0.239048	0.230099	0.264766	0.184539	0.316886
P35237	HUMAN	SERPINB6	Serpin B6 OS=Homo sapiens GN=SERPINB6 PE=1 SV=3					XC			PM	2	146.108	150.409	150.308	126.812	180.664	174.409	128.621	170.324	137.209	114.056	0.808726	0.832532	0.831972	0.701918	1	0.965375	0.711931	0.942763	0.759467	0.631313
P01008	HUMAN	SERPINC1	Antithrombin-III OS=Homo sapiens GN=SERPINC1 PE=1 SV=1	M	PM			XC			PM	6	519.841	557.795	581.438	768.163	613.406	760.294	793.853	755.787	1007.31	780.539	0.51607	0.553749	0.57722	0.762591	0.608956	0.754779	0.788094	0.750305	1	0.774877
P05121	HUMAN	SERPINE1	Plasminogen activator inhibitor 1 OS=Homo sapiens GN=SERPINE1 PE=1 SV=1	M	PM			XC			PM	4	133.891	140.376	240.545	157.24	153.135	130.999	193.796	213.262	155.137	144.649	0.556616	0.583576	1	0.653683	0.636619	0.544592	0.805655	0.886578	0.644941	0.601339
P07093-3	HUMAN	SERPINE2	Isoform 3 of Glia-derived nexin OS=Homo sapiens GN=SERPINE2	M	PM			XC			PM	15	2585.49	2200.19	2728.09	2514.61	2975.57	2696.25	2974.02	3309.86	1705.62	1582.48	0.781147	0.664737	0.824231	0.759731	0.899	0.814611	0.898534	1	0.515314	0.478109
P36955	HUMAN	SERPINF1	Pigment epithelium-derived factor OS=Homo sapiens GN=SERPINF1 PE=1 SV=4	M				XC			PM	2	125.821	147.957	177.481	221.09	179.407	162.91	210.228	202.515	194.808	123.854	0.569095	0.669216	0.802754	1	0.811466	0.736849	0.950873	0.915985	0.881125	0.560199
P08697	HUMAN	SERPINF2	Alpha-2-antiplasmin OS=Homo sapiens GN=SERPINF2 PE=1 SV=3				CS	XC			PM	2	109.014	64.3419	103.356	123.711	87.1621	122.515	157.506	63.8901	145.945	86.5563	0.692128	0.408506	0.656207	0.785439	0.553391	0.777845	1	0.405637	0.926602	0.549545
Q6UXD5	HUMAN	SEZ6L2	Seizure 6-like protein 2 OS=Homo sapiens GN=SEZ6L2 PE=1 SV=2	M	PM						PM	2	178.004	191.031	196.481	221.052	191.094	155.198	229.351	179.261	218.595	199.017	0.77612	0.832921	0.856682	0.963815	0.833194	0.676682	1	0.781599	0.953101	0.867739
P31947	HUMAN	SFN	14-3-3 protein sigma OS=Homo sapiens GN=SFN PE=1 SV=1	M				XC	Nuc		PM	5	883.925	441.373	1594.86	569.984	577.087	727.497	463.06	426.892	494.739	491.839	0.554235	0.276748	1	0.357389	0.361843	0.456152	0.290346	0.267668	0.310209	0.308391
Q8N474	HUMAN	SFRP1	Secreted frizzled-related protein 1 OS=Homo sapiens GN=SFRP1 PE=1 SV=1	M	PM		CS	XC			PM	15	4311.5	3845.44	4522.77	4803.76	4559.47	5459.9	4600.11	3256.57	2753.75	3233.71	0.789666	0.704305	0.82836	0.879824	0.835082	1	0.842525	0.596453	0.50436	0.592265
Q9H173	HUMAN	SIL1	Nucleotide exchange factor SIL1 OS=Homo sapiens GN=SIL1 PE=1 SV=1					XC			PM	1	21.991	40.6165	22.0978	25.3302	42.5314	20.6557	28.2794	54.4476	31.7841	32.0944	0.403893	0.745973	0.405854	0.465222	0.781143	0.379369	0.519387	1	0.583756	0.589454
P78324	HUMAN	SIRPA	Tyrosine-protein phosphatase non-receptor type substrate 1 OS=Homo sapiens GN=SIRPA PE=1 SV=2	M	PM						PM	3	990.072	1125.79	743.713	826.439	864.932	947.868	348.831	340.921	570.811	760.213	0.879448	1	0.660616	0.734099	0.76829	0.84196	0.309855	0.302829	0.507033	0.675272
P78324-2	HUMAN	SIRPA	Isoform 2 of Tyrosine-protein phosphatase non-receptor type substrate 1 OS=Homo sapiens GN=SIRPA	M	PM						PM	47	12086.9	12385.7	9903.73	10157.3	10181.3	10269	5385.07	4214.77	8042.11	8959.9	0.975873	1	0.799608	0.820082	0.822017	0.829095	0.43478	0.340292	0.649304	0.723405
P55011	HUMAN	SLC12A2	Solute carrier family 12 member 2 OS=Homo sapiens GN=SLC12A2 PE=1 SV=1	M	PM			XC			PM	45	7139.36	7716.26	6999.36	7320.56	7834.42	7554.58	7467.17	7388.49	6621.93	7500.2	0.911281	0.984918	0.893411	0.93441	1	0.964281	0.953124	0.943081	0.845235	0.957339
Q9UP95	HUMAN	SLC12A4	Solute carrier family 12 member 4 OS=Homo sapiens GN=SLC12A4 PE=1 SV=2	M	PM						PM	25	3647.04	3590.32	4733.45	5007.58	3975.61	3961.41	5126.35	4663.65	4498.78	4676.11	0.71143	0.700365	0.923356	0.976832	0.775523	0.772754	1	0.90974	0.877579	0.912172
Q9H2X9	HUMAN	SLC12A5	Solute carrier family 12 member 5 OS=Homo sapiens GN=SLC12A5 PE=1 SV=3	M	PM						PM	6	284.016	353.137	366.983	356.864	326.223	301.987	401.21	352.422	323.36	403.783	0.703387	0.874571	0.908862	0.8838	0.807916	0.747894	0.993627	0.872801	0.800825	1
Q9UHW9	HUMAN	SLC12A6	Solute carrier family 12 member 6 OS=Homo sapiens GN=SLC12A6 PE=1 SV=2	M	PM						PM	25	2653.97	2996.02	3829.85	3995.2	3367.53	3150	4353.4	4307.97	3778.07	4191.16	0.609632	0.688202	0.879737	0.917719	0.773539	0.723571	1	0.989563	0.867844	0.962732
Q9Y666	HUMAN	SLC12A7	Solute carrier family 12 member 7 OS=Homo sapiens GN=SLC12A7 PE=1 SV=3	M	PM						PM	37	5191.85	5268.33	5048.39	5429.94	5326.76	5407.28	5242.33	4760.56	4322.26	5154.72	0.956152	0.970237	0.929731	1	0.980997	0.995826	0.965448	0.876724	0.796004	0.949314
Q9BXP2	HUMAN	SLC12A9	Solute carrier family 12 member 9 OS=Homo sapiens GN=SLC12A9 PE=1 SV=1	M	PM						PM	5	210.12	224.153	267.351	281.972	178.226	184.765	345.368	281.392	291.337	374.255	0.561436	0.598933	0.714357	0.753422	0.476217	0.493687	0.922816	0.751874	0.778446	1
P53985	HUMAN	SLC16A1	Monocarboxylate transporter 1 OS=Homo sapiens GN=SLC16A1 PE=1 SV=3	M	PM						PM	8	2549.69	2338.56	3025.42	3065.07	2551.92	1815.86	1106.97	1671.09	1995.47	2275.29	0.831854	0.762971	0.987065	1	0.832583	0.592436	0.361158	0.545203	0.651035	0.742331
P36021	HUMAN	SLC16A2	Monocarboxylate transporter 8 OS=Homo sapiens GN=SLC16A2 PE=1 SV=2	M	PM						PM	4	507.563	506.332	534.576	609.514	565.727	531.847	490.222	548.872	498.388	484.803	0.832734	0.830715	0.877054	1	0.928161	0.872575	0.804284	0.900508	0.817682	0.795392
O15427	HUMAN	SLC16A3	Monocarboxylate transporter 4 OS=Homo sapiens GN=SLC16A3 PE=1 SV=1	M	PM						PM	8	2666.94	2641.38	2777.07	3080.11	3086.91	2535.53	2213.45	2615.75	2617.94	2578.92	0.863953	0.855674	0.899629	0.997799	1	0.821382	0.717044	0.847371	0.848079	0.83544
Q9NRA2	HUMAN	SLC17A5	Sialin OS=Homo sapiens GN=SLC17A5 PE=1 SV=2	M	PM						PM	7	918.126	1004.84	1000.39	1012.1	961.092	979.775	1007.66	1348.71	1395.92	1344.17	0.657723	0.719845	0.716654	0.725045	0.688503	0.701887	0.721861	0.96618	1	0.96293
P41440	HUMAN	SLC19A1	Folate transporter 1 OS=Homo sapiens GN=SLC19A1 PE=1 SV=3	M	PM						PM	2	248.599	301.143	252.99	253.278	275.273	269.74	347.25	316.623	245.335	247.717	0.715908	0.867223	0.728555	0.729382	0.792723	0.776789	1	0.911803	0.706509	0.713368
P43005	HUMAN	SLC1A1	Excitatory amino acid transporter 3 OS=Homo sapiens GN=SLC1A1 PE=1 SV=2	M	PM						PM	6	661.334	865.561	656.451	661.303	718.005	633.842	799.348	710.225	557.693	670.897	0.764053	1	0.758411	0.764017	0.829526	0.73229	0.923503	0.820538	0.644314	0.7751
P43007	HUMAN	SLC1A4	Neutral amino acid transporter A OS=Homo sapiens GN=SLC1A4 PE=1 SV=1	M	PM		CS				PM	32	6544.65	7057.73	5443.74	6029.39	7344.37	7265.17	6103.68	6449.17	5166.56	5788.95	0.891111	0.960972	0.741213	0.820954	1	0.989216	0.831069	0.878111	0.703472	0.788216
Q15758	HUMAN	SLC1A5	Neutral amino acid transporter B(0) OS=Homo sapiens GN=SLC1A5 PE=1 SV=2	M	PM						PM	32	5356.57	5603.7	4248.47	4490.5	5897.34	6463.31	5657.12	5166.46	4035.26	4368.72	0.828766	0.867001	0.65732	0.694767	0.912433	1	0.875267	0.799352	0.624333	0.675926
Q8WUM9	HUMAN	SLC20A1	Sodium-dependent phosphate transporter 1 OS=Homo sapiens GN=SLC20A1 PE=1 SV=1	M	PM						PM	12	1168.18	1420.32	1112.94	1070.71	1250.28	1233.22	1383.95	1112.48	1045.77	1248.49	0.822477	1	0.783588	0.753853	0.88028	0.868271	0.974396	0.783262	0.736289	0.879018
Q08357	HUMAN	SLC20A2	Sodium-dependent phosphate transporter 2 OS=Homo sapiens GN=SLC20A2 PE=1 SV=1	M	PM						PM	3	293.342	428.511	341.065	398.896	426.339	394.562	430.167	451.382	389.449	386.469	0.649875	0.94933	0.7556	0.88372	0.94452	0.87412	0.952999	1	0.862792	0.856191
Q8WUG5	HUMAN	SLC22A17	Solute carrier family 22 member 17 OS=Homo sapiens GN=SLC22A17 PE=2 SV=1	M	PM						PM	1	49.5278	39.7343	52.5547	47.5209	39.5666	41.78	52.9624	27.4068	45.296	53.6925	0.922435	0.740035	0.978809	0.885057	0.736911	0.778135	0.986404	0.510441	0.84362	1
Q9H015	HUMAN	SLC22A4	Solute carrier family 22 member 4 OS=Homo sapiens GN=SLC22A4 PE=1 SV=3	M	PM						PM	7	489.225	556.615	606.244	586.62	524.538	517.936	730.375	704.158	574.887	645.193	0.669827	0.762095	0.830045	0.803177	0.718177	0.709137	1	0.964104	0.787112	0.883372
O76082-3	HUMAN	SLC22A5	Isoform 3 of Solute carrier family 22 member 5 OS=Homo sapiens GN=SLC22A5	M	PM						PM	2	84.6422	110.804	125.363	119.563	83.582	87.7339	148.985	115.327	114.405	135.501	0.568126	0.743727	0.841447	0.802521	0.56101	0.588878	1	0.774088	0.767899	0.909498
Q9UGH3	HUMAN	SLC23A2	Solute carrier family 23 member 2 OS=Homo sapiens GN=SLC23A2 PE=1 SV=1	M	PM						PM	2	137.579	149.905	134.778	124.407	161.021	153.434	168.21	108.815	111.936	132.446	0.817902	0.89118	0.801249	0.739595	0.957264	0.912158	1	0.646899	0.665453	0.787387
Q9UJS0-2	HUMAN	SLC25A13	Isoform 2 of Calcium-binding mitochondrial carrier protein Aralar2 OS=Homo sapiens GN=SLC25A13	M	PM						PM	5	229.608	227.18	241.546	193.635	251.034	273.184	233.484	271.033	269.88	247.563	0.840489	0.8316	0.884187	0.708808	0.918919	1	0.854676	0.992128	0.987906	0.906213
Q00325	HUMAN	SLC25A3	Phosphate carrier protein, mitochondrial OS=Homo sapiens GN=SLC25A3 PE=1 SV=2	M	PM				Nuc		PM	16	3845.98	2659.98	3501.57	3055.48	3432.49	3319.27	3102.25	2986.29	3235.32	2724	1	0.691625	0.91045	0.794461	0.892487	0.86305	0.806621	0.776472	0.841222	0.708272
P12235	HUMAN	SLC25A4	ADP/ATP translocase 1 OS=Homo sapiens GN=SLC25A4 PE=1 SV=4	M	PM				Nuc		PM	11	1301.84	875.669	1314.65	1163.01	1295.89	1415	1211.98	910.964	1252.19	1235.03	0.920026	0.618846	0.929081	0.821913	0.915824	1	0.85652	0.643789	0.884936	0.872812
P05141	HUMAN	SLC25A5	ADP/ATP translocase 2 OS=Homo sapiens GN=SLC25A5 PE=1 SV=7	M	PM				Nuc		PM	9	1291.06	1072.29	1291.23	1165.12	1604.62	1427.78	1299.07	1353.56	1412.88	1184.71	0.804589	0.668248	0.804696	0.726101	1	0.88979	0.809582	0.843537	0.880506	0.738313
P50443	HUMAN	SLC26A2	Sulfate transporter OS=Homo sapiens GN=SLC26A2 PE=1 SV=2	M	PM						PM	18	2793.64	3043.82	2420.93	2692.72	3074.4	3257.44	2939.06	2819.89	2596.83	2907.05	0.857619	0.934422	0.743201	0.826636	0.943808	1	0.902262	0.865678	0.797199	0.892433
Q9BXS9	HUMAN	SLC26A6	Solute carrier family 26 member 6 OS=Homo sapiens GN=SLC26A6 PE=1 SV=1	M	PM						PM	24	3552.46	3595.4	2909.32	3171.34	3573.45	3640.51	3430.39	3172.75	2841.21	3380.39	0.975814	0.987608	0.799152	0.871124	0.981579	1	0.942283	0.871514	0.780444	0.928548
Q9BXS9-3	HUMAN	SLC26A6	Isoform 3 of Solute carrier family 26 member 6 OS=Homo sapiens GN=SLC26A6	M	PM						PM	3	198.839	242.775	154.917	149.14	186.59	180.033	171.906	171.761	136.035	169.672	0.819025	1	0.638108	0.614313	0.768573	0.741564	0.708087	0.707492	0.560333	0.698886
Q6P1M0	HUMAN	SLC27A4	Long-chain fatty acid transport protein 4 OS=Homo sapiens GN=SLC27A4 PE=1 SV=1	M	PM						PM	1	46.3132	62.6067	66.1829	49.3198	62.8487	58.0909	76.3497	77.0003	68.9056	54.2358	0.601468	0.813071	0.859515	0.640515	0.816214	0.754425	0.991551	1	0.894875	0.704358
Q99808-2	HUMAN	SLC29A1	Isoform 2 of Equilibrative nucleoside transporter 1 OS=Homo sapiens GN=SLC29A1	M	PM						PM	13	2294.54	2339.15	2108.83	2173.08	2656.22	2534.27	2486.54	2362.7	1969.53	2162.71	0.863837	0.880631	0.793924	0.81811	1	0.95409	0.93612	0.889497	0.741478	0.814205
Q14542	HUMAN	SLC29A2	Equilibrative nucleoside transporter 2 OS=Homo sapiens GN=SLC29A2 PE=1 SV=3	M	PM						PM	1	33.787	46.1756	35.1011	36.8923	44.1007	36.22	43.2288	30.2761	33.7466	44.3913	0.731706	1	0.760166	0.798956	0.955063	0.784397	0.936181	0.655673	0.730831	0.961358
P11166	HUMAN	SLC2A1	Solute carrier family 2, facilitated glucose transporter member 1 OS=Homo sapiens GN=SLC2A1 PE=1 SV=2	M	PM				Nuc		PM	28	3840.84	4572.36	5070.71	5655.05	4521.52	4744.66	5488.98	4990.59	4847.74	5366.24	0.679188	0.808546	0.89667	1	0.799555	0.839014	0.970633	0.882503	0.857242	0.948929
Q8TD20	HUMAN	SLC2A12	Solute carrier family 2, facilitated glucose transporter member 12 OS=Homo sapiens GN=SLC2A12 PE=2 SV=1	M	PM						PM	1	38.7322	46.5063	37.5041	35.2477	44.8749	38.4408	33.3795	28.5327	39.4775	36.548	0.832837	1	0.806429	0.757912	0.964921	0.826571	0.717741	0.613523	0.848863	0.785871
P11169	HUMAN	SLC2A3	Solute carrier family 2, facilitated glucose transporter member 3 OS=Homo sapiens GN=SLC2A3 PE=1 SV=1	M	PM						PM	31	4540.15	4835.04	4240.87	4788	4628.34	4730.48	4658.22	4350.61	3830.41	4314.49	0.93901	1	0.877113	0.990272	0.957249	0.978374	0.96343	0.89981	0.792219	0.892339
Q9Y6M5	HUMAN	SLC30A1	Zinc transporter 1 OS=Homo sapiens GN=SLC30A1 PE=1 SV=3	M	PM						PM	33	8250.67	7947.79	7266.93	7945.43	7976.12	7898.43	7537.44	7426.27	6884.19	7581.4	1	0.963291	0.880769	0.963004	0.966723	0.957308	0.913555	0.90008	0.83438	0.918883
O15431	HUMAN	SLC31A1	High affinity copper uptake protein 1 OS=Homo sapiens GN=SLC31A1 PE=1 SV=1	M	PM						PM	11	1399.68	1656.19	1265.2	1356.03	1514.75	1632.18	1355.46	1227.57	1355.09	1318.88	0.845123	1	0.763926	0.818767	0.914604	0.985507	0.818421	0.741203	0.818198	0.796338
Q2M3R5	HUMAN	SLC35G1	Solute carrier family 35 member G1 OS=Homo sapiens GN=SLC35G1 PE=1 SV=1	M	PM						PM	1	25.339	54.8458	24.9355	25.3261	41.5805	20.533	25.4891	87.5457	23.9146	21.5175	0.289438	0.626483	0.284829	0.28929	0.474958	0.234541	0.291152	1	0.273167	0.245786
Q9H2H9	HUMAN	SLC38A1	Sodium-coupled neutral amino acid transporter 1 OS=Homo sapiens GN=SLC38A1 PE=1 SV=1	M	PM						PM	17	3123.12	3454.86	4064.54	4506.98	3530.92	3956.29	4530.25	4356.1	4115.33	3869.31	0.689392	0.762619	0.8972	0.994864	0.779409	0.873304	1	0.961558	0.908412	0.854105
Q9HBR0	HUMAN	SLC38A10	Putative sodium-coupled neutral amino acid transporter 10 OS=Homo sapiens GN=SLC38A10 PE=1 SV=2	M						ShG	PM	9	778.363	854.506	848.478	807.906	719.296	594.468	836.044	1097.76	980.333	1084.48	0.709045	0.778406	0.772916	0.735957	0.655238	0.541527	0.761589	1	0.893028	0.987898
Q96QD8	HUMAN	SLC38A2	Sodium-coupled neutral amino acid transporter 2 OS=Homo sapiens GN=SLC38A2 PE=1 SV=2	M	PM						PM	15	2671.77	3087.72	2136.06	2449.42	2750.82	2759.22	2326.52	2198.3	1720.42	2035.56	0.86529	1	0.691793	0.793279	0.890892	0.893612	0.753475	0.71195	0.557183	0.659244
Q99624	HUMAN	SLC38A3	Sodium-coupled neutral amino acid transporter 3 OS=Homo sapiens GN=SLC38A3 PE=1 SV=1	M	PM						PM	7	1190.02	1244.8	1064.27	1170.37	1124.75	1264.09	1164.38	1130.14	1012.42	1146.04	0.941405	0.984743	0.841924	0.925863	0.889774	1	0.921118	0.894038	0.800912	0.906616
Q8WUX1	HUMAN	SLC38A5	Sodium-coupled neutral amino acid transporter 5 OS=Homo sapiens GN=SLC38A5 PE=1 SV=1	M	PM						PM	5	540.063	510.477	512.632	580.107	529.331	595.323	566.121	519.966	508.554	557.243	0.907176	0.857478	0.861098	0.974441	0.889149	1	0.950947	0.873417	0.854249	0.936034
Q9ULF5	HUMAN	SLC39A10	Zinc transporter ZIP10 OS=Homo sapiens GN=SLC39A10 PE=1 SV=2	M	PM						PM	22	2655.33	3195.5	2663.74	2827.9	2732.53	2827.32	2214.47	2391.02	2666.08	3095.27	0.830958	1	0.833591	0.884963	0.855117	0.884782	0.692996	0.748244	0.834322	0.968634
Q15043-3	HUMAN	SLC39A14	Isoform 3 of Zinc transporter ZIP14 OS=Homo sapiens GN=SLC39A14	M	PM						PM	21	5036.08	5110.74	6379.13	6969.64	6364.45	6003.45	7612.61	6638.61	5881.64	6183.2	0.661545	0.671352	0.837969	0.915539	0.836041	0.78862	1	0.872054	0.772618	0.812232
Q13433	HUMAN	SLC39A6	Zinc transporter ZIP6 OS=Homo sapiens GN=SLC39A6 PE=1 SV=3	M	PM		CS				PM	6	1040.69	920.463	945.139	993.727	896.652	934.189	723.479	616.974	856.992	988.087	1	0.884474	0.908185	0.954873	0.861594	0.897663	0.695191	0.592851	0.823484	0.949453
Q9C0K1	HUMAN	SLC39A8	Zinc transporter ZIP8 OS=Homo sapiens GN=SLC39A8 PE=2 SV=1	M	PM						PM	3	535.928	617.373	472.945	524.039	599.253	669.97	550.042	538.801	428.109	452.339	0.799929	0.921494	0.70592	0.782183	0.894448	1	0.820995	0.804217	0.638998	0.675164
P08195-3	HUMAN	SLC3A2	Isoform 3 of 4F2 cell-surface antigen heavy chain OS=Homo sapiens GN=SLC3A2	M	PM		CS		Nuc		PM	2	58.9872	82.5372	63.254	71.0433	78.1499	69.3905	73.2139	72.2476	71.0224	84.1838	0.700695	0.980439	0.75138	0.843906	0.928324	0.824273	0.86969	0.858212	0.843659	1
P08195	HUMAN	SLC3A2	4F2 cell-surface antigen heavy chain OS=Homo sapiens GN=SLC3A2 PE=1 SV=3	M	PM		CS		Nuc		PM	198	30313.7	31414.7	30323.4	34094.5	32326.9	31720.5	34781.8	34357.3	31078.9	33926.4	0.871538	0.903191	0.871817	0.98024	0.92942	0.911986	1	0.987795	0.89354	0.975406
O75387-2	HUMAN	SLC43A1	Isoform 2 of Large neutral amino acids transporter small subunit 3 OS=Homo sapiens GN=SLC43A1	M	PM						PM	1	56.4858	71.5695	48.7307	52.1003	43.8339	44.7837	51.4036	51.061	45.1694	48.9125	0.789245	1	0.680887	0.727969	0.612467	0.625737	0.718234	0.713446	0.631126	0.683427
Q8N370-3	HUMAN	SLC43A2	Isoform 3 of Large neutral amino acids transporter small subunit 4 OS=Homo sapiens GN=SLC43A2	M	PM						PM	13	2278.37	2606.67	2341.43	2413.08	3158.32	2816.47	2691.46	2608.91	2070.67	2374.33	0.721386	0.825335	0.741354	0.764038	1	0.89176	0.852182	0.826042	0.655623	0.75177
Q8NBI5-2	HUMAN	SLC43A3	Isoform 2 of Solute carrier family 43 member 3 OS=Homo sapiens GN=SLC43A3	M						ShG	PM	8	1279.47	1425.73	1402.99	1463.88	1524.79	1534.89	1703.07	1633.48	1329.82	1481.72	0.751274	0.837156	0.823804	0.859558	0.895318	0.901254	1	0.959141	0.780841	0.87003
Q8WWI5	HUMAN	SLC44A1	Choline transporter-like protein 1 OS=Homo sapiens GN=SLC44A1 PE=1 SV=1	M	PM						PM	5	304.738	317.455	326.916	285.705	344.868	302.518	393.85	293.458	335.971	319.224	0.77374	0.806029	0.830052	0.725415	0.875631	0.768104	1	0.7451	0.853043	0.810522
Q8IWA5-2	HUMAN	SLC44A2	Isoform 2 of Choline transporter-like protein 2 OS=Homo sapiens GN=SLC44A2	M	PM						PM	34	7872.97	6528.63	7171.04	7139.63	6800.73	8255.97	8001.15	5571.31	5786.3	6643.09	0.953609	0.790776	0.868588	0.864784	0.823735	1	0.969135	0.674822	0.700863	0.80464
Q8IWA5-3	HUMAN	SLC44A2	Isoform 3 of Choline transporter-like protein 2 OS=Homo sapiens GN=SLC44A2	M	PM						PM	8	857.592	1050.29	853.123	883.074	979.56	947.759	875.079	945.337	699.994	850.547	0.816528	1	0.812274	0.84079	0.932656	0.902378	0.833178	0.900072	0.666477	0.809821
Q96NT5	HUMAN	SLC46A1	Proton-coupled folate transporter OS=Homo sapiens GN=SLC46A1 PE=1 SV=1	M	PM		CS				PM	2	201.497	258.356	170.182	186.261	220.472	201.21	201.622	203.975	162.399	182.025	0.77992	1	0.658713	0.720949	0.853363	0.778809	0.780405	0.789512	0.628586	0.704552
Q8NBS3-4	HUMAN	SLC4A11	Isoform 4 of Sodium bicarbonate transporter-like protein 11 OS=Homo sapiens GN=SLC4A11	M	PM						PM	1	35.7169	42.7673	30.3756	30.7875	39.4626	30.9385	24.5204	17.9363	28.3633	28.6573	0.835145	1	0.710252	0.719883	0.922728	0.723415	0.573346	0.419392	0.6632	0.670076
Q9BWU0	HUMAN	SLC4A1AP	Kanadaptin OS=Homo sapiens GN=SLC4A1AP PE=1 SV=1	M	PM				Nuc		PM	1	111.503	112.806	100.225	100.996	115.665	106.045	115.097	107.405	124.462	106.5	0.895878	0.906351	0.805264	0.811456	0.92932	0.852028	0.924754	0.862953	1	0.855685
P04920	HUMAN	SLC4A2	Anion exchange protein 2 OS=Homo sapiens GN=SLC4A2 PE=1 SV=4	M	PM						PM	46	10334.4	9403.79	7885.71	8893.12	8470.87	8495.82	7619.97	7068.53	7975.18	8283.53	1	0.90995	0.763055	0.860536	0.819677	0.822091	0.73734	0.68398	0.771712	0.801549
P48751-3	HUMAN	SLC4A3	Isoform 3 of Anion exchange protein 3 OS=Homo sapiens GN=SLC4A3	M	PM						PM	3	460.105	615.246	481.418	544.438	544.172	535.15	494.02	511.008	495.604	496.877	0.747839	1	0.782479	0.88491	0.884479	0.869815	0.802963	0.830575	0.805537	0.807606
Q9Y6R1-5	HUMAN	SLC4A4	Isoform 5 of Electrogenic sodium bicarbonate cotransporter 1 OS=Homo sapiens GN=SLC4A4	M	PM						PM	6	484.949	540.289	357.675	373.464	450.341	410.425	421.917	328.12	312.464	357.662	0.897574	1	0.662007	0.691231	0.833519	0.75964	0.780909	0.607304	0.578328	0.661984
Q9Y6M7-13	HUMAN	SLC4A7	Isoform 13 of Sodium bicarbonate cotransporter 3 OS=Homo sapiens GN=SLC4A7	M	PM						PM	93	20942.5	21580.4	16177.9	17219.6	20874.9	20131.2	18887.8	16575.4	15249.7	17352.6	0.970442	1	0.74966	0.797928	0.96731	0.93285	0.87523	0.768076	0.706648	0.804091
Q9HAB3	HUMAN	SLC52A2	Solute carrier family 52, riboflavin transporter, member 2 OS=Homo sapiens GN=SLC52A2 PE=1 SV=1	M	PM						PM	4	691.639	411.767	585.588	1105.61	571.41	1049.57	781.69	496.038	681.735	753.142	0.625574	0.372435	0.529653	1	0.516829	0.949313	0.707023	0.448656	0.616616	0.681202
P53794	HUMAN	SLC5A3	Sodium/myo-inositol cotransporter OS=Homo sapiens GN=SLC5A3 PE=1 SV=2	M	PM						PM	7	564.324	585.204	648.512	665.151	599.586	590.661	712.599	582.393	575.599	601.227	0.791924	0.821225	0.910067	0.933416	0.841408	0.828883	1	0.81728	0.807746	0.843711
Q9Y289	HUMAN	SLC5A6	Sodium-dependent multivitamin transporter OS=Homo sapiens GN=SLC5A6 PE=2 SV=2	M	PM						PM	19	3134.85	3614.64	3010.01	3319.42	3516.15	3451.83	3731.45	3442.16	2788.72	3338.15	0.840115	0.968694	0.806658	0.889577	0.942301	0.925064	1	0.922471	0.747355	0.894597
P31641	HUMAN	SLC6A6	Sodium- and chloride-dependent taurine transporter OS=Homo sapiens GN=SLC6A6 PE=1 SV=2	M	PM						PM	9	588.614	724.362	1085.46	1099.36	627.31	716.213	1195.75	1111.46	921.465	1151.59	0.492255	0.60578	0.907761	0.91939	0.524616	0.598965	1	0.929507	0.770617	0.963069
P48029	HUMAN	SLC6A8	Sodium- and chloride-dependent creatine transporter 1 OS=Homo sapiens GN=SLC6A8 PE=1 SV=1	M	PM						PM	4	88.4112	94.7589	292.807	299.32	94.4497	92.0519	293.787	281.503	265.268	314.79	0.280858	0.301022	0.930166	0.950856	0.30004	0.292423	0.93328	0.894256	0.842681	1
P48067-2	HUMAN	SLC6A9	Isoform GlyT-1A of Sodium- and chloride-dependent glycine transporter 1 OS=Homo sapiens GN=SLC6A9	M	PM						PM	11	1390.63	1581.81	1426.13	1417.85	1440.71	1594.94	1500.76	1391.38	1254.78	1503.25	0.871904	0.991773	0.894164	0.888968	0.903306	1	0.940957	0.872373	0.786729	0.942516
P30825	HUMAN	SLC7A1	High affinity cationic amino acid transporter 1 OS=Homo sapiens GN=SLC7A1 PE=1 SV=1	M	PM						PM	17	3589.42	3332.4	3592.1	3747.23	3852.38	4174.68	4187.49	3484.32	3697.88	3543.19	0.857176	0.795799	0.857815	0.894864	0.919974	0.99694	1	0.832079	0.883077	0.846135
Q9UPY5	HUMAN	SLC7A11	Cystine/glutamate transporter OS=Homo sapiens GN=SLC7A11 PE=1 SV=1	M	PM		CS				PM	5	872.607	748.176	837.892	893.833	980.538	950.515	860.871	837.034	884.592	924.534	0.889927	0.763026	0.854523	0.911574	1	0.969381	0.877957	0.853648	0.902149	0.942884
P52569-3	HUMAN	SLC7A2	Isoform 3 of Cationic amino acid transporter 2 OS=Homo sapiens GN=SLC7A2	M	PM						PM	15	1515.3	1647.39	1644.84	1659.03	1727.76	1631.44	2116.18	1772.94	1672.73	1745.87	0.716056	0.778476	0.777271	0.783976	0.816456	0.770936	1	0.837806	0.79045	0.825014
Q01650	HUMAN	SLC7A5	Large neutral amino acids transporter small subunit 1 OS=Homo sapiens GN=SLC7A5 PE=1 SV=2	M	PM						PM	19	4392.03	3885.54	3910.32	4190.49	4844.57	4519.63	4129.25	3794.92	4034.87	3263.39	0.906588	0.802041	0.807154	0.864986	1	0.932927	0.852346	0.783335	0.832865	0.673617
Q92536	HUMAN	SLC7A6	Y+L amino acid transporter 2 OS=Homo sapiens GN=SLC7A6 PE=1 SV=3	M	PM						PM	9	1130.67	820.372	992.655	983.398	751.205	1081.22	1003.05	680.65	939.662	896.448	1	0.725563	0.877935	0.869748	0.664389	0.956265	0.887128	0.601988	0.831066	0.792847
Q9UM01	HUMAN	SLC7A7	Y+L amino acid transporter 1 OS=Homo sapiens GN=SLC7A7 PE=1 SV=2	M	PM						PM	2	142.445	163.49	147.606	147.475	163.843	139.682	171.524	153.98	145.285	155.747	0.830465	0.953159	0.860556	0.859792	0.955217	0.814356	1	0.897715	0.847022	0.908014
Q9UHI5	HUMAN	SLC7A8	Large neutral amino acids transporter small subunit 2 OS=Homo sapiens GN=SLC7A8 PE=1 SV=1	M	PM						PM	10	2862.23	2535.14	2088.63	2113.81	2231.4	2493.63	2098.06	1990.02	1875.43	2154.83	1	0.88572	0.72972	0.738519	0.779603	0.871218	0.733015	0.695269	0.655235	0.75285
P32418-2	HUMAN	SLC8A1	Isoform 3 of Sodium/calcium exchanger 1 OS=Homo sapiens GN=SLC8A1	M	PM						PM	8	685.125	898.762	675.346	676.181	747.893	726.144	877.215	794.119	660.348	754.62	0.762299	1	0.751418	0.752347	0.832137	0.807938	0.976025	0.88357	0.734731	0.839622
P19634	HUMAN	SLC9A1	Sodium/hydrogen exchanger 1 OS=Homo sapiens GN=SLC9A1 PE=1 SV=2	M	PM		CS				PM	48	8417.38	9396.51	7790.97	8396.76	8668.8	8821.8	7830.08	7354.7	7231.77	7996.66	0.895799	1	0.829134	0.893604	0.922556	0.938838	0.833297	0.782705	0.769623	0.851025
Q15599	HUMAN	SLC9A3R2	Na(+)/H(+) exchange regulatory cofactor NHE-RF2 OS=Homo sapiens GN=SLC9A3R2 PE=1 SV=2	M	PM				Nuc		PM	4	260.599	309.282	254.86	227.589	295.438	247.239	188.284	213.365	207.746	229.922	0.842592	1	0.824036	0.735861	0.955236	0.799396	0.608777	0.689871	0.671703	0.743405
Q92581-2	HUMAN	SLC9A6	Isoform 2 of Sodium/hydrogen exchanger 6 OS=Homo sapiens GN=SLC9A6	M	PM						PM	7	863.25	991.869	845.748	927.511	1137.99	1088.91	1191.05	1095.69	1008.46	1091.54	0.724782	0.832771	0.710087	0.778735	0.95545	0.914245	1	0.919942	0.846698	0.916457
Q92581-3	HUMAN	SLC9A6	Isoform 3 of Sodium/hydrogen exchanger 6 OS=Homo sapiens GN=SLC9A6	M	PM						PM	2	134.35	163.159	117.807	140.032	181.197	141.157	171.846	200.621	141.75	168.457	0.669671	0.813271	0.587213	0.697994	0.903183	0.703603	0.856573	1	0.706557	0.839677
Q92959	HUMAN	SLCO2A1	Solute carrier organic anion transporter family member 2A1 OS=Homo sapiens GN=SLCO2A1 PE=1 SV=2	M	PM						PM	4	221.482	287.463	249.156	256.066	283.051	286.358	316.426	242.82	232.618	289.918	0.699949	0.908468	0.787407	0.809243	0.894524	0.904976	1	0.767383	0.73514	0.916227
Q9UIG8	HUMAN	SLCO3A1	Solute carrier organic anion transporter family member 3A1 OS=Homo sapiens GN=SLCO3A1 PE=1 SV=3	M	PM						PM	1	62.2781	77.1371	65.3848	60.3083	59.3449	55.134	68.2127	64.1471	57.7447	79.1446	0.786891	0.974636	0.826144	0.762002	0.749829	0.696624	0.861875	0.810506	0.72961	1
Q96BD0	HUMAN	SLCO4A1	Solute carrier organic anion transporter family member 4A1 OS=Homo sapiens GN=SLCO4A1 PE=1 SV=2	M	PM						PM	5	498.866	568.591	580.3	571.59	553.615	519.071	605.484	600.485	496.273	570.432	0.823913	0.93907	0.958407	0.944022	0.914335	0.857284	1	0.991744	0.819631	0.942109
O94813	HUMAN	SLIT2	Slit homolog 2 protein OS=Homo sapiens GN=SLIT2 PE=1 SV=1	M	PM		CS	XC			PM	27	3090.84	3348.19	2889.16	3095.71	3443.24	3109.03	2489.86	2968.64	2712.73	3153.26	0.897656	0.972396	0.839081	0.899069	1	0.902938	0.723115	0.862166	0.787845	0.915785
O75094-4	HUMAN	SLIT3	Isoform 4 of Slit homolog 3 protein OS=Homo sapiens GN=SLIT3					XC			PM	11	714.165	779.171	621.07	660.437	726.939	667.639	554.139	611.451	579.382	739.255	0.91657	1	0.79709	0.847615	0.932964	0.856858	0.711191	0.784746	0.743588	0.948771
Q0VAQ4	HUMAN	SMAGP	Small cell adhesion glycoprotein OS=Homo sapiens GN=SMAGP PE=1 SV=1	M	PM						PM	5	1159.81	1382.61	1189.32	1087.62	1389.25	1096.6	1421.27	1197.47	1123.77	987.418	0.816037	0.972798	0.836803	0.765248	0.977469	0.771563	1	0.842532	0.790683	0.694743
Q8IYB5-2	HUMAN	SMAP1	Isoform 2 of Stromal membrane-associated protein 1 OS=Homo sapiens GN=SMAP1	M	PM						PM	1	42.7162	59.3777	45.171	48.0969	53.8432	46.9875	42.705	67.1724	43.2377	52.2704	0.635919	0.883959	0.672464	0.716022	0.801567	0.699507	0.635753	1	0.643682	0.778154
P02814	HUMAN	SMR3B	Submaxillary gland androgen-regulated protein 3B OS=Homo sapiens GN=SMR3B PE=1 SV=2					XC			PM	1	27.1504	26.2019	30.7225	39.2683	27.9613	48.8078	56.1407	30.7931	32.5153	39.858	0.483614	0.466718	0.547242	0.699464	0.498058	0.869384	1	0.5485	0.579175	0.709966
Q9Y5X1	HUMAN	SNX9	Sorting nexin-9 OS=Homo sapiens GN=SNX9 PE=1 SV=1	M	PM						PM	2	100.379	97.293	148.468	93.0763	112.056	106.615	100.139	83.4141	103.03	93.689	0.676097	0.655311	1	0.62691	0.754748	0.718098	0.674481	0.561831	0.69395	0.631037
Q99523	HUMAN	SORT1	Sortilin OS=Homo sapiens GN=SORT1 PE=1 SV=3	M	PM		CS				PM	1	38.6026	48.061	48.9329	38.2699	33.8532	39.2338	41.2494	40.8218	32.1578	42.3748	0.788888	0.982181	1	0.782089	0.691828	0.801788	0.842979	0.834241	0.657181	0.865978
P09486	HUMAN	SPARC	SPARC OS=Homo sapiens GN=SPARC PE=1 SV=1	M			CS	XC			PM	2	125.427	143.674	179.08	165.918	183.807	134.12	199.455	284.003	204.947	191.622	0.441639	0.505887	0.630557	0.58421	0.6472	0.472248	0.702296	1	0.721635	0.674719
Q8N0X7	HUMAN	SPG20	Spartin OS=Homo sapiens GN=SPG20 PE=1 SV=1	M	PM						PM	3	186.568	166.306	205.781	162.476	233.638	203.852	176	235.837	271.014	145.697	0.688407	0.613645	0.759299	0.599513	0.862088	0.752184	0.649414	0.870203	1	0.537601
O43278-2	HUMAN	SPINT1	Isoform 2 of Kunitz-type protease inhibitor 1 OS=Homo sapiens GN=SPINT1	M	PM			XC			PM	2	200.52	176.586	146.717	136.133	166.96	178.361	118.513	83.6936	127.933	157.488	1	0.88064	0.731685	0.6789	0.832633	0.889491	0.591029	0.417383	0.638008	0.785396
O43278	HUMAN	SPINT1	Kunitz-type protease inhibitor 1 OS=Homo sapiens GN=SPINT1 PE=1 SV=2	M	PM			XC			PM	30	5628.77	5609.35	4413.47	4441.7	4595.05	5497.76	3168.76	2518.79	3570.32	4418.1	1	0.99655	0.784091	0.789107	0.81635	0.976726	0.562957	0.447486	0.634298	0.784914
P16150	HUMAN	SPN	Leukosialin OS=Homo sapiens GN=SPN PE=1 SV=1	M	PM		CS	XC			PM	1	88.0282	123.629	101.713	103.234	127.158	97.6778	131.839	141.213	122.639	98.477	0.623371	0.87548	0.720282	0.731053	0.900469	0.691705	0.933618	1	0.868469	0.697364
Q08629	HUMAN	SPOCK1	Testican-1 OS=Homo sapiens GN=SPOCK1 PE=1 SV=1					XC			PM	2	56.9529	58.9028	62.5284	67.715	65.5731	49.4208	61.1427	73.2638	98.3521	101.438	0.561457	0.580679	0.616421	0.667553	0.646437	0.487203	0.602761	0.722254	0.969581	1
Q8TCT7	HUMAN	SPPL2B	Signal peptide peptidase-like 2B OS=Homo sapiens GN=SPPL2B PE=1 SV=2	M	PM						PM	3	217.512	260.857	287.346	267.232	248.557	232.025	350.087	341.983	328.048	379.05	0.573835	0.688187	0.758069	0.705006	0.655738	0.612124	0.923591	0.902211	0.865449	1
Q13813	HUMAN	SPTAN1	Spectrin alpha chain, non-erythrocytic 1 OS=Homo sapiens GN=SPTAN1 PE=1 SV=3	M	PM			XC			PM	9	888.569	1117.66	1059.4	894.351	925.824	782.923	896.506	940.788	954.482	939.017	0.795026	1	0.947877	0.800199	0.828359	0.700502	0.802128	0.841748	0.854001	0.840164
P12931-2	HUMAN	SRC	Isoform 2 of Proto-oncogene tyrosine-protein kinase Src OS=Homo sapiens GN=SRC	M	PM				Nuc		PM	2	73.4603	76.0688	83.6672	67.803	85.0812	73.1479	93.1278	82.3368	88.3887	99.8849	0.73545	0.761564	0.837636	0.678811	0.851793	0.732322	0.932352	0.824317	0.884906	1
O76094	HUMAN	SRP72	Signal recognition particle subunit SRP72 OS=Homo sapiens GN=SRP72 PE=1 SV=3	M	PM						PM	7	492.235	439.813	588.306	522.138	530.939	580.677	457.242	586.374	618.845	488.526	0.795409	0.7107	0.950652	0.843729	0.857951	0.938324	0.738863	0.94753	1	0.789416
Q96SB4-3	HUMAN	SRPK1	Isoform 1 of SRSF protein kinase 1 OS=Homo sapiens GN=SRPK1	M	PM				Nuc		PM	3	80.9605	110.587	89.6217	81.4504	93.4165	85.158	114.91	145.358	108.046	126.867	0.556973	0.760792	0.616558	0.560344	0.642665	0.58585	0.790533	1	0.743309	0.872792
P30874	HUMAN	SSTR2	Somatostatin receptor type 2 OS=Homo sapiens GN=SSTR2 PE=1 SV=1	M	PM						PM	2	156.233	134.621	157.486	155.354	136.33	157.169	151.187	141.724	146.946	154.964	0.992043	0.854814	1	0.986465	0.865664	0.997984	0.96	0.899912	0.933075	0.983985
Q16842	HUMAN	ST3GAL2	CMP-N-acetylneuraminate-beta-galactosamide-alpha-2,3-sialyltransferase 2 OS=Homo sapiens GN=ST3GAL2 PE=2 SV=1	M				XC			PM	1	32.9971	34.7378	52.4476	43.666	43.6126	35.7839	60.5808	68.5822	53.9371	54.3201	0.481132	0.506514	0.764742	0.636696	0.635918	0.521766	0.883332	1	0.78646	0.792044
P40763	HUMAN	STAT3	Signal transducer and activator of transcription 3 OS=Homo sapiens GN=STAT3 PE=1 SV=2	M	PM				Nuc		PM	1	37.4498	36.9855	29.6448	28.7642	41.304	42.5093	29.7531	36.6198	30.2647	29.8246	0.880978	0.870056	0.697371	0.676656	0.971646	1	0.69992	0.861453	0.711954	0.7016
O95793	HUMAN	STAU1	Double-stranded RNA-binding protein Staufen homolog 1 OS=Homo sapiens GN=STAU1 PE=1 SV=2	M	PM						PM	2	142.912	153.111	132.323	109.899	144.233	128.402	139.09	164.014	128.102	136.05	0.871343	0.93353	0.80678	0.670063	0.879396	0.782875	0.848041	1	0.781047	0.829503
Q658P3-2	HUMAN	STEAP3	Isoform 2 of Metalloreductase STEAP3 OS=Homo sapiens GN=STEAP3	M	PM						PM	3	208.31	239.865	191.861	172.386	224.317	223.195	231.629	149.898	178.424	207.17	0.868446	1	0.799868	0.71868	0.93518	0.930502	0.965664	0.624925	0.743849	0.863693
P27105	HUMAN	STOM	Erythrocyte band 7 integral membrane protein OS=Homo sapiens GN=STOM PE=1 SV=3	M	PM			XC			PM	2	83.1734	107.212	127.459	101.679	101.01	106.022	112.232	141.889	150.024	113.106	0.5544	0.714631	0.849587	0.67775	0.673294	0.706701	0.748096	0.945778	1	0.753921
Q9UJZ1	HUMAN	STOML2	Stomatin-like protein 2, mitochondrial OS=Homo sapiens GN=STOML2 PE=1 SV=1	M	PM						PM	1	35.8816	34.0728	36.6847	29.8581	31.533	37.9681	53.4158	47.6643	43.2344	41.1969	0.671741	0.637878	0.686775	0.558975	0.59033	0.710802	1	0.892326	0.809393	0.771248
Q9BX79-4	HUMAN	STRA6	Isoform 4 of Stimulated by retinoic acid gene 6 protein homolog OS=Homo sapiens GN=STRA6	M	PM						PM	1	56.0115	70.983	81.2473	83.4827	68.2035	59.3015	91.2028	58.0866	59.0316	62.7041	0.614142	0.778299	0.890842	0.915353	0.747823	0.650216	1	0.636895	0.647257	0.687524
Q13277	HUMAN	STX3	Syntaxin-3 OS=Homo sapiens GN=STX3 PE=1 SV=3	M	PM						PM	1	46.1193	53.3194	40.8863	75.3286	43.4075	49.9894	49.3419	46.0711	54.9879	51.7743	0.612241	0.707824	0.542773	1	0.576242	0.663618	0.655022	0.611601	0.729973	0.687313
Q12846	HUMAN	STX4	Syntaxin-4 OS=Homo sapiens GN=STX4 PE=1 SV=2	M	PM		CS	XC			PM	1	32.6324	28.807	47.1105	46.9441	30.1525	37.6027	41.9479	35.2287	28.159	46.963	0.692678	0.611478	1	0.996469	0.640038	0.79818	0.890417	0.747788	0.597723	0.99687
O15400	HUMAN	STX7	Syntaxin-7 OS=Homo sapiens GN=STX7 PE=1 SV=4	M	PM						PM	1	32.4555	38.6484	37.6965	28.5297	33.0947	27.8158	46.0792	37.7631	39.6444	32.8015	0.704342	0.838738	0.818081	0.619146	0.718214	0.603652	1	0.819526	0.860354	0.71185
Q15833-3	HUMAN	STXBP2	Isoform 3 of Syntaxin-binding protein 2 OS=Homo sapiens GN=STXBP2	M	PM						PM	5	204.992	1106.33	262.523	256.417	789.503	251.77	225.627	1650.78	327.003	299.572	0.124179	0.67019	0.15903	0.155331	0.478262	0.152516	0.136679	1	0.198091	0.181473
O00186	HUMAN	STXBP3	Syntaxin-binding protein 3 OS=Homo sapiens GN=STXBP3 PE=1 SV=2	M	PM						PM	6	327.602	317.802	284.834	292.251	360.097	358.513	247.558	298.611	317.009	275.205	0.90976	0.882544	0.790991	0.811588	1	0.995601	0.687475	0.829252	0.880342	0.764252
P53597	HUMAN	SUCLG1	Succinate--CoA ligase [ADP/GDP-forming] subunit alpha, mitochondrial OS=Homo sapiens GN=SUCLG1 PE=1 SV=4	M	PM						PM	1	108.893	109.073	122.759	97.8807	101.87	103.305	118.866	106.387	118.414	93.0879	0.887048	0.888516	1	0.797341	0.829837	0.841529	0.968286	0.866633	0.964611	0.758299
Q96I99	HUMAN	SUCLG2	Succinate--CoA ligase [GDP-forming] subunit beta, mitochondrial OS=Homo sapiens GN=SUCLG2 PE=1 SV=2	M	PM				Nuc		PM	1	24.4331	33.3966	36.7228	26.649	30.4125	34.2636	39.03	50.6441	33.9602	26.8562	0.482447	0.659437	0.725114	0.526201	0.600513	0.676556	0.770673	1	0.670565	0.530293
Q8IWU6	HUMAN	SULF1	Extracellular sulfatase Sulf-1 OS=Homo sapiens GN=SULF1 PE=1 SV=1	M	PM		CS	XC			PM	2	257.627	256.307	262.27	241.734	317.636	216.359	241.813	317.579	233.735	234.973	0.811075	0.806919	0.825693	0.76104	1	0.681154	0.76129	0.99982	0.735857	0.739755
Q8IWU5	HUMAN	SULF2	Extracellular sulfatase Sulf-2 OS=Homo sapiens GN=SULF2 PE=1 SV=1	M	PM		CS	XC			PM	5	348.702	395.636	359.225	296.466	395.077	354.987	344.514	433.376	337.595	385.505	0.804617	0.912916	0.828899	0.684085	0.911626	0.819119	0.794952	1	0.778988	0.889539
O60279	HUMAN	SUSD5	Sushi domain-containing protein 5 OS=Homo sapiens GN=SUSD5 PE=1 SV=3	M						ShG	PM	18	2770.13	2915.73	2019.74	2319.64	2774.75	2621.58	1657.83	1565.11	1623.16	1655.46	0.950064	1	0.692706	0.795562	0.951647	0.899116	0.56858	0.53678	0.55669	0.567768
Q7L0J3	HUMAN	SV2A	Synaptic vesicle glycoprotein 2A OS=Homo sapiens GN=SV2A PE=1 SV=1	M	PM						PM	7	677.44	789.856	835.867	944.821	716.626	746.723	954.343	1033.15	918.073	1041.18	0.650643	0.758613	0.802804	0.907448	0.68828	0.717186	0.916593	0.992281	0.881758	1
Q16563	HUMAN	SYPL1	Synaptophysin-like protein 1 OS=Homo sapiens GN=SYPL1 PE=1 SV=1	M	PM						PM	4	447.688	475.55	442.593	415.638	538.042	480.362	484.311	423.886	359.669	414.6	0.832069	0.883853	0.822599	0.772501	1	0.892797	0.900136	0.78783	0.668478	0.770571
P09758	HUMAN	TACSTD2	Tumor-associated calcium signal transducer 2 OS=Homo sapiens GN=TACSTD2 PE=1 SV=3	M	PM			XC	Nuc		PM	1	33.4786	38.7914	27.054	27.7022	30.5427	31.3626	34.7529	33.2739	24.6075	27.4954	0.863042	1	0.697422	0.714134	0.787356	0.808492	0.895892	0.857764	0.634354	0.708801
Q9BTW9-4	HUMAN	TBCD	Isoform 4 of Tubulin-specific chaperone D OS=Homo sapiens GN=TBCD	M	PM						PM	3	186.846	208.364	204.173	186.879	211.845	217.845	192.485	208.088	204.44	206.441	0.857703	0.956478	0.937241	0.857856	0.972459	1	0.883587	0.955211	0.938467	0.947654
Q9Y4C2	HUMAN	TCAF1	TRPM8 channel-associated factor 1 OS=Homo sapiens GN=TCAF1 PE=1 SV=3	M	PM						PM	1	45.6767	43.3307	44.2292	42.9227	52.0374	66.4524	66.9673	44.3894	57.7685	54.0496	0.682075	0.647043	0.660459	0.640951	0.777057	0.99231	1	0.662851	0.862637	0.807104
Q13488	HUMAN	TCIRG1	V-type proton ATPase 116 kDa subunit a isoform 3 OS=Homo sapiens GN=TCIRG1 PE=1 SV=3	M	PM						PM	2	78.0173	90.5849	86.0787	73.5348	80.5918	69.9262	88.1193	94.4391	102.491	97.4939	0.761211	0.883833	0.839866	0.717476	0.78633	0.682266	0.859775	0.921437	1	0.951243
Q6N022	HUMAN	TENM4	Teneurin-4 OS=Homo sapiens GN=TENM4 PE=1 SV=2	M	PM				Nuc		PM	4	314.903	305.267	291.826	253.501	285.145	306.56	366.005	213.098	301.432	332.809	0.860378	0.834051	0.797328	0.692616	0.779072	0.837584	1	0.582227	0.823572	0.909299
Q9UGI8	HUMAN	TES	Testin OS=Homo sapiens GN=TES PE=1 SV=1	M	PM				Nuc		PM	2	155.979	183.273	153.866	150.116	162.028	184.628	151.3	188.249	163.706	142.565	0.828578	0.973568	0.817351	0.797431	0.860709	0.980763	0.803723	1	0.869622	0.757322
P02787	HUMAN	TF	Serotransferrin OS=Homo sapiens GN=TF PE=1 SV=3	M	PM		CS	XC			PM	4	1282.78	961.251	1303.27	1325.96	1181.9	1444.22	1307.9	1546.9	1850.77	1127.55	0.693105	0.519378	0.704175	0.716438	0.638596	0.780334	0.706676	0.835813	1	0.609232
P10646	HUMAN	TFPI	Tissue factor pathway inhibitor OS=Homo sapiens GN=TFPI PE=1 SV=1	M	PM		CS	XC			PM	5	200.118	200.036	189.397	163.501	222.688	211.884	191.019	204.474	163.373	183.904	0.898647	0.898278	0.850502	0.734215	1	0.951484	0.857786	0.918207	0.733639	0.825839
P48307	HUMAN	TFPI2	Tissue factor pathway inhibitor 2 OS=Homo sapiens GN=TFPI2 PE=1 SV=1					XC	Nuc		PM	5	473.251	410.616	495.709	598.004	624.233	580.284	552.024	819.516	527.43	496.16	0.577476	0.501046	0.60488	0.729704	0.761709	0.708081	0.673597	1	0.643586	0.60543
P02786	HUMAN	TFRC	Transferrin receptor protein 1 OS=Homo sapiens GN=TFRC PE=1 SV=2	M	PM		CS	XC			PM	93	21852.1	20096.8	24322.6	27176.4	22327.2	23067.2	25524.2	23226.8	21969.1	24233.3	0.804084	0.739495	0.89499	1	0.821566	0.848797	0.939206	0.854668	0.80839	0.891703
P01137	HUMAN	TGFB1	Transforming growth factor beta-1 OS=Homo sapiens GN=TGFB1 PE=1 SV=2	M	PM		CS	XC	Nuc		PM	2	148.348	175.708	145.052	117.585	159.729	143.707	148.628	126.746	131.064	143.005	0.844287	1	0.825527	0.669205	0.909061	0.817876	0.845878	0.721342	0.74592	0.81388
Q15582	HUMAN	TGFBI	Transforming growth factor-beta-induced protein ig-h3 OS=Homo sapiens GN=TGFBI PE=1 SV=1	M	PM			XC			PM	9	1060.6	1348.89	1268.13	1211.37	1885.3	1042.1	1378.67	1792.58	1273.26	1197.29	0.562564	0.71548	0.67264	0.642533	1	0.552753	0.731276	0.950822	0.675365	0.635066
P37173-2	HUMAN	TGFBR2	Isoform 2 of TGF-beta receptor type-2 OS=Homo sapiens GN=TGFBR2	M	PM						PM	13	1144.32	1260.17	965.291	976.44	1158.32	1123.13	1129.52	974.898	927.754	1026.89	0.908066	1	0.766	0.774846	0.919178	0.891251	0.896323	0.773623	0.736212	0.814881
Q03167	HUMAN	TGFBR3	Transforming growth factor beta receptor type 3 OS=Homo sapiens GN=TGFBR3 PE=1 SV=3	M	PM		CS	XC			PM	4	283.008	310.802	250.828	230.168	320.581	244.715	268.714	229.516	204.178	247.734	0.882797	0.969496	0.782415	0.717971	1	0.763348	0.838209	0.715938	0.636901	0.772765
P21980	HUMAN	TGM2	Protein-glutamine gamma-glutamyltransferase 2 OS=Homo sapiens GN=TGM2 PE=1 SV=2	M	PM						PM	12	1321.87	1263.62	1447.89	1291.28	1589.79	1530.47	1278.14	1528.67	1628.67	1358.39	0.811625	0.77586	0.888998	0.792844	0.97613	0.939707	0.784774	0.938598	1	0.83405
O43493	HUMAN	TGOLN2	Trans-Golgi network integral membrane protein 2 OS=Homo sapiens GN=TGOLN2 PE=1 SV=2	M	PM						PM	23	2807.31	2968.69	2977.27	3329.02	3055.46	2918.92	2542.92	3607.8	2970.98	3005.83	0.778122	0.822852	0.825231	0.922727	0.846903	0.809058	0.70484	1	0.823488	0.833147
P07204	HUMAN	THBD	Thrombomodulin OS=Homo sapiens GN=THBD PE=1 SV=2	M	PM		CS	XC			PM	1	88.7563	168.89	132.56	144.947	132.611	128.06	163.259	342.546	161.031	229.908	0.259107	0.493042	0.386985	0.423147	0.387135	0.373848	0.476604	1	0.4701	0.671173
P07996	HUMAN	THBS1	Thrombospondin-1 OS=Homo sapiens GN=THBS1 PE=1 SV=2	M	PM		CS	XC			PM	61	11280.9	8868.25	11154	11720.9	12190.9	9024.53	10684.9	10664.7	12646	10365.1	0.892051	0.701268	0.882013	0.926842	0.964013	0.713626	0.844919	0.843326	1	0.819637
P35442	HUMAN	THBS2	Thrombospondin-2 OS=Homo sapiens GN=THBS2 PE=1 SV=2	M				XC			PM	4	412.203	365.102	409.424	419.407	442.163	326.638	446.925	352.873	494.279	436.88	0.833948	0.738655	0.828326	0.848522	0.894562	0.660837	0.904195	0.713914	1	0.883874
P35443	HUMAN	THBS4	Thrombospondin-4 OS=Homo sapiens GN=THBS4 PE=1 SV=2	M				XC			PM	2	112.128	127.807	127.021	159.949	140.171	125.809	130.717	112.444	166.935	107.854	0.671685	0.765609	0.760898	0.958147	0.839673	0.753638	0.78304	0.67358	1	0.646081
P04216	HUMAN	THY1	Thy-1 membrane glycoprotein OS=Homo sapiens GN=THY1 PE=1 SV=2	M	PM						PM	10	1792.4	1650.63	1534.09	1435.02	1407.54	1932.92	2661.85	1497.48	1620.35	1789.95	0.673367	0.620107	0.576325	0.539106	0.528783	0.726157	1	0.562571	0.60873	0.672448
Q86XR7-2	HUMAN	TICAM2	Isoform 2 of TIR domain-containing adapter molecule 2 OS=Homo sapiens GN=TICAM2	M	PM						PM	9	906.774	890.831	1292.5	1050.45	846.128	994.597	1283.7	1495.27	1214.28	1390	0.606429	0.595767	0.864392	0.702519	0.565871	0.665163	0.858511	1	0.812082	0.929601
P01033	HUMAN	TIMP1	Metalloproteinase inhibitor 1 OS=Homo sapiens GN=TIMP1 PE=1 SV=1	M				XC			PM	4	644.404	543.722	726.939	741.876	601.424	687.961	582.608	508.382	945.201	802.642	0.681764	0.575246	0.769084	0.784887	0.636293	0.727846	0.616385	0.537856	1	0.849176
P35625	HUMAN	TIMP3	Metalloproteinase inhibitor 3 OS=Homo sapiens GN=TIMP3 PE=1 SV=2	M				XC	Nuc		PM	8	524.1	511.769	593.9	546.139	556.222	586.449	650.364	529.664	451.268	495.92	0.805856	0.786896	0.913181	0.839743	0.855247	0.901723	1	0.814411	0.693869	0.762526
Q9Y490	HUMAN	TLN1	Talin-1 OS=Homo sapiens GN=TLN1 PE=1 SV=3	M	PM		CS	XC			PM	70	7270.74	7125.36	8142	7389.81	8148.6	7737.61	6196.5	7367.65	8162.15	6844.15	0.890787	0.872975	0.997531	0.905376	0.99834	0.947987	0.759175	0.902661	1	0.838522
Q9Y4G6	HUMAN	TLN2	Talin-2 OS=Homo sapiens GN=TLN2 PE=1 SV=4	M	PM						PM	10	1312.95	1234.65	1439.77	1304.26	1324.59	1396.02	972.646	1411.62	1488.42	1193.31	0.882112	0.829506	0.967316	0.876276	0.889934	0.937921	0.653477	0.948401	1	0.801728
O60603	HUMAN	TLR2	Toll-like receptor 2 OS=Homo sapiens GN=TLR2 PE=1 SV=1	M	PM		CS				PM	15	1017.51	1174.4	799.04	801.335	895.906	898.747	1025.25	805.132	826.382	1004.79	0.866407	1	0.68038	0.682335	0.762861	0.765281	0.872994	0.685568	0.703662	0.855574
Q9BX74	HUMAN	TM2D1	TM2 domain-containing protein 1 OS=Homo sapiens GN=TM2D1 PE=1 SV=1	M	PM						PM	1	31.2428	59.176	43.5808	44.9329	54.2018	55.0256	57.8675	57.7898	47.0965	55.4379	0.527964	1	0.73646	0.75931	0.915942	0.929863	0.977887	0.976575	0.795871	0.93683
Q9BRN9	HUMAN	TM2D3	TM2 domain-containing protein 3 OS=Homo sapiens GN=TM2D3 PE=2 SV=2	M						ShG	PM	1	44.3609	26.5032	45.8678	37.83	19.709	32.8781	36.6571	34.2732	55.4527	49.8549	0.799977	0.477942	0.827152	0.682203	0.35542	0.592904	0.661052	0.618062	1	0.899052
Q9NS93	HUMAN	TM7SF3	Transmembrane 7 superfamily member 3 OS=Homo sapiens GN=TM7SF3 PE=2 SV=1	M	PM						PM	2	188.452	204.799	244.936	202.978	218.786	184.278	234.968	243.065	311.641	255.387	0.604708	0.657163	0.785954	0.65132	0.702043	0.591315	0.75397	0.779952	1	0.819489
Q99805	HUMAN	TM9SF2	Transmembrane 9 superfamily member 2 OS=Homo sapiens GN=TM9SF2 PE=1 SV=1	M	PM						PM	3	191.496	173.758	224.722	186.649	217.695	209.07	200.022	262.888	232.353	183.234	0.728432	0.660958	0.854819	0.709992	0.828089	0.795283	0.760862	1	0.883849	0.697002
Q9HD45	HUMAN	TM9SF3	Transmembrane 9 superfamily member 3 OS=Homo sapiens GN=TM9SF3 PE=1 SV=2	M						ShG	PM	10	730.579	935.492	951.548	907.206	844.403	901.779	1046.4	1295.02	1029.63	1195.34	0.564145	0.722376	0.734775	0.700534	0.652039	0.696344	0.808017	1	0.795067	0.923025
Q92544	HUMAN	TM9SF4	Transmembrane 9 superfamily member 4 OS=Homo sapiens GN=TM9SF4 PE=1 SV=2	M						ShG	PM	1	26.7238	24.494	41.3756	29.2297	34.4362	31.9853	31.0304	43.6101	35.9213	45.668	0.585176	0.536349	0.906008	0.640048	0.754056	0.700389	0.679479	0.95494	0.786575	1
Q6UWJ1	HUMAN	TMCO3	Transmembrane and coiled-coil domain-containing protein 3 OS=Homo sapiens GN=TMCO3 PE=1 SV=1	M						ShG	PM	1	33.7265	28.6692	41.1701	31.4059	23.3761	28.7988	45.9832	35.9645	48.508	42.7455	0.695278	0.59102	0.848729	0.647437	0.481902	0.593692	0.947952	0.741415	1	0.881206
Q13445	HUMAN	TMED1	Transmembrane emp24 domain-containing protein 1 OS=Homo sapiens GN=TMED1 PE=1 SV=1	M	PM						PM	4	489.042	599.185	615.423	606.227	457.982	619.193	729.553	846.691	675.756	737.21	0.577592	0.707678	0.726857	0.715996	0.540909	0.731309	0.861652	1	0.798114	0.870696
Q6UXF1	HUMAN	TMEM108	Transmembrane protein 108 OS=Homo sapiens GN=TMEM108 PE=2 SV=2	M						ShG	PM	2	126.463	148.902	91.3153	106.461	126.656	133.315	114.811	95.1733	102.98	112.648	0.849303	1	0.613257	0.714975	0.850599	0.895319	0.77105	0.639166	0.691595	0.756523
Q4V9L6	HUMAN	TMEM119	Transmembrane protein 119 OS=Homo sapiens GN=TMEM119 PE=1 SV=1	M	PM						PM	13	3106.08	2985.99	2785.79	2844.16	2682.29	2859.49	2581.66	1843.46	2367.37	2800.78	1	0.961336	0.896883	0.915674	0.863561	0.920611	0.831163	0.5935	0.762172	0.901709
Q8N131	HUMAN	TMEM123	Porimin OS=Homo sapiens GN=TMEM123 PE=1 SV=1	M	PM						PM	2	1054.2	1055.35	1073.79	1288.68	1043.68	954.974	1025.46	1287.29	998.921	973.898	0.818046	0.818937	0.833244	1	0.809882	0.741047	0.795741	0.998917	0.775149	0.755732
Q9P2C4	HUMAN	TMEM181	Transmembrane protein 181 OS=Homo sapiens GN=TMEM181 PE=1 SV=2	M						ShG	PM	3	169.763	255.544	194.165	252.506	230.8	241.819	206.6	262.019	175.256	231.076	0.647905	0.97529	0.741034	0.963695	0.880853	0.922906	0.788494	1	0.668871	0.881908
Q9H813-2	HUMAN	TMEM206	Isoform 2 of Transmembrane protein 206 OS=Homo sapiens GN=TMEM206	M			CS				PM	7	823.866	783.74	832.409	843.975	929.678	766.665	850.436	870.654	850.979	774.098	0.886185	0.843024	0.895374	0.907815	1	0.824656	0.914764	0.936511	0.915348	0.832652
Q9H330	HUMAN	TMEM245	Transmembrane protein 245 OS=Homo sapiens GN=TMEM245 PE=1 SV=2	M						ShG	PM	1	34.0166	37.8005	33.0823	31.2481	31.15	26.8322	36.1982	40.5803	47.5595	42.3955	0.715242	0.794803	0.695598	0.657031	0.654969	0.564182	0.761113	0.853253	1	0.89142
Q9NWD8	HUMAN	TMEM248	Transmembrane protein 248 OS=Homo sapiens GN=TMEM248 PE=1 SV=1	M						ShG	PM	3	226.318	289.731	257.092	246.147	241.785	235.521	304.681	286.244	279.773	329.658	0.686523	0.878883	0.779875	0.746674	0.733441	0.714438	0.924234	0.868306	0.848676	1
Q9NV96	HUMAN	TMEM30A	Cell cycle control protein 50A OS=Homo sapiens GN=TMEM30A PE=1 SV=1	M	PM						PM	21	4126.87	4053.14	4081.3	4287.79	4133.79	4377.17	4189.93	3927.65	3922.16	4174.2	0.942816	0.925972	0.932406	0.979581	0.944397	1	0.957223	0.897303	0.89605	0.95363
Q0P6H9	HUMAN	TMEM62	Transmembrane protein 62 OS=Homo sapiens GN=TMEM62 PE=1 SV=1	M						ShG	PM	2	104.293	117.775	91.4819	75.4654	98.3443	104.542	107.819	127.686	107.348	123.578	0.816793	0.922381	0.71646	0.591023	0.770204	0.81874	0.844407	1	0.840719	0.967825
Q5T3F8	HUMAN	TMEM63B	CSC1-like protein 2 OS=Homo sapiens GN=TMEM63B PE=1 SV=1	M	PM						PM	5	397.185	467.411	451.396	418.062	381.02	393.407	470.424	409.424	369.734	437.008	0.844313	0.993594	0.959551	0.888692	0.80995	0.836282	1	0.87033	0.785958	0.928966
Q8NBN3	HUMAN	TMEM87A	Transmembrane protein 87A OS=Homo sapiens GN=TMEM87A PE=1 SV=3	M						ShG	PM	11	1151.73	1302.87	1415.62	1479.36	1222.01	1213.06	1282.81	1438.53	1335.36	1435.08	0.778534	0.880698	0.956916	1	0.826043	0.819989	0.867139	0.972402	0.902664	0.970069
Q9HCN3	HUMAN	TMEM8A	Transmembrane protein 8A OS=Homo sapiens GN=TMEM8A PE=1 SV=3	M	PM						PM	7	650.174	641.241	694.34	680.72	591.154	585.041	742.779	581.839	573.957	593.587	0.875326	0.863299	0.934786	0.91645	0.795868	0.787638	1	0.783327	0.772715	0.799143
Q5BJF2	HUMAN	TMEM97	Transmembrane protein 97 OS=Homo sapiens GN=TMEM97 PE=1 SV=1	M	PM						PM	1	31.5231	36.6833	35.0349	28.0201	49.2461	40.8179	44.8418	51.9586	41.6841	35.0399	0.606696	0.70601	0.674284	0.539278	0.947795	0.785585	0.863028	1	0.802255	0.674381
Q6ZXV5	HUMAN	TMTC3	Transmembrane and TPR repeat-containing protein 3 OS=Homo sapiens GN=TMTC3 PE=1 SV=2	M						ShG	PM	1	47.1327	37.2281	42.4517	39.7301	39.2254	36.8449	43.4543	62.8988	64.1439	61.2829	0.734796	0.580385	0.66182	0.61939	0.611522	0.57441	0.677451	0.980589	1	0.955397
Q96JJ7	HUMAN	TMX3	Protein disulfide-isomerase TMX3 OS=Homo sapiens GN=TMX3 PE=1 SV=2	M			CS				PM	4	843.948	790.436	787.193	642.973	727.846	711.638	1035.92	982.815	1053.93	1140.78	0.739798	0.69289	0.690047	0.563625	0.638024	0.623816	0.908078	0.861528	0.92387	1
P24821-4	HUMAN	TNC	Isoform 4 of Tenascin OS=Homo sapiens GN=TNC	M				XC			PM	23	1912.13	2183.41	2009.11	2154.73	2417.57	1758.14	2414.62	2552.09	2171.79	2001.16	0.749242	0.855538	0.787241	0.844303	0.94729	0.688904	0.946134	1	0.850988	0.784126
Q9UBN6	HUMAN	TNFRSF10D	Tumor necrosis factor receptor superfamily member 10D OS=Homo sapiens GN=TNFRSF10D PE=1 SV=1	M	PM						PM	3	142.933	139.097	136.439	157.484	152.984	149.662	137.026	143.637	157.684	146.372	0.906452	0.882122	0.86527	0.998733	0.970195	0.949128	0.86899	0.910916	1	0.928261
Q9Y6Q6	HUMAN	TNFRSF11A	Tumor necrosis factor receptor superfamily member 11A OS=Homo sapiens GN=TNFRSF11A PE=1 SV=1	M	PM						PM	1	36.6061	39.0502	35.1425	32.2796	37.3833	29.4304	40.6158	40.566	43.236	37.154	0.846658	0.903187	0.812806	0.746592	0.864634	0.680692	0.939398	0.938247	1	0.85933
O00300	HUMAN	TNFRSF11B	Tumor necrosis factor receptor superfamily member 11B OS=Homo sapiens GN=TNFRSF11B PE=1 SV=3	M	PM			XC			PM	6	359.479	343.698	429.421	394.565	516.834	358.822	431.116	475.865	432.05	350.715	0.69554	0.665007	0.830868	0.763427	1	0.694269	0.834149	0.920731	0.835954	0.678584
P19438	HUMAN	TNFRSF1A	Tumor necrosis factor receptor superfamily member 1A OS=Homo sapiens GN=TNFRSF1A PE=1 SV=1	M	PM		CS	XC			PM	1	60.589	81.9268	58.9913	54.7216	56.5104	51.007	31.2824	32.5916	70.9302	80.0998	0.73955	1	0.720048	0.667933	0.689767	0.622592	0.381833	0.397813	0.865776	0.977699
P20333	HUMAN	TNFRSF1B	Tumor necrosis factor receptor superfamily member 1B OS=Homo sapiens GN=TNFRSF1B PE=1 SV=3	M	PM			XC	Nuc		PM	17	3107.04	3103.01	1391.51	1377.84	1531.01	1495.62	561.127	428.886	2078.99	2437.23	1	0.998704	0.447856	0.443457	0.492756	0.481365	0.180599	0.138037	0.669123	0.784421
O75509	HUMAN	TNFRSF21	Tumor necrosis factor receptor superfamily member 21 OS=Homo sapiens GN=TNFRSF21 PE=1 SV=1	M	PM						PM	4	402.566	600.473	422.555	423.841	520.538	461.135	425.146	655.069	446.784	525.341	0.61454	0.916655	0.645054	0.647017	0.79463	0.703949	0.64901	1	0.682042	0.801963
Q9C0C2	HUMAN	TNKS1BP1	182 kDa tankyrase-1-binding protein OS=Homo sapiens GN=TNKS1BP1 PE=1 SV=4	M	PM				Nuc		PM	4	295.522	314.429	281.585	243.327	264.859	209.05	228.217	274.399	255.478	232.195	0.93987	1	0.895545	0.773872	0.842351	0.664858	0.725814	0.87269	0.812516	0.738465
Q13641	HUMAN	TPBG	Trophoblast glycoprotein OS=Homo sapiens GN=TPBG PE=1 SV=1	M	PM		CS				PM	23	5569.61	4878.15	5308.99	5734.74	5098.04	5589.13	5915.23	4670.32	4598.41	5139.07	0.941571	0.824677	0.897512	0.969488	0.86185	0.944871	1	0.789541	0.777385	0.868786
Q9ULQ1-3	HUMAN	TPCN1	Isoform 3 of Two pore calcium channel protein 1 OS=Homo sapiens GN=TPCN1	M	PM						PM	2	152.243	197.713	167.825	170.346	168.308	174.042	184.286	182.729	173.012	177.484	0.77002	1	0.84883	0.861581	0.851275	0.880273	0.932087	0.924214	0.875068	0.897684
Q86W33	HUMAN	TPRA1	Transmembrane protein adipocyte-associated 1 OS=Homo sapiens GN=TPRA1 PE=2 SV=1	M						ShG	PM	2	118.548	153.204	110.408	139.554	106.291	158.283	129.46	110.7	110.919	127.378	0.748962	0.967908	0.697537	0.88167	0.671526	1	0.817902	0.699378	0.700764	0.80475
Q12933-2	HUMAN	TRAF2	Isoform 2 of TNF receptor-associated factor 2 OS=Homo sapiens GN=TRAF2	M	PM						PM	1	64.668	62.6772	52.9887	68.6939	66.2044	66.1559	66.9402	91.0133	79.2149	62.5295	0.710534	0.68866	0.582208	0.754768	0.727415	0.726882	0.7355	1	0.870367	0.687037
Q9UKU6	HUMAN	TRHDE	Thyrotropin-releasing hormone-degrading ectoenzyme OS=Homo sapiens GN=TRHDE PE=2 SV=1	M	PM						PM	8	548.281	507.042	555.845	618.453	454.353	478.006	610.768	371.121	570.151	587.024	0.886537	0.819855	0.898767	1	0.73466	0.772907	0.987574	0.60008	0.921899	0.949182
Q8TD43	HUMAN	TRPM4	Transient receptor potential cation channel subfamily M member 4 OS=Homo sapiens GN=TRPM4 PE=1 SV=1	M	PM						PM	9	871.239	1042.96	712.849	729.781	832.888	824.665	789.724	750.583	744.158	811.984	0.835355	1	0.683488	0.699723	0.798583	0.790699	0.757197	0.719669	0.713508	0.77854
Q9Y5S1	HUMAN	TRPV2	Transient receptor potential cation channel subfamily V member 2 OS=Homo sapiens GN=TRPV2 PE=1 SV=1	M	PM		CS				PM	2	112.623	109.417	102.081	91.1925	104.832	88.8328	104.704	125.016	122.107	125.122	0.900109	0.874482	0.815859	0.728831	0.837843	0.709972	0.836822	0.999158	0.975909	1
Q8NG11	HUMAN	TSPAN14	Tetraspanin-14 OS=Homo sapiens GN=TSPAN14 PE=1 SV=1	M	PM		CS				PM	9	869.158	927.123	754.72	754.565	1102.59	1111.81	981.88	833.798	750.768	750.062	0.781753	0.833889	0.678823	0.678683	0.991706	1	0.883139	0.749948	0.675268	0.674633
O95858	HUMAN	TSPAN15	Tetraspanin-15 OS=Homo sapiens GN=TSPAN15 PE=1 SV=1	M	PM		CS				PM	4	259.63	388.329	258.755	288.101	305.825	377.739	360.391	335.162	236.465	358.072	0.668583	1	0.66633	0.7419	0.787543	0.972731	0.928057	0.86309	0.608931	0.922086
Q96SJ8	HUMAN	TSPAN18	Tetraspanin-18 OS=Homo sapiens GN=TSPAN18 PE=2 SV=1	M	PM						PM	2	132.942	139.389	113.895	115.737	130.444	140.948	122.276	120.446	103.437	115.331	0.943199	0.988936	0.808061	0.82113	0.925474	1	0.867529	0.854544	0.733867	0.818255
O60636	HUMAN	TSPAN2	Tetraspanin-2 OS=Homo sapiens GN=TSPAN2 PE=1 SV=2	M	PM						PM	1	135.852	190	78.0971	102.47	137.656	154.676	127.165	120.658	80.8517	89.3691	0.715012	1	0.411038	0.539317	0.724506	0.814089	0.669291	0.635042	0.425536	0.470365
O60637	HUMAN	TSPAN3	Tetraspanin-3 OS=Homo sapiens GN=TSPAN3 PE=2 SV=1	M	PM						PM	3	200.283	274.156	236.946	256.235	264.872	198.086	182.748	356.252	264.843	237.621	0.562194	0.769555	0.665106	0.719253	0.743495	0.556026	0.512972	1	0.743414	0.667001
O14817	HUMAN	TSPAN4	Tetraspanin-4 OS=Homo sapiens GN=TSPAN4 PE=1 SV=1	M	PM						PM	2	103.385	155.318	99.1638	67.378	97.1155	107.239	154.965	83.5617	94.9048	96.5529	0.665636	1	0.638458	0.433808	0.62527	0.690448	0.997729	0.538006	0.611037	0.621648
P62079	HUMAN	TSPAN5	Tetraspanin-5 OS=Homo sapiens GN=TSPAN5 PE=1 SV=1	M	PM						PM	1	108.328	135.294	127.208	115.586	120.833	130.742	176.029	107.241	134.909	145.432	0.6154	0.768588	0.722653	0.65663	0.686441	0.742729	1	0.609224	0.766404	0.826181
O43657	HUMAN	TSPAN6	Tetraspanin-6 OS=Homo sapiens GN=TSPAN6 PE=1 SV=1	M	PM						PM	6	611.942	650.836	630.431	632.141	682.747	774.071	656.587	745.247	694.389	713.376	0.790551	0.840797	0.814436	0.816645	0.882022	1	0.848226	0.962764	0.897062	0.92159
O75954	HUMAN	TSPAN9	Tetraspanin-9 OS=Homo sapiens GN=TSPAN9 PE=1 SV=1	M	PM						PM	5	393.167	499.727	277.958	258.033	401.288	444.79	428.18	326.755	265.803	311.366	0.786764	1	0.55622	0.516348	0.803015	0.890067	0.856829	0.653868	0.531897	0.623072
Q9C0H2-4	HUMAN	TTYH3	Isoform 4 of Protein tweety homolog 3 OS=Homo sapiens GN=TTYH3	M	PM						PM	6	354.233	374.437	378.901	377.204	384.086	322.138	379.714	421.027	416.99	450.229	0.786784	0.831659	0.841573	0.837804	0.853091	0.715499	0.843379	0.935141	0.926174	1
P68366	HUMAN	TUBA4A	Tubulin alpha-4A chain OS=Homo sapiens GN=TUBA4A PE=1 SV=1					XC			PM	6	1277.69	1090.73	1367.68	1111.42	1357.52	1571.46	1151.8	1474.39	1501.25	1066.98	0.813058	0.694087	0.870326	0.70725	0.863856	1	0.732948	0.93823	0.955323	0.678973
Q13885	HUMAN	TUBB2A	Tubulin beta-2A chain OS=Homo sapiens GN=TUBB2A PE=1 SV=1					XC	Nuc		PM	4	621.221	553.766	908.195	610.664	626.401	714.938	577.195	614.555	611.502	552.852	0.684017	0.609743	1	0.672393	0.68972	0.787207	0.63554	0.676677	0.673316	0.608737
P68371	HUMAN	TUBB4B	Tubulin beta-4B chain OS=Homo sapiens GN=TUBB4B PE=1 SV=1					XC	Nuc		PM	21	2991.87	2191.12	3124.27	2688.53	3356.91	3852.94	2537.81	3288.55	3345.32	2307.19	0.776515	0.568688	0.81088	0.697785	0.87126	1	0.658667	0.853515	0.86825	0.598813
P40222	HUMAN	TXLNA	Alpha-taxilin OS=Homo sapiens GN=TXLNA PE=1 SV=3	M				XC			PM	2	282.828	288.455	293.893	266.427	322.822	257.756	266.152	292.939	292.538	222.023	0.876113	0.893542	0.910388	0.825309	1	0.798448	0.824456	0.907433	0.90619	0.687757
Q06418	HUMAN	TYRO3	Tyrosine-protein kinase receptor TYRO3 OS=Homo sapiens GN=TYRO3 PE=1 SV=1	M	PM				Nuc		PM	11	1340.8	1740.23	1089.75	1425.53	1394.49	1233.11	1090.55	1060.83	1083.4	1291.83	0.770474	1	0.62621	0.819161	0.801324	0.708592	0.626671	0.609593	0.62256	0.742334
P62987	HUMAN	UBA52	Ubiquitin-60S ribosomal protein L40 OS=Homo sapiens GN=UBA52 PE=1 SV=2	M	PM			XC	Nuc		PM	1	77.5669	78.4559	71.855	66.08	100.825	91.8947	70.9284	92.215	74.5325	73.0644	0.769322	0.778139	0.712671	0.655393	1	0.911428	0.70348	0.914605	0.739226	0.724665
P61077-3	HUMAN	UBE2D3	Isoform 3 of Ubiquitin-conjugating enzyme E2 D3 OS=Homo sapiens GN=UBE2D3	M	PM						PM	2	210.91	187.454	234.655	210.445	259.907	223.845	169.941	193.335	172.883	170.754	0.811482	0.721234	0.902842	0.809692	1	0.861252	0.653852	0.743864	0.665174	0.656982
Q8IWV8	HUMAN	UBR2	E3 ubiquitin-protein ligase UBR2 OS=Homo sapiens GN=UBR2 PE=1 SV=1	M	PM						PM	1	34.8986	41.0446	36.707	34.1958	36.7407	35.6042	27.878	35.0961	37.8351	30.7818	0.850261	1	0.894319	0.833138	0.895141	0.867453	0.679213	0.855072	0.921806	0.749959
Q9BZM6	HUMAN	ULBP1	NKG2D ligand 1 OS=Homo sapiens GN=ULBP1 PE=1 SV=1	M	PM						PM	2	102.62	163.364	114.908	116.767	146.762	130.862	395.42	227.146	181.757	195.869	0.259522	0.413139	0.290597	0.295299	0.371154	0.330944	1	0.574441	0.459656	0.495345
Q9BZM5	HUMAN	ULBP2	NKG2D ligand 2 OS=Homo sapiens GN=ULBP2 PE=1 SV=1	M	PM		CS	XC			PM	6	490.749	506.131	504.913	537.44	560.11	605.722	1927.07	868.164	779.795	692.734	0.25466	0.262642	0.26201	0.278889	0.290653	0.314322	1	0.450509	0.404652	0.359474
Q9BZM4	HUMAN	ULBP3	NKG2D ligand 3 OS=Homo sapiens GN=ULBP3 PE=1 SV=1	M	PM						PM	6	605.722	537.493	509.443	516.46	550.948	641.636	674.053	473.611	418.547	405.207	0.898627	0.797405	0.755792	0.766202	0.817367	0.951909	1	0.702632	0.620941	0.60115
O14795-2	HUMAN	UNC13B	Isoform 2 of Protein unc-13 homolog B OS=Homo sapiens GN=UNC13B	M	PM						PM	1	35.194	46.4947	35.1603	29.8623	45.9131	41.2869	36.1459	42.1354	44.1212	29.6697	0.756947	1	0.756221	0.642273	0.987491	0.887992	0.777419	0.906241	0.948951	0.638131
Q8IZJ1	HUMAN	UNC5B	Netrin receptor UNC5B OS=Homo sapiens GN=UNC5B PE=1 SV=2	M	PM						PM	12	1011.41	1133.04	1015.7	1139.08	1061.29	996.355	1070.25	942.527	1001.97	964.151	0.887915	0.994694	0.891684	1	0.931702	0.874698	0.939567	0.827442	0.879623	0.846426
P54578	HUMAN	USP14	Ubiquitin carboxyl-terminal hydrolase 14 OS=Homo sapiens GN=USP14 PE=1 SV=3	M	PM		CS		Nuc		PM	7	357.586	366.571	448.517	334.422	533.165	576.56	370.084	612.864	487.398	329.26	0.583467	0.598128	0.731839	0.545671	0.869956	0.940763	0.603861	1	0.79528	0.537249
P46939-2	HUMAN	UTRN	Isoform 2 of Utrophin OS=Homo sapiens GN=UTRN	M	PM						PM	9	781	1175.38	733.233	774.873	949.735	706.566	662.876	1070.8	862.973	896.501	0.664467	1	0.623827	0.659254	0.808024	0.601139	0.563968	0.911026	0.734208	0.762734
Q15836	HUMAN	VAMP3	Vesicle-associated membrane protein 3 OS=Homo sapiens GN=VAMP3 PE=1 SV=3	M	PM		CS				PM	4	161.139	178.045	151.715	153.149	171.184	131.753	134.465	181.318	158.538	140.662	0.88871	0.98195	0.836735	0.844643	0.944107	0.726639	0.7416	1	0.874366	0.775775
Q9P0L0-2	HUMAN	VAPA	Isoform 2 of Vesicle-associated membrane protein-associated protein A OS=Homo sapiens GN=VAPA	M	PM						PM	4	691.975	609.35	775.819	630.994	631.907	670.502	775.682	787.353	923.703	824.104	0.749131	0.659682	0.8399	0.683114	0.684102	0.725884	0.839753	0.852387	1	0.892174
Q6EMK4	HUMAN	VASN	Vasorin OS=Homo sapiens GN=VASN PE=1 SV=1	M	PM		CS	XC			PM	18	4903.68	5495.51	3410.46	3679.29	3178.95	3036.79	2387.2	1719.74	4212.66	4216.91	0.892307	1	0.62059	0.669508	0.578464	0.552594	0.434391	0.312936	0.766565	0.767338
P52735	HUMAN	VAV2	Guanine nucleotide exchange factor VAV2 OS=Homo sapiens GN=VAV2 PE=1 SV=2	M	PM						PM	1	67.754	84.469	54.5317	49.4324	70.387	54.975	52.5904	64.1356	52.3113	58.5681	0.802117	1	0.645583	0.585214	0.833288	0.65083	0.6226	0.75928	0.619296	0.693368
P19320	HUMAN	VCAM1	Vascular cell adhesion protein 1 OS=Homo sapiens GN=VCAM1 PE=1 SV=1	M	PM		CS	XC			PM	1	29.8582	36.306	33.5112	44.2824	27.4414	23.54	26.1339	18.8362	27.595	36.1485	0.674268	0.819873	0.756761	1	0.619691	0.531589	0.590164	0.425365	0.623159	0.816316
P13611	HUMAN	VCAN	Versican core protein OS=Homo sapiens GN=VCAN PE=1 SV=3	M				XC			PM	3	184.348	220.229	136.744	145.717	188.823	172.102	177.546	203.515	166.374	182.046	0.837074	1	0.620916	0.661661	0.857393	0.781468	0.806187	0.924108	0.755461	0.82662
P18206	HUMAN	VCL	Vinculin OS=Homo sapiens GN=VCL PE=1 SV=4	M	PM			XC			PM	10	559.368	802.149	1078.26	648.816	800.842	1112.87	489.774	615.872	558.844	526.749	0.502635	0.720792	0.968903	0.583011	0.719617	1	0.440099	0.553408	0.502164	0.473324
P21796	HUMAN	VDAC1	Voltage-dependent anion-selective channel protein 1 OS=Homo sapiens GN=VDAC1 PE=1 SV=2	M	PM				Nuc		PM	2	104.821	98.2891	183.477	103.005	116.075	73.9395	122.225	133.148	149.751	116.245	0.571304	0.535704	1	0.561409	0.632644	0.402991	0.666159	0.725696	0.816188	0.633571
P08670	HUMAN	VIM	Vimentin OS=Homo sapiens GN=VIM PE=1 SV=4	M	PM						PM	28	2001.25	1614.67	1727.3	2416.68	1657.23	1635.31	1379.5	2142.86	1508.07	1407.11	0.828099	0.668135	0.714743	1	0.685749	0.676677	0.570824	0.886697	0.624026	0.58225
P98155	HUMAN	VLDLR	Very low-density lipoprotein receptor OS=Homo sapiens GN=VLDLR PE=1 SV=1	M	PM		CS		Nuc		PM	6	338.422	374.703	369.451	391.558	310.436	354.723	399.119	322.054	361.505	422.657	0.800702	0.886543	0.874116	0.92642	0.734487	0.83927	0.94431	0.761976	0.855317	1
Q8N0Z9	HUMAN	VSIG10	V-set and immunoglobulin domain-containing protein 10 OS=Homo sapiens GN=VSIG10 PE=2 SV=1	M						ShG	PM	3	258.152	294.032	260.236	261.419	257.814	245.571	292.687	261.673	242.825	294.706	0.875965	0.997715	0.883036	0.887051	0.874819	0.833275	0.993149	0.887911	0.823955	1
P04004	HUMAN	VTN	Vitronectin OS=Homo sapiens GN=VTN PE=1 SV=1					XC			PM	14	2864.81	1563.21	2589.13	2747.99	2285.53	2394.4	2587.74	1859.56	2245.14	2134.76	1	0.545658	0.903769	0.959221	0.797793	0.835798	0.903285	0.649105	0.783695	0.745167
O75083	HUMAN	WDR1	WD repeat-containing protein 1 OS=Homo sapiens GN=WDR1 PE=1 SV=4					XC			PM	6	539.361	388.881	765.757	444.616	671.604	701.522	419.051	458.047	464.709	375.966	0.70435	0.507839	1	0.580623	0.877047	0.916116	0.547238	0.598162	0.606863	0.490973
Q5T9L3-2	HUMAN	WLS	Isoform 2 of Protein wntless homolog OS=Homo sapiens GN=WLS	M	PM						PM	2	95.0338	110.79	139.697	119.016	90.4534	107.7	148.313	135.849	146.922	146.914	0.640766	0.747	0.941908	0.802465	0.609883	0.726165	1	0.915966	0.990624	0.99057
P41221	HUMAN	WNT5A	Protein Wnt-5a OS=Homo sapiens GN=WNT5A PE=1 SV=2	M	PM		CS	XC			PM	19	3010.01	2608.37	2727.86	2835.99	2976.81	2987.68	2770.01	3212.87	2630.03	2815.84	0.936861	0.811851	0.849041	0.882696	0.926526	0.92991	0.86216	1	0.818592	0.876424
P13010	HUMAN	XRCC5	X-ray repair cross-complementing protein 5 OS=Homo sapiens GN=XRCC5 PE=1 SV=3	M	PM				Nuc		PM	14	1484.51	1222.2	1624.65	1413.98	1638.2	1980.93	1538.36	1917.87	2000.76	1405.07	0.741972	0.610867	0.812013	0.706718	0.81879	0.990089	0.768889	0.958571	1	0.702266
P54577	HUMAN	YARS	Tyrosine--tRNA ligase, cytoplasmic OS=Homo sapiens GN=YARS PE=1 SV=4					XC	Nuc		PM	3	171.207	150.288	184.006	158.721	227.916	193.969	111.667	154.925	183.94	130.241	0.751183	0.659399	0.80734	0.696401	1	0.851053	0.489948	0.679746	0.807048	0.571442
Q9GZM5	HUMAN	YIPF3	Protein YIPF3 OS=Homo sapiens GN=YIPF3 PE=1 SV=1	M	PM						PM	2	87.9485	100.412	111.71	106.91	94.0348	93.0512	119.631	152.311	138.099	135.293	0.577428	0.659259	0.733438	0.701922	0.617388	0.61093	0.785439	1	0.906694	0.888273
Q04917	HUMAN	YWHAH	14-3-3 protein eta OS=Homo sapiens GN=YWHAH PE=1 SV=4	M	PM						PM	11	941.485	934.536	1079.76	993.841	1177.82	1121.65	752.937	1014.78	963.633	820.849	0.799347	0.793447	0.916743	0.843798	1	0.952311	0.639264	0.861575	0.818151	0.696923
P63104	HUMAN	YWHAZ	14-3-3 protein zeta/delta OS=Homo sapiens GN=YWHAZ PE=1 SV=1	M				XC	Nuc		PM	18	3519.12	3057.6	3987.34	3597.58	4168.04	3982.73	2201.26	3159.47	2892.72	2637.6	0.84431	0.733581	0.956646	0.863134	1	0.955541	0.528127	0.758023	0.694023	0.632815
Q96DA0	HUMAN	ZG16B	Zymogen granule protein 16 homolog B OS=Homo sapiens GN=ZG16B PE=1 SV=3					XC			PM	1	74.1802	154.929	123.394	128.193	97.0061	149.735	52.2008	271.241	61.5346	174.97	0.273484	0.571185	0.454922	0.472616	0.357638	0.552035	0.192452	1	0.226863	0.645071
Q15942	HUMAN	ZYX	Zyxin OS=Homo sapiens GN=ZYX PE=1 SV=1	M	PM				Nuc		PM	9	700.214	742.752	747.107	657.65	819.299	739.329	590.332	813.711	742.582	610.961	0.85465	0.906571	0.911885	0.802699	1	0.902392	0.720533	0.993179	0.906363	0.745711
P49588-2	HUMAN	AARS	Isoform 2 of Alanine--tRNA ligase, cytoplasmic OS=Homo sapiens GN=AARS	M								9	996.292	941.494	993.974	859.647	1160.69	1202.29	708.011	882.107	892.839	805.775	0.828662	0.783084	0.826735	0.715008	0.965396	1	0.588886	0.733689	0.742616	0.670201
P28288	HUMAN	ABCD3	ATP-binding cassette sub-family D member 3 OS=Homo sapiens GN=ABCD3 PE=1 SV=1	M								8	640.68	623.8	620.636	560.449	686.579	658.93	622.434	689.047	722.139	573.459	0.887197	0.863822	0.85944	0.776095	0.950757	0.91247	0.861931	0.954175	1	0.794111
P61221	HUMAN	ABCE1	ATP-binding cassette sub-family E member 1 OS=Homo sapiens GN=ABCE1 PE=1 SV=1	M								2	127.067	110.28	156.602	100.206	127.731	95.6421	87.3415	114.884	98.3774	75.0111	0.811403	0.70421	1	0.639879	0.815641	0.610735	0.55773	0.733605	0.628202	0.478993
Q8NE71	HUMAN	ABCF1	ATP-binding cassette sub-family F member 1 OS=Homo sapiens GN=ABCF1 PE=1 SV=2	M								3	178.785	193.895	204.343	169.752	198.946	183.473	183.577	236.929	197.843	205.18	0.754593	0.818368	0.862466	0.716469	0.839684	0.774379	0.774818	1	0.835031	0.865998
Q9UG63-2	HUMAN	ABCF2	Isoform 2 of ATP-binding cassette sub-family F member 2 OS=Homo sapiens GN=ABCF2	M								1	55.9083	58.5644	65.0584	57.65	59.6835	51.5025	61.8711	97.7863	78.694	85.0129	0.571739	0.598902	0.665311	0.589551	0.610346	0.526684	0.632718	1	0.804754	0.869374
P09110	HUMAN	ACAA1	3-ketoacyl-CoA thiolase, peroxisomal OS=Homo sapiens GN=ACAA1 PE=1 SV=2	M								3	143.034	165.735	148.487	122.821	181.87	176.996	125.133	209.77	153.359	109.366	0.68186	0.790079	0.707857	0.585502	0.866995	0.84376	0.596522	1	0.73108	0.521362
P42765	HUMAN	ACAA2	3-ketoacyl-CoA thiolase, mitochondrial OS=Homo sapiens GN=ACAA2 PE=1 SV=2	M								8	705.007	662.565	759.247	590.759	748.328	761.247	663.524	795.707	804.037	608.694	0.876834	0.824048	0.944293	0.734741	0.930714	0.946782	0.825241	0.98964	1	0.757047
Q13085-4	HUMAN	ACACA	Isoform 4 of Acetyl-CoA carboxylase 1 OS=Homo sapiens GN=ACACA									327	63051	69386.2	64049.5	67664.1	55815.9	51655.1	78589.2	52300.7	52700.6	62555	0.802286	0.882898	0.814991	0.860985	0.710224	0.657281	1	0.665494	0.670584	0.795975
O00763	HUMAN	ACACB	Acetyl-CoA carboxylase 2 OS=Homo sapiens GN=ACACB PE=1 SV=3	M					Nuc			81	13945.9	15443.3	14199.2	14610.8	12543.1	11459.1	18153.4	12179.6	12283.1	14631.8	0.768226	0.850709	0.782179	0.80485	0.690952	0.631239	1	0.670928	0.676629	0.806008
Q9H845	HUMAN	ACAD9	Acyl-CoA dehydrogenase family member 9, mitochondrial OS=Homo sapiens GN=ACAD9 PE=1 SV=1						Nuc			2	87.3118	112.553	113.815	102.86	110.837	112.945	116.198	141.241	127.177	128.7	0.618177	0.796885	0.805823	0.728256	0.784737	0.799666	0.822691	1	0.900425	0.911208
P24752	HUMAN	ACAT1	Acetyl-CoA acetyltransferase, mitochondrial OS=Homo sapiens GN=ACAT1 PE=1 SV=1	M								9	1454.67	1382.94	1596.38	1529.26	2174.19	1522.64	1577.55	1808.09	1548.56	1323.51	0.669064	0.636072	0.734241	0.703368	1	0.700324	0.725582	0.831615	0.712248	0.608739
Q9BWD1-2	HUMAN	ACAT2	Isoform 2 of Acetyl-CoA acetyltransferase, cytosolic OS=Homo sapiens GN=ACAT2						Nuc			2	271.088	241.653	316.091	255.133	332.243	294.647	205.82	217.842	262.277	224.968	0.815932	0.727336	0.951383	0.767909	1	0.886841	0.619487	0.655671	0.789411	0.677119
P21399	HUMAN	ACO1	Cytoplasmic aconitate hydratase OS=Homo sapiens GN=ACO1 PE=1 SV=3									3	135.652	138.38	143.326	112.243	138.315	128.266	139.173	125.661	151.892	128.169	0.893084	0.911046	0.94361	0.738964	0.910614	0.844459	0.916266	0.827307	1	0.843821
Q99798	HUMAN	ACO2	Aconitate hydratase, mitochondrial OS=Homo sapiens GN=ACO2 PE=1 SV=2						Nuc			4	123.072	146.306	135.532	110.581	127.175	127.548	160.669	169.312	155.716	144.518	0.726893	0.864119	0.800487	0.653115	0.751127	0.753329	0.948948	1	0.919698	0.853557
O00154	HUMAN	ACOT7	Cytosolic acyl coenzyme A thioester hydrolase OS=Homo sapiens GN=ACOT7 PE=1 SV=3									9	637.519	591.683	716.931	626.113	732.718	988.484	653.691	796.625	779.134	578.763	0.644947	0.598576	0.725284	0.633408	0.741255	1	0.661306	0.805906	0.788211	0.585506
Q9Y305-4	HUMAN	ACOT9	Isoform 4 of Acyl-coenzyme A thioesterase 9, mitochondrial OS=Homo sapiens GN=ACOT9									3	204.067	219.888	247.199	179.485	236.937	177.603	253.532	270.69	267.466	242.689	0.753877	0.812324	0.913219	0.663065	0.875308	0.65611	0.936616	1	0.988089	0.896556
P11117	HUMAN	ACP2	Lysosomal acid phosphatase OS=Homo sapiens GN=ACP2 PE=1 SV=3	M								11	1204.68	1257.85	1192.46	1274.09	1128.27	1307.38	1448.58	1505.04	1556.14	1668.26	0.722116	0.753989	0.71479	0.763722	0.676316	0.783679	0.868314	0.902162	0.932789	1
O95573	HUMAN	ACSL3	Long-chain-fatty-acid--CoA ligase 3 OS=Homo sapiens GN=ACSL3 PE=1 SV=3	M								11	939.092	982.918	977.485	910.009	1070.67	1069.26	919.797	1095.23	951.653	896.797	0.857442	0.897458	0.892497	0.830887	0.977577	0.976294	0.839825	1	0.868911	0.818824
O60488	HUMAN	ACSL4	Long-chain-fatty-acid--CoA ligase 4 OS=Homo sapiens GN=ACSL4 PE=1 SV=2	M								1	54.5472	51.0923	62.5624	58.6596	61.8128	51.3495	49.2275	55.4626	55.2441	50.6981	0.871885	0.816661	1	0.937617	0.988018	0.820772	0.786854	0.886517	0.883024	0.810361
P61163	HUMAN	ACTR1A	Alpha-centractin OS=Homo sapiens GN=ACTR1A PE=1 SV=1									1	64.0588	62.7487	49.7526	52.7545	71.5442	60.4018	44.5647	60.0992	55.7586	56.2306	0.895373	0.877062	0.695411	0.737369	1	0.844258	0.622897	0.840028	0.779358	0.785956
P61160	HUMAN	ACTR2	Actin-related protein 2 OS=Homo sapiens GN=ACTR2 PE=1 SV=1	M								1	66.4942	80.3149	101.914	89.6739	84.4008	66.6605	73.755	101.048	98.8856	87.7759	0.652457	0.788069	1	0.879902	0.828161	0.654088	0.723702	0.991504	0.970289	0.861278
P61158	HUMAN	ACTR3	Actin-related protein 3 OS=Homo sapiens GN=ACTR3 PE=1 SV=3	M								1	22.1606	93.2067	56.3029	14.0954	79.1804	43.746	9.42577	5.58759	6.43781	7.60894	0.237758	1	0.604065	0.151228	0.849514	0.469344	0.101128	0.0599484	0.0690702	0.0816351
Q9UHI8	HUMAN	ADAMTS1	A disintegrin and metalloproteinase with thrombospondin motifs 1 OS=Homo sapiens GN=ADAMTS1 PE=1 SV=4	M								5	426.223	426.372	413.445	416.201	512.27	381.842	412.907	516.746	526.532	457.983	0.809491	0.809775	0.785224	0.790457	0.972914	0.725203	0.784201	0.981414	1	0.86981
Q6UY14-3	HUMAN	ADAMTSL4	Isoform 3 of ADAMTS-like protein 4 OS=Homo sapiens GN=ADAMTSL4									1	36.6413	51.3217	34.4988	54.1014	105.85	32.9431	41.0173	57.137	51.907	53.259	0.346161	0.484851	0.325921	0.511111	1	0.311223	0.387502	0.539789	0.49038	0.503153
P55265-4	HUMAN	ADAR	Isoform 4 of Double-stranded RNA-specific adenosine deaminase OS=Homo sapiens GN=ADAR	M					Nuc			2	113.931	110.463	157.451	113.32	145.756	103.123	125.044	140.573	156.526	120.99	0.723595	0.701567	1	0.719717	0.925723	0.654949	0.794177	0.892803	0.994122	0.768429
P11766	HUMAN	ADH5	Alcohol dehydrogenase class-3 OS=Homo sapiens GN=ADH5 PE=1 SV=4									11	1021.33	903.176	1213.01	928.378	1190.72	1455.82	870.991	1289.63	1221.82	839.066	0.701547	0.620388	0.833213	0.637699	0.817904	1	0.59828	0.88584	0.839263	0.576351
P55263	HUMAN	ADK	Adenosine kinase OS=Homo sapiens GN=ADK PE=1 SV=2									1	39.4892	52.8875	61.1977	38.6018	50.0331	55.1411	47.4056	54.2049	52.677	49.7264	0.645272	0.864208	1	0.630772	0.817565	0.901032	0.774631	0.885734	0.860767	0.812553
Q96SZ5	HUMAN	ADO	2-aminoethanethiol dioxygenase OS=Homo sapiens GN=ADO PE=1 SV=2									2	192.868	281.176	178.366	176.301	288.61	205.997	160.385	400.964	203.167	151.125	0.481011	0.701249	0.444843	0.439694	0.719789	0.513754	0.399998	1	0.506697	0.376903
P30566	HUMAN	ADSL	Adenylosuccinate lyase OS=Homo sapiens GN=ADSL PE=1 SV=2									1	26.1967	74.5298	44.8747	61.0093	83.9578	52.9573	30.7732	197.917	52.5387	37.9448	0.132362	0.37657	0.226735	0.308256	0.424207	0.267573	0.155485	1	0.265458	0.19172
Q53H12	HUMAN	AGK	Acylglycerol kinase, mitochondrial OS=Homo sapiens GN=AGK PE=1 SV=2	M								1	53.2793	48.0941	70.4936	51.9848	75.9452	50.9713	72.7484	95.0324	85.6501	66.2496	0.560644	0.506081	0.741785	0.547022	0.799151	0.536358	0.765512	1	0.901273	0.697126
P35573	HUMAN	AGL	Glycogen debranching enzyme OS=Homo sapiens GN=AGL PE=1 SV=3						Nuc			1	65.6399	74.866	83.004	65.8267	82.3867	67.729	36.5852	55.3772	57.5465	62.7339	0.790804	0.901956	1	0.793055	0.992563	0.815973	0.440765	0.667163	0.693297	0.755794
O00116	HUMAN	AGPS	Alkyldihydroxyacetonephosphate synthase, peroxisomal OS=Homo sapiens GN=AGPS PE=1 SV=1	M								2	123.477	174.598	148.668	111.878	154.219	145.222	139.265	169.374	146.892	142.297	0.707206	1	0.851483	0.640771	0.883279	0.831747	0.797631	0.970076	0.841313	0.814996
Q8WYP5-2	HUMAN	AHCTF1	Isoform 2 of Protein ELYS OS=Homo sapiens GN=AHCTF1	M					Nuc			1	31.2211	30.7666	31.9632	35.3888	31.9448	40.5476	41.5057	34.193	48.48	42.0627	0.644	0.634626	0.659306	0.729967	0.658929	0.836378	0.856142	0.705302	1	0.867631
P23526	HUMAN	AHCY	Adenosylhomocysteinase OS=Homo sapiens GN=AHCY PE=1 SV=4						Nuc			1	239.079	240.719	365.057	256.226	321.629	305.109	206.852	314.914	287.035	207.658	0.654909	0.659401	1	0.701879	0.881037	0.835786	0.566631	0.862644	0.786275	0.568838
Q96HN2	HUMAN	AHCYL2	Adenosylhomocysteinase 3 OS=Homo sapiens GN=AHCYL2 PE=1 SV=1									2	155.888	146.084	183.694	147.16	154.303	166.17	151.229	159.119	172.5	150.108	0.84863	0.79526	1	0.801117	0.840002	0.904604	0.823267	0.86622	0.939061	0.817162
Q8N157	HUMAN	AHI1	Jouberin OS=Homo sapiens GN=AHI1 PE=1 SV=1									2	2107.48	2695.92	2188.15	2247.68	3137.28	2030.17	2868.02	2604.06	2526.61	1988.77	0.671754	0.859319	0.697467	0.716442	1	0.647112	0.914173	0.830036	0.80535	0.633916
O95433	HUMAN	AHSA1	Activator of 90 kDa heat shock protein ATPase homolog 1 OS=Homo sapiens GN=AHSA1 PE=1 SV=1									2	116.556	141.803	121.97	120.686	128.37	135.158	129.768	106.298	109.179	124.637	0.821955	1	0.860131	0.851079	0.90527	0.953135	0.915125	0.749614	0.769934	0.878942
O95831	HUMAN	AIFM1	Apoptosis-inducing factor 1, mitochondrial OS=Homo sapiens GN=AIFM1 PE=1 SV=1	M					Nuc			3	262.989	256.049	263.495	211.477	246.875	212.801	288.388	283.033	281.066	276.637	0.911927	0.887863	0.913681	0.733305	0.85605	0.737896	1	0.98143	0.974611	0.959252
Q13155	HUMAN	AIMP2	Aminoacyl tRNA synthase complex-interacting multifunctional protein 2 OS=Homo sapiens GN=AIMP2 PE=1 SV=2	M					Nuc			1	100.522	94.0059	119.429	89.8686	117.941	83.7776	89.653	99.8559	105.163	90.4198	0.841685	0.787126	1	0.752483	0.987536	0.701482	0.750678	0.836108	0.880548	0.757099
O00170	HUMAN	AIP	AH receptor-interacting protein OS=Homo sapiens GN=AIP PE=1 SV=2	M								2	137.101	147.295	134.045	113.21	170.829	120.307	108.217	133.475	127.431	86.3086	0.802562	0.862234	0.784671	0.662711	1	0.704253	0.633478	0.781336	0.745958	0.505234
P54819	HUMAN	AK2	Adenylate kinase 2, mitochondrial OS=Homo sapiens GN=AK2 PE=1 SV=2	M								1	54.0194	52.1411	58.5172	48.1252	60.5308	55.6316	60.6638	81.0391	58.3082	50.1097	0.666585	0.643407	0.722086	0.593852	0.746933	0.686479	0.748574	1	0.719508	0.61834
Q02040	HUMAN	AKAP17A	A-kinase anchor protein 17A OS=Homo sapiens GN=AKAP17A PE=1 SV=2						Nuc			6	593.059	788.977	626.172	541.28	642.415	497.39	792.211	824.264	795.882	797.446	0.719501	0.95719	0.759674	0.656683	0.779381	0.603436	0.961113	1	0.965567	0.967465
Q9Y2D5-4	HUMAN	AKAP2	Isoform 2 of A-kinase anchor protein 2 OS=Homo sapiens GN=AKAP2									2	127.841	119.933	124.609	108.529	119.374	115.037	129.252	104.48	119.925	118.197	0.989081	0.927895	0.964079	0.839669	0.92357	0.890016	1	0.808345	0.927835	0.914469
P54886	HUMAN	ALDH18A1	Delta-1-pyrroline-5-carboxylate synthase OS=Homo sapiens GN=ALDH18A1 PE=1 SV=2	M								4	218.233	255.907	284.328	240.185	256.244	251.712	242.369	348.408	295.322	268.812	0.626371	0.734502	0.816076	0.689379	0.735471	0.722463	0.695646	1	0.847632	0.771543
P30837	HUMAN	ALDH1B1	Aldehyde dehydrogenase X, mitochondrial OS=Homo sapiens GN=ALDH1B1 PE=1 SV=3	M								2	70.1613	76.1905	72.6914	66.849	76.3996	77.0275	94.624	101.135	81.0879	70.1257	0.693739	0.753354	0.718756	0.660987	0.755422	0.76163	0.93562	1	0.801778	0.693387
Q3SY69	HUMAN	ALDH1L2	Mitochondrial 10-formyltetrahydrofolate dehydrogenase OS=Homo sapiens GN=ALDH1L2 PE=1 SV=2									7	468.251	677.139	539.498	513.71	632.491	538.136	573.037	740.584	604.802	592.46	0.632273	0.914331	0.728477	0.693656	0.854045	0.726637	0.773764	1	0.816655	0.799991
P51648-2	HUMAN	ALDH3A2	Isoform 2 of Fatty aldehyde dehydrogenase OS=Homo sapiens GN=ALDH3A2	M								3	560.16	484.162	357.011	333.623	413.638	447.855	290.074	325.128	306.736	359.899	1	0.864327	0.637337	0.595586	0.738428	0.799512	0.517841	0.580419	0.547586	0.642493
P51649-2	HUMAN	ALDH5A1	Isoform 2 of Succinate-semialdehyde dehydrogenase, mitochondrial OS=Homo sapiens GN=ALDH5A1									3	207.885	308.207	321.397	374.534	324.559	279.22	373.443	473.299	409.709	430.438	0.439226	0.65119	0.679058	0.791328	0.685738	0.589945	0.789022	1	0.865647	0.909444
P49189	HUMAN	ALDH9A1	4-trimethylaminobutyraldehyde dehydrogenase OS=Homo sapiens GN=ALDH9A1 PE=1 SV=3									2	58.7317	82.5549	75.0198	59.8055	79.062	63.4733	65.7397	124.171	91.9405	58.6318	0.472992	0.66485	0.604167	0.48164	0.636721	0.511178	0.52943	1	0.740437	0.472188
Q9BT22	HUMAN	ALG1	Chitobiosyldiphosphodolichol beta-mannosyltransferase OS=Homo sapiens GN=ALG1 PE=1 SV=2	M								3	274.187	296.817	308.663	257.035	303.243	278.305	295.554	367.102	343.813	295.074	0.746895	0.80854	0.840808	0.700173	0.826044	0.758113	0.805099	1	0.93656	0.803792
Q9P2R3-4	HUMAN	ANKFY1	Isoform 4 of Rabankyrin-5 OS=Homo sapiens GN=ANKFY1	M								1	38.4976	42.0105	30.7487	34.1888	37.6563	32.8315	24.5468	39.0414	37.2463	35.506	0.916381	1	0.731929	0.813816	0.896355	0.781507	0.584302	0.929326	0.886594	0.845171
Q86XL3	HUMAN	ANKLE2	Ankyrin repeat and LEM domain-containing protein 2 OS=Homo sapiens GN=ANKLE2 PE=1 SV=4	M								1	47.3432	49.073	54.9217	51.6254	44.5165	51.3623	56.1253	50.5783	55.6365	58.1022	0.814826	0.844597	0.945261	0.888528	0.766176	0.883999	0.965976	0.870505	0.957562	1
P39687	HUMAN	ANP32A	Acidic leucine-rich nuclear phosphoprotein 32 family member A OS=Homo sapiens GN=ANP32A PE=1 SV=1						Nuc			1	33.0065	46.6094	42.1982	34.2785	48.758	38.8136	46.4662	77.9617	56.4112	42.821	0.423368	0.59785	0.541268	0.439683	0.62541	0.497855	0.596014	1	0.723575	0.549257
Q92688	HUMAN	ANP32B	Acidic leucine-rich nuclear phosphoprotein 32 family member B OS=Homo sapiens GN=ANP32B PE=1 SV=1						Nuc			2	52.7412	67.2273	57.9107	53.2729	86.2673	76.2045	66.2026	70.3444	65.0266	53.4691	0.611369	0.77929	0.671294	0.617533	1	0.883353	0.767412	0.815424	0.75378	0.619807
P50995	HUMAN	ANXA11	Annexin A11 OS=Homo sapiens GN=ANXA11 PE=1 SV=1	M								10	774.665	802.725	744.095	832.55	794.582	866.252	789.178	846.039	827.534	740.279	0.894272	0.926664	0.858982	0.961094	0.917263	1	0.911026	0.976665	0.955304	0.854577
P08133	HUMAN	ANXA6	Annexin A6 OS=Homo sapiens GN=ANXA6 PE=1 SV=3	M								47	7083.92	7556.64	7904.12	7546.44	7158.84	7142.15	6072.94	7796.67	6827.75	6767.8	0.896232	0.956038	1	0.954749	0.905711	0.903599	0.768326	0.986407	0.863823	0.856237
Q10567	HUMAN	AP1B1	AP-1 complex subunit beta-1 OS=Homo sapiens GN=AP1B1 PE=1 SV=2	M								1	79.6002	81.2624	89.2078	74.5006	73.4669	108.327	76.0081	88.1276	100.466	87.5961	0.734812	0.750156	0.823502	0.687736	0.678193	1	0.701652	0.81353	0.92743	0.808624
O43747-2	HUMAN	AP1G1	Isoform 2 of AP-1 complex subunit gamma-1 OS=Homo sapiens GN=AP1G1	M								9	506.366	551.007	549.568	499.451	557.675	524.315	522.546	596.447	583.354	529.469	0.848971	0.923815	0.921403	0.837376	0.934995	0.879064	0.876097	1	0.978048	0.887705
O00203	HUMAN	AP3B1	AP-3 complex subunit beta-1 OS=Homo sapiens GN=AP3B1 PE=1 SV=3	M								1	56.4127	60.4535	66.245	51.6501	45.1733	51.4725	56.0567	45.4104	79.0822	65.6458	0.713342	0.764439	0.837673	0.653119	0.571219	0.650874	0.708841	0.574217	1	0.830095
O14617-5	HUMAN	AP3D1	Isoform 5 of AP-3 complex subunit delta-1 OS=Homo sapiens GN=AP3D1	M								11	1620.12	1630.56	1872.24	1597.54	1554.72	1559.6	1918.35	2030.93	2138.7	1896.45	0.757525	0.762405	0.875408	0.746969	0.726947	0.72923	0.896972	0.949607	1	0.886728
Q9Y2T2	HUMAN	AP3M1	AP-3 complex subunit mu-1 OS=Homo sapiens GN=AP3M1 PE=1 SV=1	M								1	126.174	899.041	153.319	168.915	700.16	133.999	93.8506	1298.98	203.682	123.946	0.0971329	0.692111	0.11803	0.130036	0.539007	0.103157	0.0722493	1	0.156801	0.0954174
P27695	HUMAN	APEX1	DNA-(apurinic or apyrimidinic site) lyase OS=Homo sapiens GN=APEX1 PE=1 SV=2						Nuc			4	353.631	359.72	363.14	283.713	441.763	453.187	209.899	325.278	287.355	261.947	0.78032	0.793755	0.801303	0.62604	0.974792	1	0.463162	0.717756	0.634075	0.57801
Q9BZZ5	HUMAN	API5	Apoptosis inhibitor 5 OS=Homo sapiens GN=API5 PE=1 SV=3	M					Nuc			1	40.4604	52.4132	47.9766	47.8287	60.441	56.12	49.7998	65.7707	54.5078	52.3992	0.615174	0.796909	0.729453	0.727205	0.918966	0.853268	0.757174	1	0.828756	0.796696
O60306	HUMAN	AQR	Intron-binding protein aquarius OS=Homo sapiens GN=AQR PE=1 SV=4	M								2	59.9412	64.6866	65.7087	59.0334	66.6092	56.6863	62.0425	81.0486	73.4642	72.566	0.739571	0.798121	0.810732	0.72837	0.821843	0.699412	0.765498	1	0.906422	0.89534
P48444	HUMAN	ARCN1	Coatomer subunit delta OS=Homo sapiens GN=ARCN1 PE=1 SV=1	M								2	79.7557	86.5587	94.7989	77.8722	103.602	105.147	86.6539	111.256	108.926	74.6877	0.716869	0.778016	0.852082	0.69994	0.931209	0.945093	0.778872	1	0.979062	0.671316
P61204	HUMAN	ARF3	ADP-ribosylation factor 3 OS=Homo sapiens GN=ARF3 PE=1 SV=2	M								1	60.8791	87.9412	103.38	83.4035	104.459	79.1127	82.9485	126.874	103.993	85.9405	0.479839	0.693137	0.814822	0.657372	0.823331	0.623553	0.653786	1	0.819657	0.677368
P18085	HUMAN	ARF4	ADP-ribosylation factor 4 OS=Homo sapiens GN=ARF4 PE=1 SV=3	M								2	79.6319	107.41	111.844	99.2993	126.348	101.467	105.45	136.361	131.658	112.243	0.583978	0.78769	0.820205	0.728209	0.92657	0.744106	0.773317	1	0.965508	0.823129
Q8N6T3-2	HUMAN	ARFGAP1	Isoform 2 of ADP-ribosylation factor GTPase-activating protein 1 OS=Homo sapiens GN=ARFGAP1	M								2	168.234	159.677	144.933	139.092	192.56	159.527	147.003	170.847	176.574	130.718	0.873673	0.829232	0.752666	0.722332	1	0.828455	0.763415	0.887244	0.916984	0.678847
Q9Y6D6	HUMAN	ARFGEF1	Brefeldin A-inhibited guanine nucleotide-exchange protein 1 OS=Homo sapiens GN=ARFGEF1 PE=1 SV=2	M								2	106.912	120.975	117.971	76.7538	129.216	98.2023	105.37	116.102	117.55	97.1407	0.827392	0.936223	0.912975	0.593997	1	0.759988	0.81546	0.898512	0.909721	0.751772
Q9Y6D5	HUMAN	ARFGEF2	Brefeldin A-inhibited guanine nucleotide-exchange protein 2 OS=Homo sapiens GN=ARFGEF2 PE=1 SV=3	M								2	141.739	142.846	141.905	124.129	152.432	153.151	120.789	151.436	150.457	133.579	0.925485	0.932711	0.926567	0.810499	0.995306	1	0.788691	0.988804	0.982411	0.872204
Q9NWB6	HUMAN	ARGLU1	Arginine and glutamate-rich protein 1 OS=Homo sapiens GN=ARGLU1 PE=1 SV=1									8	441.069	498.436	478.123	358.253	419.03	347.525	600.822	647.514	656.158	637.522	0.672199	0.759628	0.72867	0.545986	0.638611	0.529636	0.915667	0.986826	1	0.971598
Q92974	HUMAN	ARHGEF2	Rho guanine nucleotide exchange factor 2 OS=Homo sapiens GN=ARHGEF2 PE=1 SV=4	M								2	229.314	220.695	232.437	211.086	235.907	199.747	214.365	213.45	276.22	214.068	0.830186	0.798983	0.841493	0.764194	0.854054	0.723144	0.776067	0.772754	1	0.77499
P36405	HUMAN	ARL3	ADP-ribosylation factor-like protein 3 OS=Homo sapiens GN=ARL3 PE=1 SV=2	M					Nuc			1	53.9713	51.9104	51.6356	57.1247	71.2368	67.2993	61.3396	54.585	69.1124	61.597	0.757632	0.728702	0.724845	0.801898	1	0.944726	0.861066	0.766247	0.970179	0.864679
Q15041	HUMAN	ARL6IP1	ADP-ribosylation factor-like protein 6-interacting protein 1 OS=Homo sapiens GN=ARL6IP1 PE=1 SV=2	M								1	89.8121	98.5555	103.385	86.8173	111.014	103.293	99.3949	106.394	91.3054	101.256	0.809019	0.887778	0.931282	0.782042	1	0.930454	0.89534	0.958383	0.82247	0.912101
Q66PJ3	HUMAN	ARL6IP4	ADP-ribosylation factor-like protein 6-interacting protein 4 OS=Homo sapiens GN=ARL6IP4 PE=1 SV=2						Nuc			7	1057.44	971.783	1148.77	892.807	908.004	915.878	1266.41	1354.09	1319.73	1452.22	0.728152	0.669168	0.791045	0.614786	0.625251	0.630673	0.872049	0.932422	0.908762	1
Q9NVJ2	HUMAN	ARL8B	ADP-ribosylation factor-like protein 8B OS=Homo sapiens GN=ARL8B PE=1 SV=1	M								2	70.7076	76.6232	89.2257	78.301	65.2874	69.6212	64.7091	75.5643	78.8283	72.7632	0.792458	0.858758	1	0.877561	0.731711	0.780282	0.725229	0.84689	0.883471	0.815496
Q6NXE6	HUMAN	ARMC6	Armadillo repeat-containing protein 6 OS=Homo sapiens GN=ARMC6 PE=1 SV=2									1	213.083	202.158	199.617	183.079	221.028	221.362	150.913	278.821	184.417	164.606	0.764229	0.725047	0.715931	0.656619	0.792725	0.793923	0.541254	1	0.661419	0.590363
Q9UH62	HUMAN	ARMCX3	Armadillo repeat-containing X-linked protein 3 OS=Homo sapiens GN=ARMCX3 PE=1 SV=1	M								1	36.8461	28.8381	32.4769	21.3128	35.2056	27.0768	39.1274	24.6759	45.8375	34.2486	0.803841	0.629138	0.708522	0.464963	0.768052	0.590712	0.853612	0.538335	1	0.747174
Q92747	HUMAN	ARPC1A	Actin-related protein 2/3 complex subunit 1A OS=Homo sapiens GN=ARPC1A PE=1 SV=2									2	115.012	118.561	163.717	97.8052	143.478	149.071	126.558	174.441	144.752	123.894	0.659318	0.679664	0.938526	0.560678	0.822505	0.854565	0.725506	1	0.829804	0.710235
O15143	HUMAN	ARPC1B	Actin-related protein 2/3 complex subunit 1B OS=Homo sapiens GN=ARPC1B PE=1 SV=3									2	94.3099	116.489	112.707	114.268	139.285	96.7339	137.934	120.271	133.442	111.251	0.6771	0.836335	0.809181	0.82039	1	0.694503	0.990303	0.863488	0.958051	0.798731
P59998-2	HUMAN	ARPC4	Isoform 2 of Actin-related protein 2/3 complex subunit 4 OS=Homo sapiens GN=ARPC4									2	187.411	166.662	271.538	218.247	228.636	226.636	207.967	244.688	209.897	188.98	0.690182	0.613769	1	0.803742	0.842001	0.834637	0.765883	0.901116	0.772992	0.695959
Q8N3C0	HUMAN	ASCC3	Activating signal cointegrator 1 complex subunit 3 OS=Homo sapiens GN=ASCC3 PE=1 SV=3	M					Nuc			3	270.79	299.586	203.111	207.394	302.256	260.562	319.816	258.818	272.093	180.145	0.846706	0.936745	0.635086	0.648479	0.945092	0.814726	1	0.809271	0.850779	0.563276
P08243	HUMAN	ASNS	Asparagine synthetase [glutamine-hydrolyzing] OS=Homo sapiens GN=ASNS PE=1 SV=4									2	114.938	88.5993	101.938	85.5376	113.02	141.926	82.3614	92.129	107.709	82.6736	0.809846	0.624265	0.71825	0.602693	0.796332	1	0.580314	0.649136	0.758911	0.582513
Q8NBU5	HUMAN	ATAD1	ATPase family AAA domain-containing protein 1 OS=Homo sapiens GN=ATAD1 PE=1 SV=1	M								1	271.546	322.686	283.631	255.637	280.61	304.094	311.872	393.469	365.115	318.347	0.690134	0.820106	0.720849	0.649701	0.713171	0.772854	0.792623	1	0.92794	0.809078
Q5T9A4	HUMAN	ATAD3B	ATPase family AAA domain-containing protein 3B OS=Homo sapiens GN=ATAD3B PE=1 SV=1	M								2	99.018	123.253	113.607	108.722	118.202	83.9922	118.325	147.916	128.366	102.892	0.66942	0.833266	0.768049	0.735027	0.799116	0.567837	0.799948	1	0.867833	0.695613
O95260	HUMAN	ATE1	Arginyl-tRNA--protein transferase 1 OS=Homo sapiens GN=ATE1 PE=1 SV=2						Nuc			1	35.615	36.109	45.5591	38.6679	65.0924	60.4343	40.2685	62.9134	53.8321	45.3523	0.547146	0.554734	0.699914	0.594046	1	0.928439	0.618636	0.966525	0.82701	0.696738
Q7Z3C6	HUMAN	ATG9A	Autophagy-related protein 9A OS=Homo sapiens GN=ATG9A PE=1 SV=3	M								6	651.168	716.308	776.279	769.223	623.089	694.525	804.771	720.463	738.806	838.098	0.776959	0.854682	0.926239	0.91782	0.743456	0.828692	0.960235	0.85964	0.881527	1
Q6DD88	HUMAN	ATL3	Atlastin-3 OS=Homo sapiens GN=ATL3 PE=1 SV=1	M								6	872.921	778.348	1018.75	941.002	878.595	1022.17	967.407	998.256	1084.62	984.523	0.80482	0.717625	0.939275	0.86759	0.810051	0.942429	0.891935	0.920377	1	0.907716
O00244	HUMAN	ATOX1	Copper transport protein ATOX1 OS=Homo sapiens GN=ATOX1 PE=1 SV=1									1	66.0608	83.3294	73.3334	53.5125	75.4759	73.549	69.5118	77.3038	58.308	65.5885	0.792767	1	0.880043	0.642181	0.905753	0.88263	0.834181	0.927689	0.699729	0.7871
P36542	HUMAN	ATP5C1	ATP synthase subunit gamma, mitochondrial OS=Homo sapiens GN=ATP5C1 PE=1 SV=1	M								1	104.764	106.195	106.216	103.821	117.73	113.633	107.371	123.01	113.389	77.8093	0.851668	0.8633	0.863468	0.844	0.95707	0.923763	0.87286	1	0.921786	0.632543
Q06055-2	HUMAN	ATP5G2	Isoform 2 of ATP synthase F(0) complex subunit C2, mitochondrial OS=Homo sapiens GN=ATP5G2	M								2	656.852	465.528	574.649	620.44	669.476	567.589	442.141	529.852	546.741	542.573	0.981143	0.695362	0.858356	0.926754	1	0.847811	0.660428	0.791443	0.816669	0.810444
Q15904	HUMAN	ATP6AP1	V-type proton ATPase subunit S1 OS=Homo sapiens GN=ATP6AP1 PE=1 SV=2	M								4	770.244	537.704	819.531	704.717	610.996	641.173	1001.6	541.255	951.45	903.858	0.769011	0.536843	0.818219	0.703589	0.610018	0.640147	1	0.540388	0.949927	0.902411
P46100	HUMAN	ATRX	Transcriptional regulator ATRX OS=Homo sapiens GN=ATRX PE=1 SV=5						Nuc			2	159.074	179.022	51.7763	52.1144	103.58	119.789	55.9033	66.6919	57.9306	47.6833	0.888571	1	0.289217	0.291106	0.578586	0.66913	0.31227	0.372534	0.323595	0.266354
Q99700	HUMAN	ATXN2	Ataxin-2 OS=Homo sapiens GN=ATXN2 PE=1 SV=2	M								3	181.347	236.36	177.042	163.144	189.858	158.855	191.841	223.936	199.771	197.317	0.76725	1	0.749035	0.690238	0.803258	0.672092	0.811649	0.947439	0.845199	0.834815
Q8WWM7-3	HUMAN	ATXN2L	Isoform 3 of Ataxin-2-like protein OS=Homo sapiens GN=ATXN2L	M								3	164.043	217.6	191.565	159.209	187.222	182.985	159.804	271.196	191.925	174.785	0.604888	0.802372	0.706372	0.587062	0.690358	0.674735	0.589257	1	0.707701	0.644497
AY446894.2_2_ORF682_8aa	HCMVM	AY446894.2_2_ORF682_8aa	AY446894.2_2_ORF682_8aa									2	159.654	216.935	276.079	247.409	216.113	209.045	357.166	186.518	402.731	225.136	0.396428	0.53866	0.685518	0.614328	0.53662	0.519068	0.886859	0.463134	1	0.559022
AY446894.2_5_ORF848_44aa	HCMVM	AY446894.2_5_ORF848_44aa	AY446894.2_5_ORF848_44aa									1	64.2819	59.0852	41.2268	68.0712	53.2777	96.0768	81.2973	32.7145	42.31	53.6221	0.669068	0.614979	0.429102	0.708509	0.554532	1	0.846169	0.340504	0.440377	0.558117
Q6Y288	HUMAN	B3GLCT	Beta-1,3-glucosyltransferase OS=Homo sapiens GN=B3GLCT PE=1 SV=2	M								3	273.832	311.768	303.843	253.935	248.524	297.353	420.12	523.764	405.972	617.667	0.443333	0.50475	0.49192	0.411119	0.40236	0.481412	0.680173	0.847972	0.657266	1
O43505	HUMAN	B4GAT1	Beta-1,4-glucuronyltransferase 1 OS=Homo sapiens GN=B4GAT1 PE=1 SV=1	M								1	35.4303	38.9463	35.9154	34.2791	37.7091	30.5048	41.6444	43.3785	39.6468	45.1458	0.784798	0.862678	0.795542	0.759297	0.835275	0.675696	0.922443	0.960853	0.878195	1
O95816	HUMAN	BAG2	BAG family molecular chaperone regulator 2 OS=Homo sapiens GN=BAG2 PE=1 SV=1									1	23.2626	36.0666	26.0674	48.6506	34.8669	14.6909	57.2343	23.4687	24.1372	18.7016	0.406445	0.630158	0.45545	0.850025	0.609196	0.256679	1	0.410045	0.421726	0.326755
Q9UIG0	HUMAN	BAZ1B	Tyrosine-protein kinase BAZ1B OS=Homo sapiens GN=BAZ1B PE=1 SV=2									1	26.5508	36.5571	30.8675	30.0584	33.2211	19.3482	29.5181	37.5707	32.4746	29.6002	0.70669	0.973022	0.821585	0.80005	0.884231	0.514982	0.785668	1	0.864361	0.787854
Q9NYF8	HUMAN	BCLAF1	Bcl-2-associated transcription factor 1 OS=Homo sapiens GN=BCLAF1 PE=1 SV=2						Nuc			11	798.002	889.448	862.938	808.265	724.857	709.213	950.035	994.003	1086.4	1170.29	0.681881	0.760021	0.737368	0.690651	0.61938	0.606013	0.811792	0.849361	0.928317	1
Q9NR09	HUMAN	BIRC6	Baculoviral IAP repeat-containing protein 6 OS=Homo sapiens GN=BIRC6 PE=1 SV=2	M								3	218.806	235.48	244.835	186.945	217.823	180.77	157.177	176.134	207.563	208.535	0.893688	0.961793	1	0.763557	0.889674	0.738337	0.64197	0.719401	0.847766	0.851736
Q13867	HUMAN	BLMH	Bleomycin hydrolase OS=Homo sapiens GN=BLMH PE=1 SV=1						Nuc			2	120.11	109.94	876.089	184.718	126.203	216.752	197.903	129.16	174.943	173.509	0.137098	0.12549	1	0.210844	0.144052	0.247409	0.225894	0.147428	0.199686	0.198049
Q9NSY1	HUMAN	BMP2K	BMP-2-inducible protein kinase OS=Homo sapiens GN=BMP2K PE=1 SV=2									1	66.4847	67.719	58.6111	62.7574	72.8881	51.9069	50.6659	63.3847	73.5272	67.9514	0.904219	0.921006	0.797135	0.853526	0.991308	0.705955	0.689078	0.862058	1	0.924166
Q9H3K6	HUMAN	BOLA2	BolA-like protein 2 OS=Homo sapiens GN=BOLA2 PE=1 SV=1									1	44.8253	48.4418	53.2099	41.9007	68.781	62.9242	39.4199	55.6537	50.6665	54.0691	0.651711	0.70429	0.773614	0.609191	1	0.914849	0.573122	0.809144	0.736635	0.786106
P25440-2	HUMAN	BRD2	Isoform 2 of Bromodomain-containing protein 2 OS=Homo sapiens GN=BRD2						Nuc			8	997.496	948.085	1221.51	942.537	854.901	706.673	1285.69	1512.35	1450.17	1590.49	0.627161	0.596095	0.768006	0.592606	0.537506	0.44431	0.808357	0.950865	0.911774	1
Q15059	HUMAN	BRD3	Bromodomain-containing protein 3 OS=Homo sapiens GN=BRD3 PE=1 SV=1						Nuc			2	88.3154	91.4968	104.472	73.0582	81.1635	53.9544	119.756	125.894	114.857	119.936	0.701505	0.726776	0.829837	0.580315	0.644696	0.42857	0.95124	1	0.912327	0.952678
O60885	HUMAN	BRD4	Bromodomain-containing protein 4 OS=Homo sapiens GN=BRD4 PE=1 SV=2						Nuc			19	1602.21	1652.63	1879.58	1390.15	1463.95	1249.45	2135.87	2320.47	2294.42	2430.23	0.659284	0.680031	0.773417	0.572024	0.602391	0.514127	0.878875	0.954836	0.944117	1
Q9H8M2	HUMAN	BRD9	Bromodomain-containing protein 9 OS=Homo sapiens GN=BRD9 PE=1 SV=2									2	1853.87	1130.24	2114.7	2865.17	1931.86	2212.32	1815	1034.33	2151.77	1637.43	0.647036	0.394477	0.738071	1	0.674255	0.772142	0.633469	0.361003	0.751008	0.571496
O14981	HUMAN	BTAF1	TATA-binding protein-associated factor 172 OS=Homo sapiens GN=BTAF1 PE=1 SV=2	M								1	31.0402	41.6876	44.287	29.5338	41.6905	44.0573	34.4675	37.493	30.1145	27.4739	0.700888	0.941306	1	0.666873	0.941372	0.994815	0.778277	0.846591	0.679985	0.62036
Q7L1Q6-3	HUMAN	BZW1	Isoform 3 of Basic leucine zipper and W2 domain-containing protein 1 OS=Homo sapiens GN=BZW1	M								5	203.051	187.287	251.903	213.551	273.536	247.391	215.472	233.846	225.632	186.399	0.742319	0.684689	0.920915	0.780707	1	0.904417	0.78773	0.854901	0.824872	0.681444
Q9UKR5	HUMAN	C14orf1	Probable ergosterol biosynthetic protein 28 OS=Homo sapiens GN=C14orf1 PE=1 SV=1	M								1	40.416	30.9752	37.4947	23.1874	41.1447	40.3373	39.77	26.7862	28.8875	30.1063	0.982289	0.752834	0.911287	0.563557	1	0.980376	0.966587	0.651023	0.702094	0.731717
Q9Y224	HUMAN	C14orf166	UPF0568 protein C14orf166 OS=Homo sapiens GN=C14orf166 PE=1 SV=1						Nuc			4	362.569	310.428	391.913	281.321	393.346	403.855	347.212	423.409	424.721	299.086	0.853663	0.730898	0.922752	0.662366	0.926126	0.950871	0.817504	0.99691	1	0.704194
Q7Z3J2	HUMAN	C16orf62	UPF0505 protein C16orf62 OS=Homo sapiens GN=C16orf62 PE=1 SV=2	M								1	52.5281	60.6458	55.7908	49.1254	63.9628	46.204	57.1909	50.5645	63.4763	39.4326	0.821228	0.948141	0.872238	0.76803	1	0.722356	0.894128	0.790529	0.992394	0.616492
Q96B23-2	HUMAN	C18orf25	Isoform 2 of Uncharacterized protein C18orf25 OS=Homo sapiens GN=C18orf25									1	51.3145	68.1849	62.3913	56.1333	70.3102	61.4438	53.7653	84.7548	59.6723	50.246	0.605446	0.804495	0.736139	0.662302	0.829571	0.724959	0.634363	1	0.704058	0.59284
P30042	HUMAN	C21orf33	ES1 protein homolog, mitochondrial OS=Homo sapiens GN=C21orf33 PE=1 SV=3									1	21.8976	33.8571	25.4286	27.3857	28.6908	40.1716	25.0065	49.7521	28.9018	29.6825	0.440134	0.680516	0.511106	0.550444	0.576675	0.807436	0.502621	1	0.580917	0.596607
Q9H8G2	HUMAN	CAAP1	Caspase activity and apoptosis inhibitor 1 OS=Homo sapiens GN=CAAP1 PE=1 SV=2									2	75.1179	58.7861	85.316	65.1345	54.669	64.382	98.7697	89.7606	93.1001	110.474	0.67996	0.532126	0.772272	0.589592	0.494859	0.58278	0.894054	0.812504	0.842734	1
P54289	HUMAN	CACNA2D1	Voltage-dependent calcium channel subunit alpha-2/delta-1 OS=Homo sapiens GN=CACNA2D1 PE=1 SV=3									29	3568.12	4024.79	3358.9	3248.61	3297.14	3593.85	5014.49	3532.23	3292.74	3446.2	0.711562	0.802632	0.669839	0.647845	0.657523	0.716693	1	0.704405	0.656645	0.687249
Q9HB71	HUMAN	CACYBP	Calcyclin-binding protein OS=Homo sapiens GN=CACYBP PE=1 SV=2									2	120.368	138.924	129.399	105.94	164.849	155.45	118.293	166.546	138.781	106.809	0.722729	0.834144	0.776952	0.636096	0.989806	0.933375	0.710272	1	0.833286	0.641319
P27708	HUMAN	CAD	CAD protein OS=Homo sapiens GN=CAD PE=1 SV=3	M					Nuc			9	561.192	657.884	561.801	552.748	556.743	545.056	510.883	503.382	587.107	570.533	0.853026	1	0.853952	0.840191	0.846264	0.828499	0.776555	0.765153	0.892418	0.867224
P27482	HUMAN	CALML3	Calmodulin-like protein 3 OS=Homo sapiens GN=CALML3 PE=1 SV=2									1	47.4968	58.2582	54.8585	52.4255	53.3244	46.1806	66.6984	49.5609	46.8987	50.0794	0.712114	0.873458	0.822486	0.786009	0.799486	0.69238	1	0.74306	0.703147	0.750834
Q86VP6	HUMAN	CAND1	Cullin-associated NEDD8-dissociated protein 1 OS=Homo sapiens GN=CAND1 PE=1 SV=2	M					Nuc			38	5272.1	4835.99	5553.31	5267.39	6016.77	6272.51	4679.59	6180.14	6068.49	4932.92	0.840509	0.770981	0.885341	0.839758	0.959228	1	0.746047	0.985274	0.967474	0.786435
O75155	HUMAN	CAND2	Cullin-associated NEDD8-dissociated protein 2 OS=Homo sapiens GN=CAND2 PE=1 SV=3						Nuc			7	761.56	647.243	749.324	683.204	792.1	750.15	611.848	744.656	750.283	633.978	0.961444	0.817122	0.945997	0.862522	1	0.947039	0.772437	0.940103	0.947207	0.800376
Q8WVQ1	HUMAN	CANT1	Soluble calcium-activated nucleotidase 1 OS=Homo sapiens GN=CANT1 PE=1 SV=1	M								2	124.412	125.323	159.181	155.021	148.606	144.25	195.343	247.736	209.36	231.985	0.502196	0.505872	0.642543	0.625751	0.599855	0.582272	0.788513	1	0.845094	0.936422
P27824-2	HUMAN	CANX	Isoform 2 of Calnexin OS=Homo sapiens GN=CANX	M								34	2001.59	2289.4	4578.37	4017.54	2542.96	2676.19	5342.61	6381.32	6062.85	6491.62	0.308335	0.35267	0.705275	0.618882	0.39173	0.412253	0.823001	0.98301	0.933952	1
P40121	HUMAN	CAPG	Macrophage-capping protein OS=Homo sapiens GN=CAPG PE=1 SV=2						Nuc			1	30.9127	48.2279	66.1694	31.8643	40.5613	37.4279	42.8131	42.5315	38.5815	43.4026	0.467175	0.728856	1	0.481557	0.612993	0.565639	0.647023	0.642767	0.583072	0.655932
P47756-2	HUMAN	CAPZB	Isoform 2 of F-actin-capping protein subunit beta OS=Homo sapiens GN=CAPZB									7	602.927	563.092	680.413	556.903	595.435	659.966	561.139	639.258	582.992	528.783	0.886119	0.827575	1	0.818477	0.875108	0.969949	0.824703	0.939514	0.856821	0.777151
P49589-3	HUMAN	CARS	Isoform 3 of Cysteine--tRNA ligase, cytoplasmic OS=Homo sapiens GN=CARS									5	507.917	412.014	535.78	408.621	485.512	517.031	447.076	479.137	591.875	528.553	0.858149	0.696117	0.905224	0.690384	0.820294	0.873548	0.755356	0.809523	1	0.893013
Q6P4E1-4	HUMAN	CASC4	Isoform 4 of Protein CASC4 OS=Homo sapiens GN=CASC4	M								10	611.641	796.152	954.797	875.898	885.422	654.087	953.085	1393.68	1275.16	1140.49	0.438866	0.571257	0.685089	0.628477	0.63531	0.469322	0.68386	1	0.914955	0.818324
Q8NG31	HUMAN	CASC5	Protein CASC5 OS=Homo sapiens GN=CASC5 PE=1 SV=3						Nuc			2	256.378	243.047	286.56	318.969	294.172	338.097	341.355	384.863	356.052	298.938	0.666154	0.631516	0.744576	0.828785	0.764355	0.878486	0.886951	1	0.925139	0.776739
P20810-6	HUMAN	CAST	Isoform 6 of Calpastatin OS=Homo sapiens GN=CAST	M					Nuc			9	438.207	490.719	572.814	491.768	516.66	474.98	440.319	555.158	533.343	458.399	0.765007	0.856681	1	0.858512	0.901968	0.829203	0.768694	0.969176	0.931091	0.800257
Q8N163	HUMAN	CCAR2	Cell cycle and apoptosis regulator protein 2 OS=Homo sapiens GN=CCAR2 PE=1 SV=2						Nuc			1	211.131	184.797	231.736	197.777	195.829	174.988	231.36	167.564	290.621	269.192	0.726483	0.635871	0.797385	0.680534	0.673831	0.602118	0.796089	0.576572	1	0.926266
P0C221	HUMAN	CCDC175	Coiled-coil domain-containing protein 175 OS=Homo sapiens GN=CCDC175 PE=4 SV=2									1	111.023	100.877	80.3146	82.6963	157.194	100.983	78.907	155.286	83.6052	100.194	0.706282	0.641735	0.510928	0.52608	1	0.642409	0.501974	0.987863	0.531862	0.637395
Q96A33	HUMAN	CCDC47	Coiled-coil domain-containing protein 47 OS=Homo sapiens GN=CCDC47 PE=1 SV=1	M								28	2552.92	2514.27	4168.36	3432.82	2382.74	2238.96	5066.52	6358.47	5373.49	6237.62	0.401499	0.395421	0.655561	0.539881	0.374736	0.352122	0.796815	1	0.845093	0.980994
Q76M96-2	HUMAN	CCDC80	Isoform 2 of Coiled-coil domain-containing protein 80 OS=Homo sapiens GN=CCDC80	M								18	1522.2	1662.62	1428.53	1340.76	1732.97	1534.97	1372.23	1580.43	1632.31	1769.07	0.860453	0.939827	0.807504	0.757893	0.979594	0.867673	0.775681	0.89337	0.922697	1
Q9UK58	HUMAN	CCNL1	Cyclin-L1 OS=Homo sapiens GN=CCNL1 PE=1 SV=1						Nuc			2	58.8067	84.5529	66.0729	58.4844	66.5714	56.6726	94.5497	101.733	89.4457	101.162	0.578048	0.831123	0.649471	0.57488	0.654372	0.557071	0.929388	1	0.879218	0.994389
Q8N7R7	HUMAN	CCNYL1	Cyclin-Y-like protein 1 OS=Homo sapiens GN=CCNYL1 PE=1 SV=2									1	35.7902	35.6503	28.435	27.0023	29.8162	38.4689	31.383	21.9926	30.6471	34.7981	0.930368	0.926732	0.73917	0.701925	0.775074	1	0.815803	0.571699	0.796674	0.904578
P78371	HUMAN	CCT2	T-complex protein 1 subunit beta OS=Homo sapiens GN=CCT2 PE=1 SV=4									14	1665.07	1438.37	1798.81	1659.59	1761.59	1653.06	1682.81	2221.79	1908.32	1729.62	0.749426	0.647392	0.80962	0.746961	0.792867	0.744021	0.757409	1	0.858911	0.778479
P50991	HUMAN	CCT4	T-complex protein 1 subunit delta OS=Homo sapiens GN=CCT4 PE=1 SV=4									8	434.413	440.48	487.062	420.237	435.992	467.883	417.126	483.518	514.38	453.591	0.844537	0.856331	0.946891	0.816978	0.847606	0.909606	0.810929	0.940001	1	0.88182
P48643	HUMAN	CCT5	T-complex protein 1 subunit epsilon OS=Homo sapiens GN=CCT5 PE=1 SV=1									16	1419.39	1369.58	1771.35	1352.71	1553.93	1658.58	1292.04	1669.45	1766.46	1284.18	0.801306	0.773185	1	0.763661	0.877258	0.936341	0.72941	0.942477	0.997244	0.724976
P40227	HUMAN	CCT6A	T-complex protein 1 subunit zeta OS=Homo sapiens GN=CCT6A PE=1 SV=3									10	1075.33	900.231	1126.26	991.17	1097.52	1083.25	902.919	1228.46	1218.59	839.632	0.875349	0.732813	0.916808	0.80684	0.893408	0.881797	0.735001	1	0.991964	0.683484
Q99832	HUMAN	CCT7	T-complex protein 1 subunit eta OS=Homo sapiens GN=CCT7 PE=1 SV=2									40	9943.89	7303.88	11091.8	9427.41	9233.96	9285.67	5690.4	7421.17	8199.65	7161.09	0.896505	0.658491	1	0.849941	0.8325	0.837162	0.513025	0.669066	0.73925	0.645617
P50990	HUMAN	CCT8	T-complex protein 1 subunit theta OS=Homo sapiens GN=CCT8 PE=1 SV=4									29	3719.86	3203.25	4131.41	3372.09	4038.56	3604.24	2826.83	3481.83	3772.32	3243.94	0.900385	0.77534	1	0.816207	0.977526	0.8724	0.68423	0.84277	0.913083	0.785191
P30260-2	HUMAN	CDC27	Isoform 2 of Cell division cycle protein 27 homolog OS=Homo sapiens GN=CDC27						Nuc			1	113.099	142.258	136.088	102.013	131.439	99.2914	141.036	156.949	150.959	125.887	0.72061	0.906398	0.867082	0.649972	0.837463	0.632635	0.898609	1	0.961835	0.802091
Q16543	HUMAN	CDC37	Hsp90 co-chaperone Cdc37 OS=Homo sapiens GN=CDC37 PE=1 SV=1	M								2	91.238	96.1751	103.568	93.2299	122.34	119.97	98.4598	136.49	124.77	95.3068	0.668461	0.704633	0.758795	0.683055	0.896331	0.878965	0.721372	1	0.914135	0.698272
P21127	HUMAN	CDK11B	Cyclin-dependent kinase 11B OS=Homo sapiens GN=CDK11B PE=1 SV=3						Nuc			2	129.849	300.91	149.087	111.513	130.991	120.586	173.413	193.481	178.042	195.991	0.431521	1	0.495456	0.370585	0.435318	0.400739	0.576295	0.642986	0.59168	0.651326
Q9NYV4	HUMAN	CDK12	Cyclin-dependent kinase 12 OS=Homo sapiens GN=CDK12 PE=1 SV=2						Nuc			4	393.099	387.429	371.279	362.306	359.683	328.895	348.53	479.995	445.732	394.944	0.818964	0.807152	0.773505	0.754812	0.749346	0.685205	0.726111	1	0.928618	0.822807
Q96JB5-4	HUMAN	CDK5RAP3	Isoform 4 of CDK5 regulatory subunit-associated protein 3 OS=Homo sapiens GN=CDK5RAP3	M					Nuc			1	69.0881	63.1848	78.9507	56.0768	88.7531	104.057	64.7475	97.5458	96.1417	63.7484	0.663945	0.607213	0.758725	0.538904	0.852928	1	0.622231	0.937426	0.923933	0.61263
O95674	HUMAN	CDS2	Phosphatidate cytidylyltransferase 2 OS=Homo sapiens GN=CDS2 PE=1 SV=1	M								2	142.145	146.073	172.799	126.465	162.971	146.949	183.634	241.846	185.007	188.63	0.58775	0.603991	0.714499	0.522915	0.673861	0.607613	0.7593	1	0.76498	0.779958
Q15517	HUMAN	CDSN	Corneodesmosin OS=Homo sapiens GN=CDSN PE=1 SV=3									1	58.7926	36.0042	171.985	131.224	43.999	112.066	69.0709	48.6332	47.3713	121.002	0.341848	0.209345	1	0.762996	0.255831	0.651603	0.40161	0.282776	0.275439	0.703563
Q03701	HUMAN	CEBPZ	CCAAT/enhancer-binding protein zeta OS=Homo sapiens GN=CEBPZ PE=1 SV=3						Nuc			3	197.252	183.055	214.577	182.432	231.879	162.195	215.532	227.71	275.667	197.854	0.715543	0.664041	0.778389	0.661782	0.841156	0.588372	0.781855	0.826032	1	0.717728
Q92879-4	HUMAN	CELF1	Isoform 4 of CUGBP Elav-like family member 1 OS=Homo sapiens GN=CELF1	M					Nuc			2	101.081	90.0149	121.495	107.105	108.343	121.332	88.0332	126.982	115.689	83.6952	0.796025	0.708878	0.956787	0.843467	0.853213	0.955507	0.693272	1	0.911068	0.65911
Q5TB80	HUMAN	CEP162	Centrosomal protein of 162 kDa OS=Homo sapiens GN=CEP162 PE=1 SV=2									4	1259.06	921.587	1156.04	1416.12	1129.47	1133.05	1505.39	1061.58	1469.89	1241.18	0.83637	0.612193	0.767936	0.940705	0.750288	0.752665	1	0.705187	0.976417	0.824489
Q6ZMG9-2	HUMAN	CERS6	Isoform 2 of Ceramide synthase 6 OS=Homo sapiens GN=CERS6	M								3	336.184	368.453	405.472	357.478	367.879	378.742	491.45	576.582	530.034	532.311	0.583064	0.63903	0.703234	0.619995	0.638033	0.656875	0.85235	1	0.91927	0.923218
Q14839-2	HUMAN	CHD4	Isoform 2 of Chromodomain-helicase-DNA-binding protein 4 OS=Homo sapiens GN=CHD4	M					Nuc			5	159.827	202.37	167.839	156.131	157.733	157.127	236.76	220.002	251.185	270.296	0.591304	0.748698	0.620947	0.57763	0.583557	0.581316	0.87593	0.81393	0.929298	1
Q9UHD1	HUMAN	CHORDC1	Cysteine and histidine-rich domain-containing protein 1 OS=Homo sapiens GN=CHORDC1 PE=1 SV=2									1	46.703	35.7536	53.8499	33.2055	57.7524	48.0759	62.3142	61.2716	67.365	39.7785	0.693283	0.530745	0.799376	0.49292	0.857306	0.713663	0.925024	0.909547	1	0.590492
Q6FI81	HUMAN	CIAPIN1	Anamorsin OS=Homo sapiens GN=CIAPIN1 PE=1 SV=2	M								2	142.213	140.98	138.084	118.908	162.721	176.843	103.361	148.864	138.689	108.141	0.804176	0.797202	0.780827	0.672392	0.920142	1	0.584476	0.841784	0.784249	0.611506
Q8WWK9	HUMAN	CKAP2	Cytoskeleton-associated protein 2 OS=Homo sapiens GN=CKAP2 PE=1 SV=1									1	88.029	113.947	79.8474	79.8326	78.2776	69.4706	95.5078	98.0165	87.3555	104.587	0.77254	1	0.700739	0.700609	0.686962	0.609672	0.838174	0.86019	0.766629	0.917851
Q14008-3	HUMAN	CKAP5	Isoform 3 of Cytoskeleton-associated protein 5 OS=Homo sapiens GN=CKAP5	M								12	894.116	919.466	984.552	957.288	1048.09	1020.84	910.091	1029.93	1016.22	957.904	0.853087	0.877274	0.939373	0.91336	1	0.973993	0.868329	0.982673	0.969592	0.913948
O76031	HUMAN	CLPX	ATP-dependent Clp protease ATP-binding subunit clpX-like, mitochondrial OS=Homo sapiens GN=CLPX PE=1 SV=2	M								1	32.5505	34.0833	31.0795	27.7948	36.1033	25.1601	25.8296	35.4283	29.0919	27.8445	0.901592	0.944048	0.860849	0.769868	1	0.69689	0.715435	0.981301	0.805794	0.771245
O75153	HUMAN	CLUH	Clustered mitochondria protein homolog OS=Homo sapiens GN=CLUH PE=1 SV=2									1	60.4949	90.5615	65.1153	58.2071	78.4129	71.365	64.538	86.249	67.3445	72.8281	0.667998	1	0.719018	0.642736	0.865853	0.788029	0.712642	0.952381	0.743632	0.804184
P30085	HUMAN	CMPK1	UMP-CMP kinase OS=Homo sapiens GN=CMPK1 PE=1 SV=3						Nuc			1	31.204	23.7327	49.2569	23.51	46.0076	53.0128	37.1994	55.2516	47.5054	25.3242	0.564762	0.429538	0.891502	0.425509	0.832693	0.959481	0.673273	1	0.859801	0.458343
P62633-6	HUMAN	CNBP	Isoform 6 of Cellular nucleic acid-binding protein OS=Homo sapiens GN=CNBP						Nuc			3	285.035	257.995	301.417	235.314	340.022	467.299	320.769	447.192	356.66	246.177	0.609963	0.552098	0.64502	0.503562	0.727634	1	0.686432	0.956972	0.763238	0.526808
Q9P003	HUMAN	CNIH4	Protein cornichon homolog 4 OS=Homo sapiens GN=CNIH4 PE=1 SV=1	M								2	63.0747	88.8224	59.9234	72.864	77.0386	75.0308	133.103	90.2727	69.5031	76.7152	0.47388	0.667322	0.450204	0.547427	0.578791	0.563706	1	0.678219	0.522177	0.576361
Q99439	HUMAN	CNN2	Calponin-2 OS=Homo sapiens GN=CNN2 PE=1 SV=4	M								3	278.987	313.29	337.351	296.064	335.196	297.052	283.798	331.714	311.515	291.829	0.826993	0.928677	1	0.877615	0.993612	0.880543	0.841253	0.98329	0.923413	0.865059
Q9BT09	HUMAN	CNPY3	Protein canopy homolog 3 OS=Homo sapiens GN=CNPY3 PE=1 SV=1									1	32.914	46.9578	38.7565	35.4205	33.341	35.2385	54.3217	77.2849	52.0286	65.8094	0.425879	0.607593	0.501475	0.458311	0.431404	0.455955	0.702875	1	0.673205	0.851517
Q9H9E3	HUMAN	COG4	Conserved oligomeric Golgi complex subunit 4 OS=Homo sapiens GN=COG4 PE=1 SV=3	M								2	189.477	176.838	181.64	156.156	201.777	187.747	154.243	156.403	192.506	167.299	0.939043	0.876402	0.9002	0.773902	1	0.930467	0.764425	0.775127	0.954052	0.829128
P83436	HUMAN	COG7	Conserved oligomeric Golgi complex subunit 7 OS=Homo sapiens GN=COG7 PE=1 SV=1	M								1	137.487	150.189	167.924	141.562	170.319	132.495	94.9419	134.862	149.149	116.601	0.807232	0.881808	0.98594	0.83116	1	0.777925	0.557436	0.791821	0.875706	0.684605
Q9Y5P4-3	HUMAN	COL4A3BP	Isoform 3 of Collagen type IV alpha-3-binding protein OS=Homo sapiens GN=COL4A3BP	M								3	121.219	123.392	154.029	111.141	131.94	129.274	121.893	171.557	145.374	139.083	0.706581	0.719247	0.897829	0.647836	0.769073	0.753533	0.710507	1	0.847381	0.810711
Q8NBJ5	HUMAN	COLGALT1	Procollagen galactosyltransferase 1 OS=Homo sapiens GN=COLGALT1 PE=1 SV=1	M								11	837.218	891.47	870.722	692.346	724.93	734.484	1004.7	1227.03	1117.61	1316.54	0.635923	0.677132	0.661372	0.525883	0.550633	0.55789	0.763141	0.932012	0.848898	1
P35606	HUMAN	COPB2	Coatomer subunit beta' OS=Homo sapiens GN=COPB2 PE=1 SV=2									6	318.001	374.323	348.394	288.045	356.311	352.118	344.793	449.063	386.382	339.193	0.708143	0.833565	0.775824	0.641435	0.793454	0.784118	0.767805	1	0.860418	0.755335
Q9Y678	HUMAN	COPG1	Coatomer subunit gamma-1 OS=Homo sapiens GN=COPG1 PE=1 SV=1	M								20	1636.22	1604.13	1744.06	1545.86	1909.88	1902.72	1533.77	1833.5	1954.55	1497.83	0.837132	0.820716	0.892307	0.790903	0.977145	0.97348	0.784716	0.938066	1	0.766328
Q9UBF2	HUMAN	COPG2	Coatomer subunit gamma-2 OS=Homo sapiens GN=COPG2 PE=1 SV=1									4	237.401	213.723	251.664	194.464	264.749	237.689	196.267	245.836	241.793	203.523	0.896702	0.807265	0.950574	0.734522	1	0.897788	0.741333	0.928562	0.913291	0.76874
Q9BT78	HUMAN	COPS4	COP9 signalosome complex subunit 4 OS=Homo sapiens GN=COPS4 PE=1 SV=1						Nuc			1	47.6343	51.8672	50.5535	46.3666	44.1892	39.6462	58.2639	48.9439	41.7048	46.0348	0.817561	0.890212	0.867665	0.795803	0.758431	0.680458	1	0.840038	0.715792	0.790108
Q7L5N1	HUMAN	COPS6	COP9 signalosome complex subunit 6 OS=Homo sapiens GN=COPS6 PE=1 SV=1									1	43.1632	49.4825	46.627	46.053	39.5562	34.3942	21.173	28.2177	34.523	30.491	0.872292	1	0.942292	0.930693	0.799398	0.695078	0.427888	0.570255	0.69768	0.616198
Q14019	HUMAN	COTL1	Coactosin-like protein OS=Homo sapiens GN=COTL1 PE=1 SV=3	M								1	131.481	150.163	177.763	142.326	129.395	142.386	148.304	170.085	149.452	106.62	0.739644	0.844738	1	0.80065	0.72791	0.800987	0.834283	0.956808	0.84074	0.599787
P15954	HUMAN	COX7C	Cytochrome c oxidase subunit 7C, mitochondrial OS=Homo sapiens GN=COX7C PE=1 SV=1	M								1	33.9743	41.0755	28.5401	30.336	27.3226	30.9451	41.8117	54.9841	43.2141	50.9418	0.617893	0.747043	0.519061	0.551723	0.496918	0.562801	0.760432	1	0.785939	0.926483
Q16630-2	HUMAN	CPSF6	Isoform 2 of Cleavage and polyadenylation specificity factor subunit 6 OS=Homo sapiens GN=CPSF6	M					Nuc			1	136.582	141.063	148.756	99.7378	115.539	96.1859	213.19	227.053	221.801	271.055	0.503891	0.520423	0.548805	0.367962	0.426258	0.354858	0.78652	0.837666	0.818291	1
P50416	HUMAN	CPT1A	Carnitine O-palmitoyltransferase 1, liver isoform OS=Homo sapiens GN=CPT1A PE=1 SV=2	M								5	394.888	439.717	409.397	393.885	420.562	390.919	473.516	475.098	449.696	484.591	0.814889	0.907398	0.844831	0.81282	0.867871	0.806698	0.977146	0.98041	0.92799	1
P29373	HUMAN	CRABP2	Cellular retinoic acid-binding protein 2 OS=Homo sapiens GN=CRABP2 PE=1 SV=2									1	41.3108	57.9891	89.0235	31.5415	48.1656	53.2839	47.7153	60.0173	45.4003	54.1932	0.464044	0.651391	1	0.354306	0.541043	0.598537	0.535985	0.674173	0.509981	0.608752
P50238	HUMAN	CRIP1	Cysteine-rich protein 1 OS=Homo sapiens GN=CRIP1 PE=1 SV=3									1	225.133	238.157	217.721	171.53	210.972	246.592	197.336	248.699	173.081	161.461	0.905242	0.957611	0.875441	0.68971	0.848304	0.991528	0.793474	1	0.695946	0.649224
P52943-2	HUMAN	CRIP2	Isoform 2 of Cysteine-rich protein 2 OS=Homo sapiens GN=CRIP2									1	53.0651	50.2085	50.3974	35.1621	50.4691	47.914	33.5502	60.2629	35.8219	37.7407	0.88056	0.833159	0.836292	0.583479	0.837483	0.795083	0.556731	1	0.594427	0.626268
O75390	HUMAN	CS	Citrate synthase, mitochondrial OS=Homo sapiens GN=CS PE=1 SV=2						Nuc			1	25.4376	30.7273	35.441	24.1857	31.3175	28.0599	39.0574	37.5041	29.3744	33.9436	0.651288	0.786723	0.907409	0.619235	0.801832	0.718427	1	0.960231	0.752083	0.869069
P55060	HUMAN	CSE1L	Exportin-2 OS=Homo sapiens GN=CSE1L PE=1 SV=3	M					Nuc			15	983.768	1016.85	1185.08	957.634	1255.68	1079.14	813.153	1063.67	1037.6	976.87	0.783457	0.809806	0.943779	0.762644	1	0.859411	0.647582	0.847088	0.826324	0.777963
P21291	HUMAN	CSRP1	Cysteine and glycine-rich protein 1 OS=Homo sapiens GN=CSRP1 PE=1 SV=3						Nuc			6	1000.14	914.124	903.923	865.389	1070.63	1150.34	772.751	999.864	893	801.342	0.869427	0.794653	0.785785	0.752287	0.930704	1	0.671756	0.869186	0.776289	0.696611
Q16527	HUMAN	CSRP2	Cysteine and glycine-rich protein 2 OS=Homo sapiens GN=CSRP2 PE=1 SV=3						Nuc			1	43.8221	32.0879	43.6931	47.1416	50.0693	44.2519	37.9086	55.9162	47.6949	34.3038	0.78371	0.573856	0.781402	0.843075	0.895435	0.791396	0.677953	1	0.852971	0.613486
Q9Y5B0	HUMAN	CTDP1	RNA polymerase II subunit A C-terminal domain phosphatase OS=Homo sapiens GN=CTDP1 PE=1 SV=3									1	60.2479	66.2504	60.5239	57.1336	59.0831	58.4015	57.6639	53.9559	59.2047	56.6332	0.909396	1	0.913562	0.862388	0.891815	0.881525	0.870393	0.814423	0.893649	0.854834
P17812	HUMAN	CTPS1	CTP synthase 1 OS=Homo sapiens GN=CTPS1 PE=1 SV=2	M								12	1207.82	933.451	1306.88	1045.97	1307.62	1589.03	1190.43	1208.41	1434.32	1045.82	0.760097	0.587433	0.822439	0.65824	0.822902	1	0.74915	0.760471	0.902635	0.65815
Q9P2B4	HUMAN	CTTNBP2NL	CTTNBP2 N-terminal-like protein OS=Homo sapiens GN=CTTNBP2NL PE=1 SV=2									1	42.5099	42.279	42.688	33.341	41.575	35.7375	36.7138	39.6882	42.5144	30.5759	0.995829	0.990421	1	0.781039	0.973928	0.837181	0.860051	0.929728	0.995934	0.716266
Q13616	HUMAN	CUL1	Cullin-1 OS=Homo sapiens GN=CUL1 PE=1 SV=2									2	96.0178	117.546	114.392	97.8579	125.226	120.042	93.6206	113.55	109.3	106.267	0.766758	0.938674	0.913484	0.781453	1	0.958605	0.747616	0.906762	0.872822	0.848607
Q13617-2	HUMAN	CUL2	Isoform 2 of Cullin-2 OS=Homo sapiens GN=CUL2									1	44.1632	39.9811	40.6017	31.0937	41.717	37.8882	36.5584	37.9945	46.6581	46.2617	0.946529	0.856896	0.870198	0.666417	0.894101	0.812039	0.78354	0.814318	1	0.991505
Q13618	HUMAN	CUL3	Cullin-3 OS=Homo sapiens GN=CUL3 PE=1 SV=2	M								1	59.4143	54.0575	69.9552	58.7018	55.3845	61.6015	49.126	48.408	62.3566	58.5609	0.849319	0.772745	1	0.839134	0.791714	0.880584	0.702249	0.691986	0.891379	0.83712
Q13619	HUMAN	CUL4A	Cullin-4A OS=Homo sapiens GN=CUL4A PE=1 SV=3									1	36.3088	49.9463	45.5779	49.4903	50.4048	45.4631	59.4707	79.3053	75.6271	72.2682	0.457836	0.629798	0.574714	0.624048	0.63558	0.573268	0.749896	1	0.95362	0.911266
Q13620	HUMAN	CUL4B	Cullin-4B OS=Homo sapiens GN=CUL4B PE=1 SV=4									10	690.854	755.738	723.226	603.413	802.835	810.197	747.456	895.691	880.585	728.395	0.771308	0.843749	0.80745	0.673684	0.89633	0.90455	0.834502	1	0.983134	0.813221
Q9HCG8	HUMAN	CWC22	Pre-mRNA-splicing factor CWC22 homolog OS=Homo sapiens GN=CWC22 PE=1 SV=3									1	48.6646	42.7	44.4117	40.127	44.7116	32.7495	45.9034	42.7942	55.3182	59.9904	0.811207	0.71178	0.740313	0.66889	0.745312	0.545913	0.765179	0.713351	0.922118	1
Q9NXE8	HUMAN	CWC25	Pre-mRNA-splicing factor CWC25 homolog OS=Homo sapiens GN=CWC25 PE=1 SV=1									2	146.681	165.725	163.842	121.217	122.313	122.457	176.818	204.847	175.287	189.035	0.716051	0.809018	0.799823	0.591741	0.597092	0.597797	0.863172	1	0.855694	0.922809
Q2TBE0	HUMAN	CWF19L2	CWF19-like protein 2 OS=Homo sapiens GN=CWF19L2 PE=1 SV=4									1	56.4061	68.4891	68.7673	48.3462	56.6169	38.1194	84.0707	105.037	95.8527	106.174	0.531258	0.645062	0.647682	0.455346	0.533244	0.359026	0.791816	0.989288	0.902785	1
P00387-3	HUMAN	CYB5R3	Isoform 3 of NADH-cytochrome b5 reductase 3 OS=Homo sapiens GN=CYB5R3	M								2	69.4986	82.8778	77.7272	62.1021	81.863	51.5641	69.3562	94.9512	75.7759	95.5072	0.727679	0.867764	0.813836	0.650234	0.857139	0.539897	0.726188	0.994178	0.793404	1
Q7L576	HUMAN	CYFIP1	Cytoplasmic FMR1-interacting protein 1 OS=Homo sapiens GN=CYFIP1 PE=1 SV=1									10	847.67	836.788	775.478	717.977	827.135	853.959	727.363	776.005	832.434	761.418	0.992635	0.979892	0.908098	0.840763	0.968588	1	0.851754	0.908715	0.974793	0.891633
Q02318	HUMAN	CYP27A1	Sterol 26-hydroxylase, mitochondrial OS=Homo sapiens GN=CYP27A1 PE=1 SV=1	M								1	34.551	32.2231	35.3661	28.117	32.3722	30.3572	45.8685	43.943	41.9734	42.0786	0.753262	0.702511	0.771033	0.612991	0.705762	0.66183	1	0.95802	0.915081	0.917374
P61803	HUMAN	DAD1	Dolichyl-diphosphooligosaccharide--protein glycosyltransferase subunit DAD1 OS=Homo sapiens GN=DAD1 PE=1 SV=3	M								1	51.6374	50.8727	54.2402	54.9698	67.8402	73.9468	58.6412	54.6452	73.929	67.898	0.698304	0.687963	0.733503	0.743369	0.917418	1	0.793018	0.738979	0.999758	0.9182
P51398	HUMAN	DAP3	28S ribosomal protein S29, mitochondrial OS=Homo sapiens GN=DAP3 PE=1 SV=1	M								1	69.8827	56.3504	61.2301	41.8033	61.7565	63.2255	57.6855	75.4188	72.0087	64.8166	0.926596	0.747167	0.811868	0.554282	0.818848	0.838326	0.764869	1	0.954785	0.859423
P14868	HUMAN	DARS	Aspartate--tRNA ligase, cytoplasmic OS=Homo sapiens GN=DARS PE=1 SV=2	M								5	439.275	487.753	541.014	454.532	574.369	498.711	627.757	468.063	496.804	425.952	0.699754	0.776978	0.861821	0.724057	0.914955	0.794433	1	0.745612	0.791396	0.678531
Q14203	HUMAN	DCTN1	Dynactin subunit 1 OS=Homo sapiens GN=DCTN1 PE=1 SV=3	M								5	550.554	579.615	538.807	427.983	580.23	428.456	439.815	550.187	572.795	477.647	0.948854	0.998939	0.928609	0.737609	1	0.738424	0.758	0.948222	0.987185	0.823203
Q9UJW0-3	HUMAN	DCTN4	Isoform 3 of Dynactin subunit 4 OS=Homo sapiens GN=DCTN4						Nuc			3	263.067	244.229	282.269	289.422	280.751	299.26	272.521	342.49	266.115	232.37	0.768102	0.713097	0.824168	0.845054	0.819736	0.873778	0.795704	1	0.777	0.678473
P39656	HUMAN	DDOST	Dolichyl-diphosphooligosaccharide--protein glycosyltransferase 48 kDa subunit OS=Homo sapiens GN=DDOST PE=1 SV=4	M								2	272.871	230.127	303.13	267.862	255.46	249.658	317.889	274.825	324.069	328.32	0.831113	0.700923	0.923276	0.815857	0.778083	0.760409	0.96823	0.837064	0.987053	1
Q92499	HUMAN	DDX1	ATP-dependent RNA helicase DDX1 OS=Homo sapiens GN=DDX1 PE=1 SV=2	M					Nuc			1	66.8306	51.5734	76.7868	43.2332	56.3761	46.5892	85.0016	37.5721	70.5601	50.9707	0.786227	0.606734	0.903357	0.508616	0.663236	0.548098	1	0.442016	0.830103	0.599644
Q92841	HUMAN	DDX17	Probable ATP-dependent RNA helicase DDX17 OS=Homo sapiens GN=DDX17 PE=1 SV=2	M					Nuc			7	666.543	683.469	816.673	684.928	756.534	714.394	733.437	928.14	871.029	665.13	0.71815	0.736386	0.879903	0.737958	0.815108	0.769706	0.790223	1	0.938468	0.716627
Q9NVP1	HUMAN	DDX18	ATP-dependent RNA helicase DDX18 OS=Homo sapiens GN=DDX18 PE=1 SV=2	M								4	286.144	342.43	347.925	283.986	298.329	269.65	416.628	498.865	443.409	492.654	0.57359	0.686419	0.697433	0.569264	0.598016	0.540527	0.835153	1	0.888836	0.98755
Q9UMR2	HUMAN	DDX19B	ATP-dependent RNA helicase DDX19B OS=Homo sapiens GN=DDX19B PE=1 SV=1	M					Nuc			2	156.303	181.394	201.26	147.232	181.354	187.699	122.438	165.841	163.461	130.278	0.776622	0.901291	1	0.731553	0.901093	0.932618	0.608355	0.824016	0.812186	0.647314
Q9NR30	HUMAN	DDX21	Nucleolar RNA helicase 2 OS=Homo sapiens GN=DDX21 PE=1 SV=5	M					Nuc			3	172.583	206.163	228.559	174.156	218.416	178.798	228.322	307.469	268.781	264.825	0.561302	0.670517	0.743357	0.566417	0.710368	0.581517	0.742584	1	0.874172	0.861307
Q9BUQ8	HUMAN	DDX23	Probable ATP-dependent RNA helicase DDX23 OS=Homo sapiens GN=DDX23 PE=1 SV=3						Nuc			14	760.111	805.636	906.077	682.055	622.746	614.649	1112.66	1076.71	1114.98	1359.21	0.55923	0.592723	0.66662	0.501802	0.458167	0.452211	0.818607	0.792161	0.820314	1
Q9GZR7	HUMAN	DDX24	ATP-dependent RNA helicase DDX24 OS=Homo sapiens GN=DDX24 PE=1 SV=1	M								5	284.772	390.658	353.91	293.72	373.733	307.479	346.878	420.48	403.672	364.88	0.677255	0.929078	0.841681	0.698535	0.888825	0.731257	0.824959	1	0.960027	0.867771
Q13838-2	HUMAN	DDX39B	Isoform 2 of Spliceosome RNA helicase DDX39B OS=Homo sapiens GN=DDX39B						Nuc			2	188.913	227.253	239.267	171.709	209.323	203.249	206.441	279.289	235.302	212.352	0.676406	0.813684	0.856701	0.614805	0.749484	0.727736	0.739166	1	0.842503	0.76033
O00571	HUMAN	DDX3X	ATP-dependent RNA helicase DDX3X OS=Homo sapiens GN=DDX3X PE=1 SV=3	M					Nuc			5	228.778	256.695	277.061	256.505	228.528	249.358	278.97	265.918	323.886	311.527	0.706354	0.792549	0.855428	0.791962	0.705581	0.769895	0.861322	0.821025	1	0.961842
O15523	HUMAN	DDX3Y	ATP-dependent RNA helicase DDX3Y OS=Homo sapiens GN=DDX3Y PE=1 SV=2	M					Nuc			1	31.3178	45.5331	39.5581	37.8612	41.3739	30.8386	41.7188	59.3548	46.0032	37.5359	0.527637	0.767134	0.666469	0.637879	0.697061	0.519565	0.702872	1	0.775054	0.632398
Q7L014	HUMAN	DDX46	Probable ATP-dependent RNA helicase DDX46 OS=Homo sapiens GN=DDX46 PE=1 SV=2	M					Nuc			35	3558.57	3782.35	4020.48	3172.31	3534.9	2844.84	4909.52	5682.28	5236.04	5348.54	0.626258	0.665639	0.707547	0.558282	0.622092	0.500651	0.864006	1	0.921468	0.941267
Q9Y6V7	HUMAN	DDX49	Probable ATP-dependent RNA helicase DDX49 OS=Homo sapiens GN=DDX49 PE=1 SV=1									1	98.5249	83.1044	112.922	79.7918	98.1912	103.633	105.889	87.9819	141.353	91.8202	0.697013	0.587921	0.798863	0.564486	0.694652	0.733147	0.749113	0.622426	1	0.649581
P17844	HUMAN	DDX5	Probable ATP-dependent RNA helicase DDX5 OS=Homo sapiens GN=DDX5 PE=1 SV=1	M					Nuc			7	473.562	570.946	562.663	530.086	581.5	588.583	535.159	728.781	674.329	563.613	0.6498	0.783425	0.77206	0.72736	0.797908	0.807627	0.734321	1	0.925283	0.773364
P26196	HUMAN	DDX6	Probable ATP-dependent RNA helicase DDX6 OS=Homo sapiens GN=DDX6 PE=1 SV=2	M								3	405.577	418.25	483.117	442.095	492.647	517.212	474.642	545.002	528.062	444.276	0.744175	0.767428	0.88645	0.81118	0.903937	0.949009	0.870899	1	0.968917	0.815182
Q16698	HUMAN	DECR1	2,4-dienoyl-CoA reductase, mitochondrial OS=Homo sapiens GN=DECR1 PE=1 SV=1						Nuc			1	55.5222	64.6063	59.7625	46.7493	55.1843	53.9338	72.7565	61.24	61.1063	54.7562	0.763124	0.88798	0.821405	0.642545	0.75848	0.741292	1	0.841712	0.839875	0.752595
P35659	HUMAN	DEK	Protein DEK OS=Homo sapiens GN=DEK PE=1 SV=1						Nuc			2	77.2369	92.4822	85.0273	80.2842	96.2656	69.8872	100.75	134.802	105.663	107.23	0.572965	0.686059	0.630756	0.595571	0.714125	0.518443	0.747392	1	0.783838	0.79546
O43583	HUMAN	DENR	Density-regulated protein OS=Homo sapiens GN=DENR PE=1 SV=2									1	128.424	127.172	133.758	113.641	165.528	160.895	104.238	155.796	133.465	104.514	0.775844	0.76828	0.808069	0.686537	1	0.972013	0.629731	0.941207	0.806299	0.631399
Q15392	HUMAN	DHCR24	Delta(24)-sterol reductase OS=Homo sapiens GN=DHCR24 PE=1 SV=2	M					Nuc			1	50.3923	62.7148	69.4604	61.671	66.3628	64.885	67.8533	74.7789	56.4968	62.808	0.673884	0.83867	0.928877	0.824712	0.887454	0.867692	0.907386	1	0.755519	0.839916
Q9UBM7	HUMAN	DHCR7	7-dehydrocholesterol reductase OS=Homo sapiens GN=DHCR7 PE=1 SV=1	M								6	386.021	343.543	359.66	294.291	370.181	444.608	326.043	394.568	339.901	358.128	0.868228	0.772687	0.808937	0.661912	0.832603	1	0.733327	0.887451	0.764496	0.805491
Q9Y394	HUMAN	DHRS7	Dehydrogenase/reductase SDR family member 7 OS=Homo sapiens GN=DHRS7 PE=1 SV=1	M								3	295.431	220.135	311.394	274.706	285.156	293.295	292.598	295.358	336.216	311.778	0.878694	0.654744	0.926173	0.817051	0.848133	0.872341	0.870267	0.878476	1	0.927315
O43143	HUMAN	DHX15	Pre-mRNA-splicing factor ATP-dependent RNA helicase DHX15 OS=Homo sapiens GN=DHX15 PE=1 SV=2						Nuc			7	644.171	596.125	752.177	578.859	643.183	628.055	818.054	842.978	962.61	872.768	0.669192	0.61928	0.781393	0.601344	0.668166	0.65245	0.849829	0.875721	1	0.906668
O60231	HUMAN	DHX16	Putative pre-mRNA-splicing factor ATP-dependent RNA helicase DHX16 OS=Homo sapiens GN=DHX16 PE=1 SV=2						Nuc			1	33.7085	18.1641	36.0491	26.2391	24.3437	23.4371	40.63	29.4983	37.8251	49.207	0.685035	0.369137	0.732603	0.53324	0.49472	0.476297	0.825696	0.599474	0.768695	1
Q7L2E3-2	HUMAN	DHX30	Isoform 2 of Putative ATP-dependent RNA helicase DHX30 OS=Homo sapiens GN=DHX30									2	129.797	191.557	138.219	154.906	129.629	164.481	139.618	220.724	167.22	164.152	0.588052	0.867857	0.62621	0.701811	0.587292	0.74519	0.632548	1	0.757599	0.7437
Q14562	HUMAN	DHX8	ATP-dependent RNA helicase DHX8 OS=Homo sapiens GN=DHX8 PE=1 SV=1						Nuc			2	77.9721	101.088	79.7245	67.3886	71.2033	53.5516	96.9628	141.821	109.132	124.434	0.549793	0.712786	0.562149	0.475167	0.502065	0.3776	0.683698	1	0.769508	0.877401
Q08211	HUMAN	DHX9	ATP-dependent RNA helicase A OS=Homo sapiens GN=DHX9 PE=1 SV=4	M					Nuc			16	1627.04	1820.18	1798.95	1608.11	1866.92	1777.52	1512.96	2070.81	2034.04	1637.33	0.785702	0.878971	0.868719	0.776559	0.901538	0.858368	0.730611	1	0.982242	0.790669
O60610	HUMAN	DIAPH1	Protein diaphanous homolog 1 OS=Homo sapiens GN=DIAPH1 PE=1 SV=2	M								3	209.028	291.511	229.416	205.267	249.016	189.961	185.861	267.934	260.106	212.353	0.71705	1	0.786988	0.704147	0.854226	0.651644	0.637577	0.91912	0.892268	0.728457
Q9P265	HUMAN	DIP2B	Disco-interacting protein 2 homolog B OS=Homo sapiens GN=DIP2B PE=1 SV=3	M					Nuc			2	63.7288	59.1845	68.5812	56.1837	69.5983	57.0857	61.7434	69.9659	71.4095	74.9463	0.850326	0.789693	0.915072	0.749653	0.928642	0.761688	0.823835	0.933546	0.952808	1
Q9Y2L1	HUMAN	DIS3	Exosome complex exonuclease RRP44 OS=Homo sapiens GN=DIS3 PE=1 SV=2	M								1	32.6126	29.8416	35.5257	23.197	33.8649	40.6733	26.6879	43.3084	32.0873	25.7646	0.753031	0.689048	0.820294	0.535624	0.781946	0.939153	0.616229	1	0.740902	0.594909
O60832	HUMAN	DKC1	H/ACA ribonucleoprotein complex subunit 4 OS=Homo sapiens GN=DKC1 PE=1 SV=3						Nuc			17	2109.38	2164	2228.82	1678.58	1693.83	1524.49	2897.15	3361.99	2887.93	3422.05	0.616408	0.632368	0.651312	0.49052	0.494975	0.445492	0.846614	0.982449	0.843918	1
P09622	HUMAN	DLD	Dihydrolipoyl dehydrogenase, mitochondrial OS=Homo sapiens GN=DLD PE=1 SV=2									2	140.625	145.965	147.179	129.876	131.174	125.801	188.509	216.582	195.538	178.119	0.649291	0.673946	0.67955	0.599659	0.605655	0.580845	0.870381	1	0.902832	0.822406
P31689	HUMAN	DNAJA1	DnaJ homolog subfamily A member 1 OS=Homo sapiens GN=DNAJA1 PE=1 SV=2	M					Nuc			10	956.886	913.537	1078.29	1036.75	1160.3	1140.07	1417.03	1389.9	1424.1	1115.71	0.671924	0.641484	0.757175	0.728006	0.81476	0.800553	0.995033	0.975986	1	0.783448
O60884	HUMAN	DNAJA2	DnaJ homolog subfamily A member 2 OS=Homo sapiens GN=DNAJA2 PE=1 SV=1	M					Nuc			3	326.639	324.243	329.32	329.317	361.849	352.133	339.201	439.003	392.815	328.971	0.744047	0.73859	0.750154	0.750148	0.824252	0.802119	0.772662	1	0.894788	0.749358
P25685	HUMAN	DNAJB1	DnaJ homolog subfamily B member 1 OS=Homo sapiens GN=DNAJB1 PE=1 SV=4						Nuc			3	255.958	270.754	335.991	258.819	305.244	243.794	331.999	350.782	281.204	239.783	0.729679	0.771858	0.957835	0.737836	0.870181	0.695002	0.946454	1	0.80165	0.683566
Q9UBS4	HUMAN	DNAJB11	DnaJ homolog subfamily B member 11 OS=Homo sapiens GN=DNAJB11 PE=1 SV=1	M								3	116.511	128.753	132.083	100.778	120.847	106.628	137.945	191.82	168.215	184.703	0.607399	0.671221	0.68858	0.52538	0.630003	0.555877	0.719141	1	0.876946	0.962898
Q8IXB1	HUMAN	DNAJC10	DnaJ homolog subfamily C member 10 OS=Homo sapiens GN=DNAJC10 PE=1 SV=2	M								1	43.4733	48.65	41.4595	32.9406	46.6007	42.8344	36.1956	66.0353	49.3474	54.9786	0.658335	0.736728	0.627839	0.498834	0.705694	0.648659	0.548126	1	0.747289	0.832565
O75165	HUMAN	DNAJC13	DnaJ homolog subfamily C member 13 OS=Homo sapiens GN=DNAJC13 PE=1 SV=5	M								2	143.881	196.447	142.881	137.993	157.971	128.606	142.596	171.848	153.67	149.035	0.732418	1	0.727327	0.702444	0.80414	0.654661	0.725878	0.874781	0.782248	0.758654
Q99615	HUMAN	DNAJC7	DnaJ homolog subfamily C member 7 OS=Homo sapiens GN=DNAJC7 PE=1 SV=2	M								6	428.3	439.596	476.758	411.526	508.207	564.024	415.961	489.293	469.188	379.574	0.759365	0.779393	0.84528	0.729626	0.901037	1	0.737488	0.867504	0.831858	0.672975
P49184	HUMAN	DNASE1L1	Deoxyribonuclease-1-like 1 OS=Homo sapiens GN=DNASE1L1 PE=1 SV=1						Nuc			3	162.091	176.675	135.509	118.997	135.911	167.882	148.945	121.612	126.044	133.026	0.917453	1	0.766995	0.673538	0.76927	0.950228	0.843045	0.68834	0.713422	0.75294
O00429-6	HUMAN	DNM1L	Isoform 6 of Dynamin-1-like protein OS=Homo sapiens GN=DNM1L	M								1	86.8989	98.0443	95.6575	97.1256	125.975	120.214	70.0412	98.4709	102.227	79.9753	0.689808	0.778281	0.759334	0.770988	1	0.954269	0.555991	0.781668	0.811487	0.634848
Q96N67	HUMAN	DOCK7	Dedicator of cytokinesis protein 7 OS=Homo sapiens GN=DOCK7 PE=1 SV=4									1	120.196	136.287	126.537	99.0177	120.812	120.903	117.567	105.547	130.861	118.428	0.881936	1	0.928464	0.72654	0.886454	0.887121	0.862649	0.774448	0.960193	0.868962
Q9BZ29-4	HUMAN	DOCK9	Isoform 4 of Dedicator of cytokinesis protein 9 OS=Homo sapiens GN=DOCK9	M								5	271.713	357.998	258.655	252.628	301.151	264.209	233.397	270.746	290.306	278.661	0.758978	1	0.722504	0.705668	0.841209	0.738018	0.651951	0.756278	0.810914	0.778385
Q9BU89	HUMAN	DOHH	Deoxyhypusine hydroxylase OS=Homo sapiens GN=DOHH PE=1 SV=1									2	119.409	135.899	132.192	139.91	161.524	160.119	158.064	148.288	137.664	91.2028	0.739263	0.841353	0.818402	0.866186	1	0.991301	0.978578	0.918056	0.852278	0.564638
O60762	HUMAN	DPM1	Dolichol-phosphate mannosyltransferase subunit 1 OS=Homo sapiens GN=DPM1 PE=1 SV=1	M					Nuc			1	35.1708	46.969	40.9249	27.9677	41.2018	36.405	35.6151	50.9627	33.8556	27.2828	0.690128	0.921635	0.803037	0.548788	0.808469	0.714345	0.698845	1	0.66432	0.535348
Q16555	HUMAN	DPYSL2	Dihydropyrimidinase-related protein 2 OS=Homo sapiens GN=DPYSL2 PE=1 SV=1	M								15	1765.23	1669.02	2082.19	1840.5	2087.21	2544.84	1846.12	2358.84	2441.87	1953.77	0.693652	0.655846	0.818202	0.723229	0.820173	1	0.725437	0.926913	0.959537	0.76774
P60981	HUMAN	DSTN	Destrin OS=Homo sapiens GN=DSTN PE=1 SV=3									7	774.788	768.787	772.815	608.965	967.381	848.39	635.19	881.153	791.376	621.195	0.800913	0.79471	0.798874	0.629499	1	0.876997	0.656608	0.910865	0.818061	0.642141
Q7RTS9	HUMAN	DYM	Dymeclin OS=Homo sapiens GN=DYM PE=1 SV=1	M								1	46.8315	64.9416	83.9576	93.33	82.7808	80.0956	104.454	85.5261	88.5098	60.4366	0.448348	0.621727	0.803779	0.893508	0.792513	0.766806	1	0.818796	0.847361	0.578598
Q14204	HUMAN	DYNC1H1	Cytoplasmic dynein 1 heavy chain 1 OS=Homo sapiens GN=DYNC1H1 PE=1 SV=5	M								193	27727	31123.4	24310.2	25525.8	27502.6	24347.9	22637.9	23535.3	23907.8	27169.7	0.890874	1	0.78109	0.82015	0.883665	0.782302	0.727361	0.756195	0.768163	0.872966
P30084	HUMAN	ECHS1	Enoyl-CoA hydratase, mitochondrial OS=Homo sapiens GN=ECHS1 PE=1 SV=4									3	106.474	99.4655	131.137	82.8308	110.317	99.3537	132.035	112.228	130.058	91.599	0.806409	0.753328	0.993202	0.62734	0.835515	0.752481	1	0.849986	0.985028	0.693749
P42126	HUMAN	ECI1	Enoyl-CoA delta isomerase 1, mitochondrial OS=Homo sapiens GN=ECI1 PE=1 SV=1	M								1	37.5024	40.0034	41.1421	36.6434	32.3872	41.1677	42.8996	47.9268	42.5269	46.2552	0.782494	0.834678	0.858438	0.764571	0.675765	0.85897	0.895106	1	0.887331	0.965122
O75521	HUMAN	ECI2	Enoyl-CoA delta isomerase 2, mitochondrial OS=Homo sapiens GN=ECI2 PE=1 SV=4	M								1	32.1069	41.5526	40.5085	33.5285	31.1114	38.9932	51.4208	30.8092	45.465	34.1188	0.624396	0.808089	0.787785	0.652043	0.605036	0.758316	1	0.599159	0.884175	0.663521
Q5VYK3	HUMAN	ECM29	Proteasome-associated protein ECM29 homolog OS=Homo sapiens GN=ECM29 PE=1 SV=2	M					Nuc			10	734.431	683.678	798.677	699.03	817.831	734.216	637.804	613.04	783.253	681.34	0.898023	0.835965	0.976579	0.854737	1	0.89776	0.779873	0.749593	0.95772	0.833106
Q05639	HUMAN	EEF1A2	Elongation factor 1-alpha 2 OS=Homo sapiens GN=EEF1A2 PE=1 SV=1	M								27	6574.53	6116.87	7372.46	5850.33	7996.71	8730.52	6271.78	9930.32	7795.8	5410.89	0.662066	0.615979	0.742419	0.589137	0.805282	0.879177	0.631579	1	0.78505	0.544886
P24534	HUMAN	EEF1B2	Elongation factor 1-beta OS=Homo sapiens GN=EEF1B2 PE=1 SV=3									8	1534.97	1241.54	1758.09	1486.17	1690.4	1394.68	692.074	1019.07	1069.14	978.283	0.873089	0.706185	1	0.845333	0.961496	0.793293	0.393651	0.579645	0.608125	0.556446
P29692-2	HUMAN	EEF1D	Isoform 2 of Elongation factor 1-delta OS=Homo sapiens GN=EEF1D						Nuc			11	1912.42	1532.76	2140.42	1925.04	1888.27	1724.68	1220.37	1334.15	1683.78	1552.48	0.893481	0.716102	1	0.899378	0.8822	0.80577	0.570157	0.623313	0.786662	0.725316
P26641-2	HUMAN	EEF1G	Isoform 2 of Elongation factor 1-gamma OS=Homo sapiens GN=EEF1G	M					Nuc			17	2770.58	2313.86	3315.57	2848.36	3036.5	3233.61	2521.76	2650.94	3056.49	2525.03	0.835628	0.697879	1	0.859086	0.915831	0.975281	0.760581	0.799545	0.92186	0.76157
O75071	HUMAN	EFCAB14	EF-hand calcium-binding domain-containing protein 14 OS=Homo sapiens GN=EFCAB14 PE=1 SV=1									4	403.797	435.654	422.695	438.175	456.081	405.493	361.887	412.905	402.061	428.002	0.885363	0.955213	0.926799	0.960741	1	0.889083	0.793471	0.905333	0.881558	0.938436
Q96C19	HUMAN	EFHD2	EF-hand domain-containing protein D2 OS=Homo sapiens GN=EFHD2 PE=1 SV=1	M								1	21.8592	34.2144	33.6578	28.5338	38.0834	27.6097	32.3777	38.9302	33.5163	24.4241	0.561497	0.878865	0.864566	0.732946	0.978247	0.70921	0.831686	1	0.860932	0.627381
Q7Z2Z2	HUMAN	EFL1	Elongation factor-like GTPase 1 OS=Homo sapiens GN=EFL1 PE=1 SV=2									1	404.809	519.362	356.459	580.558	404.13	413.307	706.264	491.838	316.521	392.128	0.573169	0.735364	0.50471	0.822013	0.572207	0.585201	1	0.696393	0.448163	0.555214
Q15029	HUMAN	EFTUD2	116 kDa U5 small nuclear ribonucleoprotein component OS=Homo sapiens GN=EFTUD2 PE=1 SV=1	M								1	38.0327	35.5917	48.8391	37.1624	45.4997	53.8494	32.395	48.1659	40.3725	40.4574	0.706279	0.660949	0.906957	0.690117	0.844943	1	0.601585	0.894455	0.749729	0.751307
P19525	HUMAN	EIF2AK2	Interferon-induced, double-stranded RNA-activated protein kinase OS=Homo sapiens GN=EIF2AK2 PE=1 SV=2	M					Nuc			1	43.8284	39.752	56.8306	48.1916	44.1229	41.8249	47.3754	56.3629	52.6261	38.0648	0.771211	0.699482	1	0.847986	0.776394	0.735956	0.833625	0.99177	0.926016	0.669793
P49770	HUMAN	EIF2B2	Translation initiation factor eIF-2B subunit beta OS=Homo sapiens GN=EIF2B2 PE=1 SV=3									1	45.9107	36.4597	52.3715	36.4202	56.1137	43.7562	51.5743	40.572	57.4189	40.76	0.799574	0.634976	0.912095	0.634289	0.977268	0.762053	0.898211	0.706597	1	0.70987
Q9NR50	HUMAN	EIF2B3	Translation initiation factor eIF-2B subunit gamma OS=Homo sapiens GN=EIF2B3 PE=1 SV=1									1	29.7456	39.2725	37.807	43.8373	43.7044	45.879	49.5961	48.9629	40.2346	36.5904	0.599757	0.791846	0.762298	0.883886	0.881206	0.925053	1	0.987233	0.811245	0.737769
Q9UI10-2	HUMAN	EIF2B4	Isoform 2 of Translation initiation factor eIF-2B subunit delta OS=Homo sapiens GN=EIF2B4									1	30.6763	44.8964	47.0426	35.8427	59.7741	43.2283	50.7764	56.0998	49.4172	43.3089	0.513204	0.751102	0.787007	0.599635	1	0.723195	0.849471	0.938529	0.826732	0.724543
Q13144	HUMAN	EIF2B5	Translation initiation factor eIF-2B subunit epsilon OS=Homo sapiens GN=EIF2B5 PE=1 SV=3						Nuc			1	116.534	123.677	121.863	116.754	135.319	114.821	133.283	101.853	124.184	106.489	0.861181	0.91397	0.900564	0.862807	1	0.848519	0.984956	0.752687	0.917711	0.78695
P05198	HUMAN	EIF2S1	Eukaryotic translation initiation factor 2 subunit 1 OS=Homo sapiens GN=EIF2S1 PE=1 SV=3	M					Nuc			1	32.7986	43.3429	47.5078	43.853	46.675	36.3472	39.7612	43.2376	38.3001	37.3474	0.690384	0.912334	1	0.923071	0.98247	0.765078	0.83694	0.910116	0.806186	0.786133
P20042	HUMAN	EIF2S2	Eukaryotic translation initiation factor 2 subunit 2 OS=Homo sapiens GN=EIF2S2 PE=1 SV=2									3	138.307	140.159	155.877	134.085	172.545	186.153	161.118	205.676	218.946	163.177	0.631695	0.640155	0.711945	0.612412	0.78807	0.850225	0.735881	0.939392	1	0.745286
Q14152	HUMAN	EIF3A	Eukaryotic translation initiation factor 3 subunit A OS=Homo sapiens GN=EIF3A PE=1 SV=1	M					Nuc			14	1402.06	1512.18	1560.07	1392.13	1458.2	1284.38	1274.04	1458.22	1620.33	1538.06	0.865291	0.93325	0.962809	0.859161	0.899937	0.792662	0.786279	0.899947	1	0.949224
P55884-2	HUMAN	EIF3B	Isoform 2 of Eukaryotic translation initiation factor 3 subunit B OS=Homo sapiens GN=EIF3B									2	178.622	217.582	218.896	179.462	211.499	157.474	158.943	218.676	239.163	217.667	0.746864	0.909767	0.915258	0.750375	0.884329	0.658437	0.664582	0.914339	1	0.910119
Q99613	HUMAN	EIF3C	Eukaryotic translation initiation factor 3 subunit C OS=Homo sapiens GN=EIF3C PE=1 SV=1									14	1216.66	1196.87	1295.63	1176.56	1393.55	1222.47	1115.09	1626.17	1446.3	1207.67	0.748176	0.736008	0.79674	0.723519	0.856956	0.751747	0.685714	1	0.889391	0.742646
O15371	HUMAN	EIF3D	Eukaryotic translation initiation factor 3 subunit D OS=Homo sapiens GN=EIF3D PE=1 SV=1	M								4	199.542	217.525	223.432	189.892	240.939	206.34	161.538	238.475	202.685	182.162	0.828186	0.902823	0.92734	0.788135	1	0.856401	0.670452	0.989774	0.84123	0.756053
P60228	HUMAN	EIF3E	Eukaryotic translation initiation factor 3 subunit E OS=Homo sapiens GN=EIF3E PE=1 SV=1	M					Nuc			15	1060.54	1134.75	1301.39	1074.9	1305.06	1076.73	1026.38	1226.41	1093.9	1075.4	0.812635	0.869501	0.997183	0.823637	1	0.825044	0.786457	0.939729	0.838194	0.824023
O75821	HUMAN	EIF3G	Eukaryotic translation initiation factor 3 subunit G OS=Homo sapiens GN=EIF3G PE=1 SV=2									1	32.7502	37.7502	41.1168	39.5981	51.241	43.4929	38.7697	62.9464	49.4985	40.4572	0.520287	0.59972	0.653203	0.629075	0.814041	0.690951	0.615916	1	0.786359	0.642724
O15372	HUMAN	EIF3H	Eukaryotic translation initiation factor 3 subunit H OS=Homo sapiens GN=EIF3H PE=1 SV=1	M								3	211.768	213.029	234.297	205.622	270.263	253.408	195.883	318.478	269.177	202.558	0.664938	0.668899	0.735677	0.645641	0.848608	0.795685	0.615061	1	0.845198	0.636019
Q9UBQ5	HUMAN	EIF3K	Eukaryotic translation initiation factor 3 subunit K OS=Homo sapiens GN=EIF3K PE=1 SV=1	M					Nuc			1	68.0241	54.205	89.6661	55.1427	87.587	82.1674	82.3787	61.9927	88.3463	69.6704	0.758638	0.604521	1	0.614978	0.976813	0.916371	0.918728	0.691373	0.985281	0.776998
Q9Y262	HUMAN	EIF3L	Eukaryotic translation initiation factor 3 subunit L OS=Homo sapiens GN=EIF3L PE=1 SV=1	M								7	342.264	321.939	396.77	308.067	446.551	324.323	312.858	346.315	346.306	354.303	0.766461	0.720946	0.888522	0.689882	1	0.726285	0.700609	0.775533	0.775513	0.793421
P60842	HUMAN	EIF4A1	Eukaryotic initiation factor 4A-I OS=Homo sapiens GN=EIF4A1 PE=1 SV=1	M								11	750.604	748.819	1099.09	732.444	1029.83	945.184	806.123	999.821	1042.45	746.866	0.682935	0.681311	1	0.666413	0.93699	0.859973	0.733449	0.909684	0.94847	0.679534
P38919	HUMAN	EIF4A3	Eukaryotic initiation factor 4A-III OS=Homo sapiens GN=EIF4A3 PE=1 SV=4	M								4	188.902	231.927	248.783	173.225	258.938	248.041	194.692	310.843	220.962	193.787	0.607709	0.746124	0.800351	0.557276	0.833019	0.797963	0.626337	1	0.710848	0.623423
P23588	HUMAN	EIF4B	Eukaryotic translation initiation factor 4B OS=Homo sapiens GN=EIF4B PE=1 SV=2									7	627.085	610.85	661.639	491.204	695.776	766.91	529.074	722.413	577.963	522.036	0.817678	0.796508	0.862734	0.640498	0.907247	1	0.689878	0.94198	0.753626	0.680701
Q04637-9	HUMAN	EIF4G1	Isoform 9 of Eukaryotic translation initiation factor 4 gamma 1 OS=Homo sapiens GN=EIF4G1	M								26	2239.99	2390.38	2611.07	2129.6	2444.2	2032.63	2248.17	2532.49	2811.27	2363.25	0.79679	0.850285	0.928787	0.757524	0.869428	0.723031	0.7997	0.900834	1	0.840633
P78344	HUMAN	EIF4G2	Eukaryotic translation initiation factor 4 gamma 2 OS=Homo sapiens GN=EIF4G2 PE=1 SV=1	M								2	136.995	120.456	155.07	118.033	156.863	117.188	107.214	131.356	153.659	121.629	0.873342	0.767906	0.988571	0.752457	1	0.747072	0.683492	0.837396	0.979576	0.775382
P63241-2	HUMAN	EIF5A	Isoform 2 of Eukaryotic translation initiation factor 5A-1 OS=Homo sapiens GN=EIF5A	M					Nuc			5	575.749	574.552	732.566	626.497	696.591	826.698	625.514	878.729	744.376	656.324	0.655206	0.653844	0.833666	0.712958	0.792725	0.940788	0.711839	1	0.847105	0.746901
O60841	HUMAN	EIF5B	Eukaryotic translation initiation factor 5B OS=Homo sapiens GN=EIF5B PE=1 SV=4									9	378.877	413.97	462.461	380.832	430.731	359.124	443.529	512.295	490.576	428.213	0.739569	0.80807	0.902725	0.743384	0.840787	0.70101	0.865769	1	0.957606	0.835872
P56537	HUMAN	EIF6	Eukaryotic translation initiation factor 6 OS=Homo sapiens GN=EIF6 PE=1 SV=1						Nuc			2	60.9661	52.5663	103.563	70.4775	71.0255	89.4115	74.8192	79.1594	92.1313	61.1459	0.588684	0.507576	1	0.680525	0.685817	0.86335	0.722448	0.764357	0.889613	0.590421
Q9BQ52	HUMAN	ELAC2	Zinc phosphodiesterase ELAC protein 2 OS=Homo sapiens GN=ELAC2 PE=1 SV=2						Nuc			1	115.148	127.494	112.877	119.339	145.536	123.673	112.93	162.38	143.672	115.09	0.709126	0.785161	0.69514	0.734934	0.896267	0.761627	0.695464	1	0.884788	0.708772
Q15717-2	HUMAN	ELAVL1	Isoform 2 of ELAV-like protein 1 OS=Homo sapiens GN=ELAVL1	M					Nuc			4	289.38	273.829	291.19	303.801	299.589	321.711	295.127	312.23	303.162	309.418	0.899504	0.851166	0.905131	0.944329	0.931238	1	0.917368	0.97053	0.942344	0.961789
P0C7U0	HUMAN	ELFN1	Protein ELFN1 OS=Homo sapiens GN=ELFN1 PE=1 SV=2	M								10	976.216	1186.92	1009.32	1075.63	1108.82	964.014	906.45	869.149	924.479	1103.64	0.822476	1	0.850367	0.906237	0.934196	0.812196	0.763698	0.732271	0.778887	0.929831
Q8N766	HUMAN	EMC1	ER membrane protein complex subunit 1 OS=Homo sapiens GN=EMC1 PE=1 SV=1	M								4	249.657	274.141	275.253	220.646	265.534	200.242	335.97	366.295	363.241	390.033	0.640092	0.702867	0.705717	0.565712	0.680799	0.513398	0.861388	0.939139	0.931309	1
Q9NPA0	HUMAN	EMC7	ER membrane protein complex subunit 7 OS=Homo sapiens GN=EMC7 PE=1 SV=1	M								1	64.9419	65.3148	125.861	62.0548	55.2863	58.666	82.4099	72.4543	83.3462	82.0948	0.515981	0.518944	1	0.493043	0.439264	0.466118	0.654769	0.575669	0.662208	0.652265
P50402	HUMAN	EMD	Emerin OS=Homo sapiens GN=EMD PE=1 SV=1	M								2	106.383	143.092	133.811	134.978	148.95	111.07	134.853	167.644	147.323	147.567	0.634576	0.853545	0.798182	0.805144	0.888488	0.662534	0.804399	1	0.878782	0.880239
Q9HC35	HUMAN	EML4	Echinoderm microtubule-associated protein-like 4 OS=Homo sapiens GN=EML4 PE=1 SV=3	M								1	57.2249	39.6534	46.174	48.9119	38.2177	63.2865	59.1003	35.3311	48.4013	85.7261	0.667532	0.462559	0.538622	0.570561	0.445811	0.738241	0.689408	0.412139	0.564604	1
Q9HCE0	HUMAN	EPG5	Ectopic P granules protein 5 homolog OS=Homo sapiens GN=EPG5 PE=1 SV=2									2	275.658	304.66	281.619	246.904	311.925	264.818	241.66	238.904	299.802	261.921	0.883731	0.976709	0.90284	0.79155	1	0.84898	0.774738	0.765901	0.961135	0.839694
P07814	HUMAN	EPRS	Bifunctional glutamate/proline--tRNA ligase OS=Homo sapiens GN=EPRS PE=1 SV=5	M								22	2303.58	2278.4	2396.01	2052.58	2590.38	2294.14	1872.89	2383.1	2618.5	2160.84	0.879734	0.870119	0.915033	0.783878	0.989262	0.876129	0.715253	0.910104	1	0.825223
Q969X5	HUMAN	ERGIC1	Endoplasmic reticulum-Golgi intermediate compartment protein 1 OS=Homo sapiens GN=ERGIC1 PE=1 SV=1	M								2	114.289	83.672	134.57	94.6886	92.9109	99.574	121.221	125.892	149.605	128.655	0.763936	0.559285	0.899497	0.632922	0.621039	0.665578	0.810275	0.841492	1	0.859964
Q96RQ1	HUMAN	ERGIC2	Endoplasmic reticulum-Golgi intermediate compartment protein 2 OS=Homo sapiens GN=ERGIC2 PE=1 SV=2	M					Nuc			2	247.81	290.304	417.003	353.261	307.693	249.134	457.661	670.315	477.447	509.076	0.369692	0.433086	0.6221	0.527008	0.459028	0.371668	0.682756	1	0.712273	0.759457
Q9Y282-3	HUMAN	ERGIC3	Isoform 3 of Endoplasmic reticulum-Golgi intermediate compartment protein 3 OS=Homo sapiens GN=ERGIC3	M								2	185.045	169.069	305.144	268.291	219.877	165.621	369.479	420.082	392.092	390.222	0.440497	0.402468	0.726391	0.638663	0.523415	0.394259	0.87954	1	0.93337	0.928918
Q96HE7	HUMAN	ERO1A	ERO1-like protein alpha OS=Homo sapiens GN=ERO1A PE=1 SV=2	M								19	1966.68	1800.28	1877.34	1671.21	1917.35	1929.56	2046.7	2483.34	2272.99	2659.16	0.739588	0.677012	0.705991	0.628472	0.721036	0.725627	0.769682	0.933883	0.85478	1
Q86YB8	HUMAN	ERO1B	ERO1-like protein beta OS=Homo sapiens GN=ERO1B PE=1 SV=2	M								1	27.8444	39.8994	32.4498	31.2206	26.6573	46.2168	32.4856	37.9479	25.2807	29.9987	0.602474	0.863309	0.702122	0.675526	0.576788	1	0.702897	0.821085	0.547003	0.649086
P10768	HUMAN	ESD	S-formylglutathione hydrolase OS=Homo sapiens GN=ESD PE=1 SV=2	M								1	77.9203	120.707	122.754	117.691	112.509	125.192	154.867	80.2459	127.909	114.485	0.503143	0.779421	0.792643	0.759946	0.726489	0.808383	1	0.51816	0.825929	0.739247
P62495	HUMAN	ETF1	Eukaryotic peptide chain release factor subunit 1 OS=Homo sapiens GN=ETF1 PE=1 SV=3									1	31.0655	34.1485	33.1974	32.8572	33.898	32.1684	32.4038	33.1124	32.4488	24.6701	0.909718	1	0.972149	0.962187	0.992666	0.942015	0.948909	0.969661	0.950226	0.722436
O95571	HUMAN	ETHE1	Persulfide dioxygenase ETHE1, mitochondrial OS=Homo sapiens GN=ETHE1 PE=1 SV=2									2	69.4162	74.0691	63.4571	53.1597	63.9998	59.7586	64.3449	74.3303	62.7207	57.7384	0.933889	0.996487	0.853718	0.715183	0.861019	0.803961	0.865662	1	0.843811	0.776781
Q01780	HUMAN	EXOSC10	Exosome component 10 OS=Homo sapiens GN=EXOSC10 PE=1 SV=2	M					Nuc			1	60.3873	67.7061	74.8777	61.074	75.8899	63.1907	74.7017	83.0203	91.3364	75.9957	0.661153	0.741283	0.819801	0.668671	0.830883	0.691845	0.817874	0.908951	1	0.832042
Q06265-2	HUMAN	EXOSC9	Isoform 2 of Exosome complex component RRP45 OS=Homo sapiens GN=EXOSC9						Nuc			2	126.578	137.564	143.302	98.1825	101.368	90.4752	178.199	221.705	189.202	220.187	0.57093	0.620481	0.646363	0.442852	0.457219	0.408088	0.803768	1	0.853397	0.993152
Q01469	HUMAN	FABP5	Fatty acid-binding protein, epidermal OS=Homo sapiens GN=FABP5 PE=1 SV=3									3	337.376	318.068	533.411	334.713	336.269	391.611	406.152	404.66	355.428	483.238	0.632488	0.596291	1	0.627495	0.630412	0.734164	0.761425	0.758627	0.666331	0.90594
Q96CS3	HUMAN	FAF2	FAS-associated factor 2 OS=Homo sapiens GN=FAF2 PE=1 SV=2									3	139.595	115.082	161.965	99.8781	142.157	115.216	150.255	142.778	170.428	121.19	0.819084	0.675254	0.950343	0.586043	0.834117	0.676038	0.881633	0.837762	1	0.71109
Q8IWE2	HUMAN	FAM114A1	Protein NOXP20 OS=Homo sapiens GN=FAM114A1 PE=1 SV=2									3	195.444	210.196	203.891	193.907	244.938	209.052	141.667	200.652	195.78	166.384	0.797934	0.85816	0.83242	0.79166	1	0.853493	0.578379	0.819196	0.799305	0.67929
Q9NRY5	HUMAN	FAM114A2	Protein FAM114A2 OS=Homo sapiens GN=FAM114A2 PE=1 SV=4									1	53.1241	52.167	64.3459	47.928	49.5528	46.5732	54.8627	68.2116	55.9249	47.639	0.778813	0.764781	0.943327	0.702637	0.726456	0.682775	0.804301	1	0.819874	0.6984
Q5BKY9	HUMAN	FAM133B	Protein FAM133B OS=Homo sapiens GN=FAM133B PE=1 SV=1									3	145.685	180.847	156.161	153.066	162.013	149.7	185.471	233.852	207.005	188.142	0.622979	0.773339	0.667775	0.654542	0.692801	0.640149	0.793113	1	0.885197	0.804532
Q5VUB5	HUMAN	FAM171A1	Protein FAM171A1 OS=Homo sapiens GN=FAM171A1 PE=1 SV=1	M								1	48.4791	63.8955	55.1966	65.5566	33.1808	58.5867	51.6103	40.5891	34.6446	62.8392	0.7395	0.974662	0.841969	1	0.50614	0.893682	0.787264	0.619146	0.528469	0.958549
Q9NUQ9	HUMAN	FAM49B	Protein FAM49B OS=Homo sapiens GN=FAM49B PE=1 SV=1	M								1	44.1092	59.3248	53.7211	56.0952	60.924	67.6072	50.2453	75.7269	64.9105	48.2602	0.582477	0.783405	0.709405	0.740756	0.804522	0.892776	0.663506	1	0.857165	0.637293
Q8NCA5	HUMAN	FAM98A	Protein FAM98A OS=Homo sapiens GN=FAM98A PE=1 SV=1									1	59.5059	45.134	63.4038	48.9646	64.2489	67.6525	67.6894	57.1424	88.6409	80.5984	0.671315	0.509179	0.715289	0.552393	0.724823	0.76322	0.763636	0.64465	1	0.90927
Q9NSD9	HUMAN	FARSB	Phenylalanine--tRNA ligase beta subunit OS=Homo sapiens GN=FARSB PE=1 SV=3	M								4	352.313	303.303	374.311	319.344	470.83	425.947	306.187	431.797	427.798	289.817	0.748281	0.644189	0.795002	0.678258	1	0.904674	0.650314	0.917098	0.908605	0.615546
Q7L8L6	HUMAN	FASTKD5	FAST kinase domain-containing protein 5, mitochondrial OS=Homo sapiens GN=FASTKD5 PE=1 SV=1									1	29.6873	25.6321	32.6795	29.7388	29.0559	30.5078	37.8093	28.3153	35.9115	25.1215	0.785184	0.677931	0.864324	0.786547	0.768486	0.806886	1	0.748897	0.949806	0.664425
Q8WUP2	HUMAN	FBLIM1	Filamin-binding LIM protein 1 OS=Homo sapiens GN=FBLIM1 PE=1 SV=2									1	30.0793	33.7091	27.2645	27.7496	35.8156	33.0413	26.9472	35.7101	28.211	23.7871	0.839839	0.941186	0.761246	0.774792	1	0.922539	0.752389	0.997057	0.787674	0.664155
Q8TB52	HUMAN	FBXO30	F-box only protein 30 OS=Homo sapiens GN=FBXO30 PE=1 SV=3									2	182.36	175.013	172.951	164.532	194.433	178.086	169.813	197.914	194.344	144.362	0.921412	0.884289	0.873871	0.83133	0.982413	0.899815	0.858017	1	0.981965	0.729417
Q9NRD1	HUMAN	FBXO6	F-box only protein 6 OS=Homo sapiens GN=FBXO6 PE=1 SV=1									1	33.226	33.7358	44.9411	33.9813	38.5733	34.401	40.2126	52.0076	52.8102	49.1027	0.629159	0.638812	0.850993	0.643462	0.730414	0.651408	0.761456	0.984803	1	0.929797
P37268	HUMAN	FDFT1	Squalene synthase OS=Homo sapiens GN=FDFT1 PE=1 SV=1	M								4	287.849	298.292	297.605	242.154	314.78	387.56	281	336.808	282.132	267.057	0.742721	0.769666	0.767894	0.624816	0.812209	1	0.725049	0.869046	0.727969	0.689071
P14324	HUMAN	FDPS	Farnesyl pyrophosphate synthase OS=Homo sapiens GN=FDPS PE=1 SV=4									6	383.238	434.83	435.89	415.612	480.041	531.146	361.788	558.884	558.699	457.633	0.68572	0.778032	0.779931	0.743647	0.858929	0.95037	0.64734	1	0.99967	0.818834
P22830-2	HUMAN	FECH	Isoform 2 of Ferrochelatase, mitochondrial OS=Homo sapiens GN=FECH	M								1	30.5012	37.1347	24.481	32.3425	35.5078	27.5774	31.3484	40.641	35.1272	30.9133	0.750504	0.913727	0.602373	0.795811	0.873695	0.678562	0.77135	1	0.864329	0.760644
P07954	HUMAN	FH	Fumarate hydratase, mitochondrial OS=Homo sapiens GN=FH PE=1 SV=3									1	25.723	42.6463	32.5144	25.5251	37.475	36.7662	31.4024	37.4393	29.8425	27.4488	0.603171	1	0.76242	0.598531	0.87874	0.862119	0.736346	0.877902	0.699769	0.64364
Q9Y613	HUMAN	FHOD1	FH1/FH2 domain-containing protein 1 OS=Homo sapiens GN=FHOD1 PE=1 SV=3	M					Nuc			1	24.3218	34.059	44.057	35.4858	42.5086	55.5258	43.3581	45.2392	49.6291	49.7043	0.438027	0.61339	0.793451	0.639087	0.765565	1	0.780863	0.814742	0.893803	0.895156
Q6UN15	HUMAN	FIP1L1	Pre-mRNA 3'-end-processing factor FIP1 OS=Homo sapiens GN=FIP1L1 PE=1 SV=1									2	213.355	227.422	198.728	203.606	203.96	203.014	241.497	245.842	219.785	217.742	0.867854	0.925072	0.808356	0.828199	0.82964	0.825791	0.982327	1	0.894011	0.8857
Q96AY3	HUMAN	FKBP10	Peptidyl-prolyl cis-trans isomerase FKBP10 OS=Homo sapiens GN=FKBP10 PE=1 SV=1	M								36	4594.51	3902.71	4556.4	4122.74	4005.34	4416.8	5252.69	5599.06	5621.31	6381.24	0.720003	0.611592	0.71403	0.646071	0.627674	0.692154	0.823146	0.877425	0.880911	1
Q9NYL4	HUMAN	FKBP11	Peptidyl-prolyl cis-trans isomerase FKBP11 OS=Homo sapiens GN=FKBP11 PE=1 SV=1	M								2	95.8249	78.3884	107.82	73.5383	68.8452	79.6744	149.202	92.5508	134.314	159.357	0.601321	0.491904	0.676591	0.461468	0.432018	0.499973	0.936272	0.580776	0.842851	1
Q5T1M5	HUMAN	FKBP15	FK506-binding protein 15 OS=Homo sapiens GN=FKBP15 PE=1 SV=2	M								1	48.0968	69.5367	56.1181	54.0326	48.9672	47.0484	60.6232	66.1041	64.6184	61.8481	0.691675	1	0.807027	0.777037	0.704192	0.676598	0.871816	0.950635	0.92927	0.889431
Q02790	HUMAN	FKBP4	Peptidyl-prolyl cis-trans isomerase FKBP4 OS=Homo sapiens GN=FKBP4 PE=1 SV=3	M								8	481.88	547.496	580.614	571.337	667.915	1067.65	524.372	865.452	849.042	558.745	0.451348	0.512806	0.543826	0.535137	0.625596	1	0.491147	0.810617	0.795247	0.523343
Q14318-2	HUMAN	FKBP8	Isoform 2 of Peptidyl-prolyl cis-trans isomerase FKBP8 OS=Homo sapiens GN=FKBP8	M								1	28.8849	37.4048	28.9227	25.6071	23.5909	32.2857	40.0749	26.8712	33.7646	29.5935	0.720772	0.933373	0.721715	0.638979	0.58867	0.805632	1	0.670524	0.842536	0.738454
O95302	HUMAN	FKBP9	Peptidyl-prolyl cis-trans isomerase FKBP9 OS=Homo sapiens GN=FKBP9 PE=1 SV=2	M								13	1093.55	1078.11	1201.31	1088.77	1187.2	1134.99	1379.45	1398.09	1413.82	1462.55	0.7477	0.737144	0.821381	0.744432	0.811733	0.776033	0.94318	0.955926	0.96668	1
Q13045	HUMAN	FLII	Protein flightless-1 homolog OS=Homo sapiens GN=FLII PE=1 SV=2									6	269.791	323.345	302.499	304.229	299.702	315.661	253.581	358.222	316.225	377.772	0.714164	0.855928	0.800744	0.805326	0.793341	0.835587	0.671254	0.94825	0.837079	1
Q9Y2H6	HUMAN	FNDC3A	Fibronectin type-III domain-containing protein 3A OS=Homo sapiens GN=FNDC3A PE=1 SV=4	M								2	137.12	133.325	156.43	119.741	168.775	124.907	132.234	164.177	175.387	124.702	0.781815	0.760176	0.891916	0.682725	0.962302	0.712179	0.753954	0.936084	1	0.711011
Q5VW36	HUMAN	FOCAD	Focadhesin OS=Homo sapiens GN=FOCAD PE=1 SV=1	M								1	51.2129	43.0458	46.6777	42.3835	63.9089	62.1371	54.1135	73.6203	67.5292	46.24	0.695635	0.584699	0.634032	0.575703	0.868087	0.84402	0.735035	1	0.917262	0.628088
O94915	HUMAN	FRYL	Protein furry homolog-like OS=Homo sapiens GN=FRYL PE=1 SV=2									1	65.2657	86.4801	61.8826	51.4386	59.7212	59.9565	57.6187	59.359	55.3427	64.0488	0.75469	1	0.715571	0.594802	0.690577	0.693298	0.666265	0.686389	0.639947	0.740619
Q16658	HUMAN	FSCN1	Fascin OS=Homo sapiens GN=FSCN1 PE=1 SV=3	M								19	1923.02	1919.83	2675.4	2047.11	2406.73	3618.38	2295.79	2494.32	2386.44	2016.31	0.531458	0.530576	0.73939	0.565753	0.665139	1	0.63448	0.689346	0.659532	0.55724
P35637	HUMAN	FUS	RNA-binding protein FUS OS=Homo sapiens GN=FUS PE=1 SV=1						Nuc			2	108.253	127.765	160.56	111.115	138.063	139.189	159.98	168.971	163.108	152.575	0.640659	0.756136	0.950222	0.657595	0.817077	0.823741	0.946785	1	0.965302	0.902963
P51114	HUMAN	FXR1	Fragile X mental retardation syndrome-related protein 1 OS=Homo sapiens GN=FXR1 PE=1 SV=3	M								4	560.566	472.938	623.857	470.852	544.912	561.462	519.911	637.347	574.917	497.05	0.879531	0.742042	0.978835	0.738768	0.854969	0.880936	0.815743	1	0.902047	0.779873
P51116	HUMAN	FXR2	Fragile X mental retardation syndrome-related protein 2 OS=Homo sapiens GN=FXR2 PE=1 SV=2	M					Nuc			2	103.682	103.748	126.654	84.6231	115.84	106.945	107.123	122.203	129.716	94.9344	0.799297	0.799806	0.976388	0.65237	0.893026	0.824448	0.825822	0.94208	1	0.731861
Q9BQS8-4	HUMAN	FYCO1	Isoform 4 of FYVE and coiled-coil domain-containing protein 1 OS=Homo sapiens GN=FYCO1	M								2	112.937	141.481	103.416	97.3256	91.7074	85.3301	105.732	99.9164	102.492	121.751	0.798248	1	0.73095	0.687906	0.648195	0.60312	0.747319	0.706217	0.724422	0.860548
P10253	HUMAN	GAA	Lysosomal alpha-glucosidase OS=Homo sapiens GN=GAA PE=1 SV=4	M								3	107.812	120.545	116.839	104.266	101.179	101.033	111.158	135.992	122.848	144.125	0.748047	0.836395	0.810679	0.72344	0.702027	0.701013	0.771264	0.943574	0.852373	1
Q14376	HUMAN	GALE	UDP-glucose 4-epimerase OS=Homo sapiens GN=GALE PE=1 SV=2									1	47.0396	44.7207	39.1403	35.7496	66.1978	59.9823	14.9789	26.6342	26.4943	27.6583	0.710592	0.675562	0.591263	0.540042	1	0.906107	0.226274	0.402343	0.400229	0.417813
P51570-2	HUMAN	GALK1	Isoform 2 of Galactokinase OS=Homo sapiens GN=GALK1	M								2	91.5481	144.31	100.25	108.009	117.999	159.286	94.4498	160.951	108.512	91.2622	0.568795	0.896609	0.622861	0.67107	0.733135	0.989658	0.586823	1	0.674194	0.567019
Q10471	HUMAN	GALNT2	Polypeptide N-acetylgalactosaminyltransferase 2 OS=Homo sapiens GN=GALNT2 PE=1 SV=1	M								5	362.071	434.681	489.712	578.051	441	471.822	527.261	778.595	565.848	731.151	0.465031	0.55829	0.628969	0.742428	0.566405	0.605991	0.677196	1	0.726755	0.939065
Q7Z7M9	HUMAN	GALNT5	Polypeptide N-acetylgalactosaminyltransferase 5 OS=Homo sapiens GN=GALNT5 PE=1 SV=1	M								1	69.3785	60.1798	77.4425	71.8525	52.049	53.351	81.7444	78.2408	93.9487	108.177	0.641341	0.556307	0.715885	0.664211	0.481146	0.493182	0.755653	0.723265	0.86847	1
Q14697	HUMAN	GANAB	Neutral alpha-glucosidase AB OS=Homo sapiens GN=GANAB PE=1 SV=3	M								3	625.216	624.878	692.491	559.589	661.836	663.538	629.401	1101.83	919.307	936.655	0.567434	0.567128	0.628492	0.507873	0.60067	0.602215	0.571233	1	0.834346	0.85009
Q14697-2	HUMAN	GANAB	Isoform 2 of Neutral alpha-glucosidase AB OS=Homo sapiens GN=GANAB	M								20	2581.6	2456.75	2965.68	2319.61	2524.31	2767.65	2908.31	3587.78	3443.07	3468.38	0.719553	0.684754	0.826607	0.64653	0.703587	0.77141	0.810616	1	0.959665	0.966719
O14556	HUMAN	GAPDHS	Glyceraldehyde-3-phosphate dehydrogenase, testis-specific OS=Homo sapiens GN=GAPDHS PE=1 SV=2						Nuc			3	241.09	170.716	292.833	192.342	168.744	282.659	211.114	169.658	254.319	228.707	0.823303	0.582981	1	0.656832	0.576248	0.965257	0.720938	0.57937	0.868478	0.781014
P41250	HUMAN	GARS	Glycine--tRNA ligase OS=Homo sapiens GN=GARS PE=1 SV=3									9	649.58	617.409	768.842	613.79	840.159	851.717	595.237	849.427	796.981	627.715	0.762671	0.7249	0.902697	0.720651	0.98643	1	0.698868	0.997311	0.935735	0.737
P22102	HUMAN	GART	Trifunctional purine biosynthetic protein adenosine-3 OS=Homo sapiens GN=GART PE=1 SV=1									12	883.34	808.895	1022.22	906.891	1071.64	1213.05	1021.91	1116.57	1099.21	803.679	0.7282	0.66683	0.842689	0.747615	0.883427	1	0.842435	0.920467	0.906158	0.66253
P04062	HUMAN	GBA	Glucosylceramidase OS=Homo sapiens GN=GBA PE=1 SV=3	M								9	828.211	929.345	899.868	737.94	696.977	763.07	1124.1	1290.4	1332.19	1496.77	0.553332	0.6209	0.601206	0.493021	0.465654	0.509811	0.751017	0.86212	0.890042	1
Q04446	HUMAN	GBE1	1,4-alpha-glucan-branching enzyme OS=Homo sapiens GN=GBE1 PE=1 SV=3									2	198.169	166.577	230.451	192.207	262.025	302.353	212.722	234.101	231.864	208.918	0.655422	0.550935	0.762192	0.635704	0.866617	1	0.703554	0.774262	0.766863	0.690973
Q92538	HUMAN	GBF1	Golgi-specific brefeldin A-resistance guanine nucleotide exchange factor 1 OS=Homo sapiens GN=GBF1 PE=1 SV=2	M								2	103.296	110.64	105.995	92.9623	130.192	99.1237	106.006	128.439	139.712	132.074	0.739348	0.791913	0.758667	0.665384	0.931855	0.709485	0.758743	0.919312	1	0.945325
Q92947	HUMAN	GCDH	Glutaryl-CoA dehydrogenase, mitochondrial OS=Homo sapiens GN=GCDH PE=1 SV=1	M								2	116.482	138.086	133.059	98.6422	118.194	135.426	142.136	126.714	131.741	121.828	0.819513	0.971512	0.936145	0.694001	0.83156	0.952796	1	0.891504	0.926869	0.857127
P48507	HUMAN	GCLM	Glutamate--cysteine ligase regulatory subunit OS=Homo sapiens GN=GCLM PE=1 SV=1									1	83.3597	60.3834	92.8689	62.0955	56.5095	118.514	80.7415	59.3238	95.6581	77.4363	0.703373	0.509504	0.78361	0.52395	0.476816	1	0.681281	0.500563	0.807145	0.653392
Q92616	HUMAN	GCN1	eIF-2-alpha kinase activator GCN1 OS=Homo sapiens GN=GCN1 PE=1 SV=6	M								40	2752.23	2932.9	3074	2624.88	3207.66	2709.09	2629.05	3045.78	3144.99	2838.67	0.858017	0.914341	0.958329	0.818315	1	0.844568	0.819616	0.949533	0.980463	0.884965
Q9NZC3	HUMAN	GDE1	Glycerophosphodiester phosphodiesterase 1 OS=Homo sapiens GN=GDE1 PE=1 SV=1	M								1	66.1663	69.2894	78.8852	47.7772	49.9903	52.7218	88.5448	87.0379	88.3922	73.4269	0.747264	0.782535	0.890908	0.539583	0.564576	0.595425	1	0.982982	0.998277	0.829263
P31150	HUMAN	GDI1	Rab GDP dissociation inhibitor alpha OS=Homo sapiens GN=GDI1 PE=1 SV=2									1	23.6867	26.0997	46.2706	28.9719	26.1367	41.8985	34.2276	33.1596	24.6356	24.3071	0.511917	0.564066	1	0.626141	0.564866	0.905509	0.739727	0.716646	0.532424	0.525325
P50395	HUMAN	GDI2	Rab GDP dissociation inhibitor beta OS=Homo sapiens GN=GDI2 PE=1 SV=2	M								1	22.5173	29.6639	64.2496	30.3876	43.5711	35.0071	20.4448	33.9575	24.4744	38.0283	0.350466	0.461697	1	0.472962	0.678154	0.54486	0.318209	0.528524	0.380927	0.591884
Q8WTR4	HUMAN	GDPD5	Glycerophosphodiester phosphodiesterase domain-containing protein 5 OS=Homo sapiens GN=GDPD5 PE=1 SV=2	M								10	1141.27	1163.88	1388.55	1344.75	1098.31	1101.18	1633.95	1230.81	1202.39	1451.9	0.698473	0.712314	0.849813	0.823003	0.672183	0.673934	1	0.753275	0.73588	0.888583
Q8TEQ6	HUMAN	GEMIN5	Gem-associated protein 5 OS=Homo sapiens GN=GEMIN5 PE=1 SV=3	M					Nuc			2	111.658	118.717	122.215	115.16	137.642	111.309	87.6998	134.586	116.534	101.9	0.811219	0.862508	0.887916	0.83666	1	0.808682	0.637158	0.977796	0.846648	0.740325
Q96RP9-2	HUMAN	GFM1	Isoform 2 of Elongation factor G, mitochondrial OS=Homo sapiens GN=GFM1									2	191.87	202.166	204.803	207.779	211.385	211.243	215.448	244.197	227.485	215.235	0.78572	0.827881	0.838682	0.850867	0.865634	0.865052	0.882275	1	0.931566	0.881402
Q06210	HUMAN	GFPT1	Glutamine--fructose-6-phosphate aminotransferase [isomerizing] 1 OS=Homo sapiens GN=GFPT1 PE=1 SV=3									8	528.891	513.611	591.182	512.52	654.163	710.327	530.58	703.768	717.016	527.243	0.737628	0.716318	0.824504	0.714796	0.912341	0.990671	0.739984	0.981525	1	0.73533
Q6Y7W6-3	HUMAN	GIGYF2	Isoform 2 of PERQ amino acid-rich with GYF domain-containing protein 2 OS=Homo sapiens GN=GIGYF2	M								1	29.3799	35.9342	30.8919	26.1422	35.0406	31.1078	27.5403	27.9327	24.6556	30.9703	0.817602	1	0.859678	0.7275	0.975132	0.865686	0.766408	0.777327	0.686131	0.86186
P16278	HUMAN	GLB1	Beta-galactosidase OS=Homo sapiens GN=GLB1 PE=1 SV=2	M								1	29.4538	35.9722	26.4058	34.3045	27.8497	33.4308	45.3838	40.1971	39.8132	58.8415	0.500561	0.611341	0.448761	0.582998	0.473301	0.56815	0.771288	0.683141	0.676617	1
O94923	HUMAN	GLCE	D-glucuronyl C5-epimerase OS=Homo sapiens GN=GLCE PE=1 SV=3	M								1	31.8348	35.9183	51.6212	48.4064	36.7563	37.681	39.5185	54.565	63.1341	65.2715	0.487729	0.550291	0.790869	0.741616	0.563129	0.577297	0.605448	0.83597	0.967254	1
Q9H4G4	HUMAN	GLIPR2	Golgi-associated plant pathogenesis-related protein 1 OS=Homo sapiens GN=GLIPR2 PE=1 SV=3	M								3	569.269	880.608	788.158	764.546	729.247	635.954	657.601	627.437	648.848	656.324	0.64645	1	0.895016	0.868202	0.828118	0.722176	0.746758	0.712505	0.736818	0.745308
Q92990	HUMAN	GLMN	Glomulin OS=Homo sapiens GN=GLMN PE=1 SV=2									1	104.067	86.8206	118.725	82.2269	138.994	138.075	97.6005	116.663	134.781	102.887	0.748715	0.624635	0.854174	0.591585	1	0.993388	0.702191	0.83934	0.969691	0.740223
Q04760	HUMAN	GLO1	Lactoylglutathione lyase OS=Homo sapiens GN=GLO1 PE=1 SV=4									2	267.197	234.746	321.631	262.238	322.001	322.204	179.26	227.37	228.415	199.439	0.829279	0.728565	0.998222	0.813887	0.999371	1	0.556355	0.705671	0.708916	0.618983
O76003	HUMAN	GLRX3	Glutaredoxin-3 OS=Homo sapiens GN=GLRX3 PE=1 SV=2						Nuc			3	300.029	244.554	342.136	261.756	418.336	334.349	298.917	357.979	409.222	241.579	0.717197	0.584588	0.817851	0.625709	1	0.799236	0.714538	0.855723	0.978214	0.577476
Q86SX6	HUMAN	GLRX5	Glutaredoxin-related protein 5, mitochondrial OS=Homo sapiens GN=GLRX5 PE=1 SV=2						Nuc			1	73.9295	84.1194	67.1194	63.9529	78.2529	76.7162	66.2187	78.657	65.945	64.1979	0.878864	1	0.797906	0.760263	0.930259	0.911992	0.787199	0.935063	0.783946	0.763175
O94925	HUMAN	GLS	Glutaminase kidney isoform, mitochondrial OS=Homo sapiens GN=GLS PE=1 SV=1									3	152.927	154.387	220.072	177.322	201.819	203.331	175.389	255.507	255.578	195.252	0.598357	0.604067	0.861076	0.693808	0.789656	0.795573	0.686245	0.99972	1	0.763963
P00367	HUMAN	GLUD1	Glutamate dehydrogenase 1, mitochondrial OS=Homo sapiens GN=GLUD1 PE=1 SV=2									6	568.884	638.611	618.652	590.845	575.93	581.377	645.975	835.479	736.166	792.488	0.680907	0.764365	0.740475	0.707193	0.689341	0.69586	0.773179	1	0.88113	0.948543
P49915	HUMAN	GMPS	GMP synthase [glutamine-hydrolyzing] OS=Homo sapiens GN=GMPS PE=1 SV=1									1	37.6383	32.6212	32.7103	32.432	46.2897	37.6835	27.8315	42.6145	37.2458	24.1966	0.813103	0.704718	0.706643	0.700631	1	0.814079	0.601246	0.920604	0.804623	0.522721
Q5JWF2	HUMAN	GNAS	Guanine nucleotide-binding protein G(s) subunit alpha isoforms XLas OS=Homo sapiens GN=GNAS PE=1 SV=2	M								3	1402.27	965.756	1152.03	1041.54	910.741	1345.14	858.019	709.159	1212.54	1108	1	0.688709	0.821548	0.742749	0.649476	0.95926	0.611879	0.505722	0.864699	0.790149
Q9Y223-2	HUMAN	GNE	Isoform 2 of Bifunctional UDP-N-acetylglucosamine 2-epimerase/N-acetylmannosamine kinase OS=Homo sapiens GN=GNE									1	59.5981	61.6929	65.8198	60.6977	74.3563	82.2829	59.8382	88.3054	83.9586	57.322	0.674909	0.698631	0.745366	0.687361	0.842036	0.931799	0.677628	1	0.950775	0.649133
O15228	HUMAN	GNPAT	Dihydroxyacetone phosphate acyltransferase OS=Homo sapiens GN=GNPAT PE=1 SV=1	M								1	97.0519	116.046	117.911	90.3464	108.74	100.495	126.581	111.606	137.356	119.506	0.706572	0.844853	0.858436	0.657754	0.791669	0.731642	0.921552	0.812534	1	0.870045
Q3T906	HUMAN	GNPTAB	N-acetylglucosamine-1-phosphotransferase subunits alpha/beta OS=Homo sapiens GN=GNPTAB PE=1 SV=1	M					Nuc			6	249.032	284.202	351.141	283.682	269.624	212.291	461.294	500.216	481.232	455.737	0.497849	0.568159	0.701979	0.567118	0.539016	0.424398	0.922189	1	0.962049	0.91108
P15586	HUMAN	GNS	N-acetylglucosamine-6-sulfatase OS=Homo sapiens GN=GNS PE=1 SV=3									3	300.669	269.072	308.478	267.751	255.627	269.582	328.656	331.335	375.275	424.594	0.708134	0.633715	0.726525	0.630606	0.602052	0.634917	0.774048	0.780357	0.883845	1
O00461	HUMAN	GOLIM4	Golgi integral membrane protein 4 OS=Homo sapiens GN=GOLIM4 PE=1 SV=1	M								3	285.397	322.895	371.211	418.862	363.311	331.204	358.524	538.358	375.126	370.316	0.530125	0.599777	0.689524	0.778036	0.674851	0.615212	0.665958	1	0.696797	0.687862
Q9BRR8	HUMAN	GPATCH1	G patch domain-containing protein 1 OS=Homo sapiens GN=GPATCH1 PE=1 SV=1									2	100.253	152.837	103.021	110.907	104.968	115.519	144.978	200.916	137.913	180.434	0.498979	0.760698	0.512753	0.552006	0.522446	0.57496	0.721585	1	0.686422	0.898058
Q5T3I0-3	HUMAN	GPATCH4	Isoform 3 of G patch domain-containing protein 4 OS=Homo sapiens GN=GPATCH4									5	358.838	508.331	422.49	346.16	418.136	364.668	548.457	702.72	553.088	668.521	0.510642	0.723376	0.601221	0.4926	0.595024	0.518937	0.780477	1	0.787067	0.951333
Q9UKJ3	HUMAN	GPATCH8	G patch domain-containing protein 8 OS=Homo sapiens GN=GPATCH8 PE=1 SV=2									5	398.677	589.79	456.432	348.142	494.076	326.468	577.261	815.912	581.88	600.186	0.488627	0.72286	0.559414	0.426691	0.60555	0.400126	0.707505	1	0.713165	0.735602
P43304	HUMAN	GPD2	Glycerol-3-phosphate dehydrogenase, mitochondrial OS=Homo sapiens GN=GPD2 PE=1 SV=3	M								5	294.04	343.692	303.41	285.294	321.198	302.342	374.851	378.512	331.522	307.022	0.776831	0.908009	0.801585	0.753724	0.84858	0.798765	0.990327	1	0.875855	0.811128
Q86V85	HUMAN	GPR180	Integral membrane protein GPR180 OS=Homo sapiens GN=GPR180 PE=2 SV=1	M								2	70.8294	85.3622	84.6746	66.8705	70.7058	59.8357	89.8633	107.337	87.7368	116.799	0.60642	0.730846	0.724959	0.572525	0.605362	0.512295	0.769383	0.91899	0.751177	1
Q13098-7	HUMAN	GPS1	Isoform 2 of COP9 signalosome complex subunit 1 OS=Homo sapiens GN=GPS1									2	107.661	107.617	125.165	96.4342	125.56	119.808	103.655	117.739	123.496	107.848	0.857449	0.8571	0.996854	0.768035	1	0.954192	0.825546	0.937715	0.983563	0.858936
P15170-3	HUMAN	GSPT1	Isoform 3 of Eukaryotic peptide chain release factor GTP-binding subunit ERF3A OS=Homo sapiens GN=GSPT1									6	504.56	512.923	568.814	495.484	607.358	650.03	540.275	603.646	573.272	486.277	0.77621	0.789076	0.875059	0.762248	0.934354	1	0.831153	0.928643	0.881917	0.748083
Q9Y2Q3	HUMAN	GSTK1	Glutathione S-transferase kappa 1 OS=Homo sapiens GN=GSTK1 PE=1 SV=3	M								2	322.413	365.315	390.54	276.332	348.03	333.04	404.02	442.671	328.215	345.406	0.728335	0.825251	0.882236	0.624239	0.786203	0.752341	0.912687	1	0.741442	0.780276
P21266	HUMAN	GSTM3	Glutathione S-transferase Mu 3 OS=Homo sapiens GN=GSTM3 PE=1 SV=3						Nuc			1	63.3825	63.6117	70.0715	46.6044	73.2091	73.9405	61.7057	68.8969	66.0268	59.9478	0.85721	0.86031	0.947675	0.630296	0.990108	1	0.834532	0.931789	0.892973	0.810758
P78417	HUMAN	GSTO1	Glutathione S-transferase omega-1 OS=Homo sapiens GN=GSTO1 PE=1 SV=2	M								3	709.375	736.335	1010.68	751.889	1067.27	1164.02	624.459	1012.76	899.644	687.218	0.609419	0.632581	0.868271	0.645943	0.916881	1	0.536468	0.870052	0.772878	0.590385
P46976	HUMAN	GYG1	Glycogenin-1 OS=Homo sapiens GN=GYG1 PE=1 SV=4	M								4	241.176	234.356	235.769	240.752	203.221	201.856	232.674	202.7	242.98	251.126	0.96038	0.933224	0.938849	0.958692	0.80924	0.803805	0.926526	0.807165	0.967564	1
P13807	HUMAN	GYS1	Glycogen [starch] synthase, muscle OS=Homo sapiens GN=GYS1 PE=1 SV=2	M								1	7.52985	510.659	26.6156	10.4774	218.955	15.2639	6.89588	417.633	37.9231	11.9158	0.0147453	1	0.05212	0.0205174	0.428769	0.0298905	0.0135039	0.817831	0.074263	0.0233342
P07305	HUMAN	H1F0	Histone H1.0 OS=Homo sapiens GN=H1F0 PE=1 SV=3						Nuc			3	361.477	410.764	437.754	379.546	461.144	368.373	448.307	567.857	584.115	485.712	0.618845	0.703224	0.749432	0.649779	0.789475	0.630652	0.767498	0.972166	1	0.831534
Q9BTM1-2	HUMAN	H2AFJ	Isoform 2 of Histone H2A.J OS=Homo sapiens GN=H2AFJ									3	375.888	313.916	483.39	451.27	347.473	366.936	336.607	517.84	329.824	380.527	0.725877	0.606203	0.933474	0.871447	0.671005	0.70859	0.650021	1	0.636923	0.734836
Q9P035	HUMAN	HACD3	Very-long-chain (3R)-3-hydroxyacyl-CoA dehydratase 3 OS=Homo sapiens GN=HACD3 PE=1 SV=2	M								5	317.132	319.897	327.033	332.37	351.666	372.775	319.666	356.231	336.734	332.449	0.850733	0.85815	0.877292	0.891611	0.943374	1	0.85753	0.955618	0.903316	0.891822
Q16836-2	HUMAN	HADH	Isoform 2 of Hydroxyacyl-coenzyme A dehydrogenase, mitochondrial OS=Homo sapiens GN=HADH	M								1	41.1548	40.4747	42.6543	26.3056	37.3737	32.0228	57.6251	57.3105	45.7012	42.4947	0.714182	0.70238	0.740203	0.456495	0.648568	0.555709	1	0.994541	0.793078	0.737435
P40939	HUMAN	HADHA	Trifunctional enzyme subunit alpha, mitochondrial OS=Homo sapiens GN=HADHA PE=1 SV=2	M								33	3774.03	3587.57	3813.04	3501.98	4013.73	4817.49	3823.13	5291.01	5169.39	3762.19	0.713292	0.67805	0.720665	0.661875	0.758596	0.910505	0.722571	1	0.977015	0.711055
P55084	HUMAN	HADHB	Trifunctional enzyme subunit beta, mitochondrial OS=Homo sapiens GN=HADHB PE=1 SV=3	M								8	868.254	973.888	961.762	813.88	1061.54	1055.6	960.637	1258.94	1137.43	794.6	0.68967	0.773577	0.763945	0.64648	0.8432	0.838486	0.763052	1	0.903485	0.631166
P42357	HUMAN	HAL	Histidine ammonia-lyase OS=Homo sapiens GN=HAL PE=1 SV=1									3	122.558	77.0149	1097.33	171.678	57.6845	178.899	156.811	98.9702	115.901	149.194	0.111687	0.0701839	1	0.156451	0.052568	0.163031	0.142902	0.0901917	0.105621	0.135961
P12081	HUMAN	HARS	Histidine--tRNA ligase, cytoplasmic OS=Homo sapiens GN=HARS PE=1 SV=2									2	149.9	174.895	211.479	145.795	195.54	177.114	123.699	184.216	177.737	161.542	0.708818	0.827009	1	0.689407	0.924629	0.8375	0.584922	0.871084	0.840448	0.763868
O14929	HUMAN	HAT1	Histone acetyltransferase type B catalytic subunit OS=Homo sapiens GN=HAT1 PE=1 SV=1	M					Nuc			2	60.9873	74.7271	64.6458	63.1204	60.6384	80.1612	91.2779	73.8493	65.5966	68.3969	0.668149	0.818676	0.708231	0.691519	0.664327	0.87821	1	0.809059	0.718647	0.749325
P02042	HUMAN	HBD	Hemoglobin subunit delta OS=Homo sapiens GN=HBD PE=1 SV=2									2	320.993	436.326	534.975	579.45	609.189	412.115	706.534	550.416	645.915	370.55	0.454321	0.617559	0.757183	0.820132	0.862222	0.583292	1	0.779038	0.914203	0.524462
P69891	HUMAN	HBG1	Hemoglobin subunit gamma-1 OS=Homo sapiens GN=HBG1 PE=1 SV=2									3	189.394	157.95	243.842	288.194	186.343	238.584	325.6	160.418	272.371	204.033	0.581676	0.485103	0.748899	0.885115	0.572305	0.73275	1	0.492682	0.83652	0.626636
P53701	HUMAN	HCCS	Cytochrome c-type heme lyase OS=Homo sapiens GN=HCCS PE=1 SV=1	M								2	88.6229	87.7902	104.445	80.3726	88.208	88.7941	126.802	120.385	104.693	92.2958	0.698907	0.692341	0.823684	0.633843	0.695635	0.700258	1	0.949393	0.825644	0.727872
Q7Z4V5	HUMAN	HDGFRP2	Hepatoma-derived growth factor-related protein 2 OS=Homo sapiens GN=HDGFRP2 PE=1 SV=1						Nuc			1	27.6253	46.3964	30.2018	26.8659	33.5819	29.6614	29.7592	53.6785	29.0892	43.6177	0.514644	0.864339	0.562643	0.500496	0.625611	0.552576	0.554398	1	0.541916	0.812573
Q9ULT8	HUMAN	HECTD1	E3 ubiquitin-protein ligase HECTD1 OS=Homo sapiens GN=HECTD1 PE=1 SV=3									1	40.4258	37.5079	37.1159	32.3815	34.592	35.587	30.1178	35.8498	30.231	33.2406	1	0.927821	0.918125	0.80101	0.855691	0.880304	0.745014	0.886806	0.747815	0.822261
Q5T447	HUMAN	HECTD3	E3 ubiquitin-protein ligase HECTD3 OS=Homo sapiens GN=HECTD3 PE=1 SV=1									1	24.647	32.9883	45.1318	31.3919	43.389	28.7542	31.9518	58.2808	52.9161	40.1192	0.422901	0.566023	0.774386	0.538632	0.744482	0.493373	0.548239	1	0.90795	0.688378
Q15751	HUMAN	HERC1	Probable E3 ubiquitin-protein ligase HERC1 OS=Homo sapiens GN=HERC1 PE=1 SV=2	M								1	549.436	636.247	249.804	346.713	527.315	684.126	372.177	341.482	249.882	280.539	0.803121	0.930015	0.365144	0.506797	0.770786	1	0.544018	0.499151	0.365258	0.410069
P06865	HUMAN	HEXA	Beta-hexosaminidase subunit alpha OS=Homo sapiens GN=HEXA PE=1 SV=2	M								2	120.102	173.993	138.529	123.882	161.226	130.163	127.412	150.264	166.185	178.257	0.673757	0.976077	0.777133	0.694963	0.904456	0.730196	0.714763	0.842963	0.932277	1
P07686	HUMAN	HEXB	Beta-hexosaminidase subunit beta OS=Homo sapiens GN=HEXB PE=1 SV=3	M								2	87.4199	108.03	134.938	98.7715	103.938	94.3484	135.003	143.173	147.02	168.861	0.517704	0.639758	0.799109	0.584929	0.615524	0.558735	0.799493	0.847878	0.870658	1
O75146	HUMAN	HIP1R	Huntingtin-interacting protein 1-related protein OS=Homo sapiens GN=HIP1R PE=1 SV=2	M								2	117.62	128.214	133.941	110.215	110.839	100.36	112.764	145.861	132.47	131.569	0.806383	0.879016	0.918274	0.755613	0.759897	0.688052	0.773093	1	0.90819	0.902012
P16401	HUMAN	HIST1H1B	Histone H1.5 OS=Homo sapiens GN=HIST1H1B PE=1 SV=3									7	620.504	688.443	620.235	648.201	742.474	540.392	619.183	766.117	762.323	794.941	0.780566	0.86603	0.780228	0.815408	0.933999	0.679789	0.778905	0.963742	0.958968	1
P10412	HUMAN	HIST1H1E	Histone H1.4 OS=Homo sapiens GN=HIST1H1E PE=1 SV=2						Nuc			4	365.673	467.445	443.882	417.84	500.721	351.2	423.159	467.656	514.344	514.322	0.71095	0.908818	0.863005	0.812374	0.973513	0.682811	0.822715	0.909228	1	0.999956
Q5QNW6-2	HUMAN	HIST2H2BF	Isoform 2 of Histone H2B type 2-F OS=Homo sapiens GN=HIST2H2BF						Nuc			7	1641.37	1040.66	1447.37	2095.42	981.693	1093.52	981.748	1231.7	1026.08	1285.63	0.783313	0.496637	0.69073	1	0.468495	0.52186	0.468521	0.587806	0.489675	0.613541
P19367-3	HUMAN	HK1	Isoform 3 of Hexokinase-1 OS=Homo sapiens GN=HK1	M								11	644.851	750.948	757.432	695.736	818.942	856.267	668.474	869.152	917.542	714.41	0.702803	0.818434	0.825501	0.75826	0.892539	0.933218	0.728548	0.947262	1	0.778613
P52789	HUMAN	HK2	Hexokinase-2 OS=Homo sapiens GN=HK2 PE=1 SV=2	M								2	147.499	168.92	137.964	125.515	151.961	164.078	112.683	160.425	120.925	141.279	0.873189	1	0.816743	0.743043	0.899602	0.971336	0.667081	0.94971	0.715871	0.836365
P50747	HUMAN	HLCS	Biotin--protein ligase OS=Homo sapiens GN=HLCS PE=1 SV=1									5	479.685	506.653	474.248	493.412	452.79	501.308	507.429	450.941	458.017	482.928	0.945324	0.99847	0.93461	0.972375	0.892322	0.987936	1	0.888678	0.902622	0.951715
P17096-3	HUMAN	HMGA1	Isoform HMG-R of High mobility group protein HMG-I/HMG-Y OS=Homo sapiens GN=HMGA1						Nuc			1	107.683	110.097	89.8279	51.7889	80.9551	72.2879	122.137	128.839	111.229	126.342	0.835795	0.854529	0.69721	0.401966	0.628343	0.561072	0.94798	1	0.863316	0.980618
P52926	HUMAN	HMGA2	High mobility group protein HMGI-C OS=Homo sapiens GN=HMGA2 PE=1 SV=1						Nuc			5	632.48	621.836	628.676	570.649	568.506	612.77	743.607	918.857	787.381	884.274	0.688334	0.67675	0.684193	0.621043	0.61871	0.666883	0.809274	1	0.856914	0.962363
P04035-3	HUMAN	HMGCR	Isoform 3 of 3-hydroxy-3-methylglutaryl-coenzyme A reductase OS=Homo sapiens GN=HMGCR	M								3	203.5	202.261	254.701	215.97	245.156	215.714	222.954	260.157	273.976	253.507	0.742766	0.738242	0.929647	0.788283	0.894808	0.787345	0.813772	0.949561	1	0.925291
P09651	HUMAN	HNRNPA1	Heterogeneous nuclear ribonucleoprotein A1 OS=Homo sapiens GN=HNRNPA1 PE=1 SV=5	M								1	23.5042	34.123	56.788	29.5323	26.8427	21.0037	58.5578	55.5558	38.9545	42.4613	0.401385	0.582724	0.969776	0.504328	0.458396	0.358683	1	0.948734	0.665232	0.725117
P22626	HUMAN	HNRNPA2B1	Heterogeneous nuclear ribonucleoproteins A2/B1 OS=Homo sapiens GN=HNRNPA2B1 PE=1 SV=2	M					Nuc			13	1185.82	1362.31	1709.55	1229.58	1078.88	1003.7	1706.44	1803.14	1486.43	1592.47	0.657642	0.755523	0.948096	0.681909	0.598337	0.556638	0.946372	1	0.824355	0.883164
P51991	HUMAN	HNRNPA3	Heterogeneous nuclear ribonucleoprotein A3 OS=Homo sapiens GN=HNRNPA3 PE=1 SV=2						Nuc			2	99.1611	96.4745	116.174	105.905	106.843	104.924	136.087	129.848	119.038	118.59	0.728662	0.708921	0.853677	0.778217	0.785111	0.771008	1	0.954157	0.874723	0.87143
Q99729-2	HUMAN	HNRNPAB	Isoform 2 of Heterogeneous nuclear ribonucleoprotein A/B OS=Homo sapiens GN=HNRNPAB						Nuc			1	57.3506	72.6069	71.789	60.7285	64.9999	56.5165	68.8827	95.3433	61.9506	59.2479	0.601517	0.761531	0.752952	0.636945	0.681746	0.592768	0.72247	1	0.649764	0.621417
P07910	HUMAN	HNRNPC	Heterogeneous nuclear ribonucleoproteins C1/C2 OS=Homo sapiens GN=HNRNPC PE=1 SV=4	M					Nuc			4	420.537	411.41	560.247	458.895	437.312	369.68	727.892	589.003	603.099	625.277	0.577746	0.565207	0.769684	0.630443	0.600792	0.507877	1	0.80919	0.828555	0.859024
O14979	HUMAN	HNRNPDL	Heterogeneous nuclear ribonucleoprotein D-like OS=Homo sapiens GN=HNRNPDL PE=1 SV=3						Nuc			3	145.953	178.567	178.821	146.283	177.03	187.28	159.505	221.15	192.946	157.679	0.659973	0.80745	0.808594	0.661467	0.800498	0.846846	0.721251	1	0.872467	0.712995
P52597	HUMAN	HNRNPF	Heterogeneous nuclear ribonucleoprotein F OS=Homo sapiens GN=HNRNPF PE=1 SV=3	M					Nuc			1	37.5235	45.6887	45.2158	37.8287	46.1962	35.3759	45.4671	55.3514	46.3386	35.8244	0.677914	0.825429	0.816887	0.683428	0.834599	0.639114	0.821427	1	0.837171	0.647218
P31943	HUMAN	HNRNPH1	Heterogeneous nuclear ribonucleoprotein H OS=Homo sapiens GN=HNRNPH1 PE=1 SV=4	M					Nuc			5	602.585	590.199	701.688	707.974	695.742	600.368	632.214	856.907	720.832	585.887	0.70321	0.688755	0.818862	0.826198	0.811923	0.700622	0.737787	1	0.841202	0.683723
P31942	HUMAN	HNRNPH3	Heterogeneous nuclear ribonucleoprotein H3 OS=Homo sapiens GN=HNRNPH3 PE=1 SV=2						Nuc			1	86.6706	76.8546	147.218	104.28	119.31	139.557	140.661	134.125	169.171	115.087	0.512325	0.454302	0.870231	0.616417	0.705262	0.824948	0.83147	0.792835	1	0.680299
P61978-2	HUMAN	HNRNPK	Isoform 2 of Heterogeneous nuclear ribonucleoprotein K OS=Homo sapiens GN=HNRNPK	M					Nuc			16	1074.18	1164.59	1288.65	1072.12	1346.69	1185.82	1187.5	1418.08	1265.56	1053.42	0.757491	0.821244	0.908728	0.756039	0.949659	0.836217	0.8374	1	0.892444	0.742851
P14866	HUMAN	HNRNPL	Heterogeneous nuclear ribonucleoprotein L OS=Homo sapiens GN=HNRNPL PE=1 SV=2	M					Nuc			8	516.563	478.204	573.887	419.812	547.511	568.46	585.816	672.417	710.147	522.529	0.727403	0.673387	0.808124	0.591162	0.770983	0.800482	0.824923	0.94687	1	0.735804
O43390-2	HUMAN	HNRNPR	Isoform 2 of Heterogeneous nuclear ribonucleoprotein R OS=Homo sapiens GN=HNRNPR									6	715.495	684.846	727.646	661.252	782.574	748.137	718.113	857.595	731.344	712.967	0.834304	0.798566	0.848473	0.771054	0.912522	0.872366	0.837356	1	0.852785	0.831356
Q1KMD3	HUMAN	HNRNPUL2	Heterogeneous nuclear ribonucleoprotein U-like protein 2 OS=Homo sapiens GN=HNRNPUL2 PE=1 SV=1	M					Nuc			4	119.694	171.222	163.147	127.956	143.601	119.672	129.899	211.992	182.448	162.82	0.564615	0.807683	0.769592	0.603588	0.677389	0.564512	0.612754	1	0.860637	0.768047
Q5SSJ5	HUMAN	HP1BP3	Heterochromatin protein 1-binding protein 3 OS=Homo sapiens GN=HP1BP3 PE=1 SV=1						Nuc			3	335.002	280.309	381.512	280.044	257.053	322.073	325.225	244.671	436.79	405.669	0.766964	0.641749	0.873446	0.64114	0.588505	0.737363	0.744579	0.560157	1	0.92875
P51659-2	HUMAN	HSD17B4	Isoform 2 of Peroxisomal multifunctional enzyme type 2 OS=Homo sapiens GN=HSD17B4	M								2	221.432	179.581	226.606	139.563	215.623	132.127	236.884	170.103	213.49	209.558	0.934771	0.758096	0.956612	0.589164	0.910247	0.557771	1	0.718086	0.901244	0.884645
P48723	HUMAN	HSPA13	Heat shock 70 kDa protein 13 OS=Homo sapiens GN=HSPA13 PE=1 SV=1	M								1	30.9108	27.1584	35.8024	22.1953	26.4774	30.4945	41.88	36.4216	42.7823	45.4779	0.679689	0.597179	0.787249	0.488046	0.582204	0.670534	0.920888	0.800865	0.940729	1
P0DMV9	HUMAN	HSPA1B	Heat shock 70 kDa protein 1B OS=Homo sapiens GN=HSPA1B PE=1 SV=1									19	2780.28	2831.66	3287.15	2951.74	3450.01	2583.19	2564.11	3679.97	3469.32	2896.8	0.755517	0.769478	0.893255	0.80211	0.937509	0.701958	0.696773	1	0.942758	0.78718
P34932	HUMAN	HSPA4	Heat shock 70 kDa protein 4 OS=Homo sapiens GN=HSPA4 PE=1 SV=4									41	4328.35	4251.69	4636.89	4185.2	5139.33	5024.15	3268.23	4302.78	4094.23	3556.2	0.842202	0.827286	0.902237	0.814348	1	0.97759	0.635925	0.837226	0.796648	0.691958
O95757	HUMAN	HSPA4L	Heat shock 70 kDa protein 4L OS=Homo sapiens GN=HSPA4L PE=1 SV=3						Nuc			4	200.843	186.562	225.031	170.602	235.57	209.961	168.593	190.453	214.592	179.725	0.852582	0.791957	0.955258	0.724209	1	0.891288	0.715678	0.808476	0.910944	0.762936
P38646	HUMAN	HSPA9	Stress-70 protein, mitochondrial OS=Homo sapiens GN=HSPA9 PE=1 SV=2									29	4582.15	4671.14	5190.21	4576.99	4983.03	4650.67	4694.54	6177.27	5667.12	4491.73	0.741776	0.756182	0.840211	0.740941	0.806672	0.752869	0.759971	1	0.917414	0.727139
Q9NZL4-3	HUMAN	HSPBP1	Isoform 3 of Hsp70-binding protein 1 OS=Homo sapiens GN=HSPBP1									5	276.44	291.805	263.138	256.939	311.781	369.782	240.424	313.747	316.151	295.74	0.747576	0.789126	0.711602	0.694839	0.843148	1	0.650177	0.848464	0.854966	0.799769
P61604	HUMAN	HSPE1	10 kDa heat shock protein, mitochondrial OS=Homo sapiens GN=HSPE1 PE=1 SV=2	M								2	68.3299	105.162	91.1016	77.3547	74.1877	80.4896	111.466	126.647	88.5514	99.8089	0.53953	0.830352	0.719334	0.610789	0.585783	0.635542	0.88013	1	0.699198	0.788086
Q9BUP3-3	HUMAN	HTATIP2	Isoform 3 of Oxidoreductase HTATIP2 OS=Homo sapiens GN=HTATIP2	M					Nuc			1	26.2074	47.9015	38.3263	39.5362	34.2685	32.4813	53.6913	47.072	52.8553	55.7732	0.469892	0.858862	0.687182	0.708873	0.614426	0.582381	0.962672	0.843989	0.947682	1
O43719	HUMAN	HTATSF1	HIV Tat-specific factor 1 OS=Homo sapiens GN=HTATSF1 PE=1 SV=1						Nuc			3	250.919	276.884	244.821	205.565	225.802	199.116	310.574	340.386	352.106	369.56	0.678968	0.749228	0.662468	0.556242	0.611003	0.538791	0.840388	0.921057	0.952771	1
Q7Z6Z7	HUMAN	HUWE1	E3 ubiquitin-protein ligase HUWE1 OS=Homo sapiens GN=HUWE1 PE=1 SV=3	M					Nuc			25	2253.12	2491.06	2062.62	2049.77	2182.35	1941.04	1976.64	1992.55	2211.43	2489.34	0.904484	1	0.82801	0.822853	0.876072	0.779202	0.793494	0.799883	0.887747	0.99931
P41252	HUMAN	IARS	Isoleucine--tRNA ligase, cytoplasmic OS=Homo sapiens GN=IARS PE=1 SV=2	M								5	474.218	576.801	541.989	511.901	535.325	513.75	432.539	654.789	578.131	579.089	0.72423	0.880896	0.82773	0.781779	0.817554	0.784603	0.660577	1	0.882927	0.884389
Q9NSE4	HUMAN	IARS2	Isoleucine--tRNA ligase, mitochondrial OS=Homo sapiens GN=IARS2 PE=1 SV=2									3	223.736	255.389	216.678	196.251	178.91	183.699	170.542	185.379	213.116	241.035	0.876061	1	0.848424	0.768439	0.700541	0.719292	0.667774	0.725868	0.834477	0.943798
O75874	HUMAN	IDH1	Isocitrate dehydrogenase [NADP] cytoplasmic OS=Homo sapiens GN=IDH1 PE=1 SV=2									1	85.9586	91.0511	127.236	73.7957	97.9547	68.5323	44.0635	67.0771	79.9491	45.8287	0.675585	0.715609	1	0.579992	0.769868	0.538624	0.346314	0.527188	0.628354	0.360187
P48735	HUMAN	IDH2	Isocitrate dehydrogenase [NADP], mitochondrial OS=Homo sapiens GN=IDH2 PE=1 SV=2	M								1	38.712	56.5208	40.7419	48.3834	42.7	42.9223	62.0648	59.6152	50.4275	56.79	0.623735	0.910674	0.656441	0.779563	0.68799	0.691573	1	0.960531	0.812497	0.915011
P50213	HUMAN	IDH3A	Isocitrate dehydrogenase [NAD] subunit alpha, mitochondrial OS=Homo sapiens GN=IDH3A PE=1 SV=1						Nuc			2	221.142	252.233	202.804	229.934	182.79	256.181	221.535	306.178	283.586	231.174	0.722266	0.823811	0.662373	0.75098	0.597006	0.836705	0.723549	1	0.926212	0.755031
Q9Y5U9	HUMAN	IER3IP1	Immediate early response 3-interacting protein 1 OS=Homo sapiens GN=IER3IP1 PE=1 SV=1	M								1	32.9856	32.719	53.0857	33.1248	41.2992	39.0825	26.3175	45.311	34.3857	30.1482	0.621365	0.616343	1	0.623987	0.777972	0.736215	0.495754	0.853544	0.647738	0.567916
P09913	HUMAN	IFIT2	Interferon-induced protein with tetratricopeptide repeats 2 OS=Homo sapiens GN=IFIT2 PE=1 SV=1									2	217.892	280.378	285.224	276.641	317.091	284.096	262.477	383.035	327.037	295.995	0.568856	0.731991	0.744643	0.722235	0.827838	0.741698	0.685256	1	0.853804	0.772761
O14879	HUMAN	IFIT3	Interferon-induced protein with tetratricopeptide repeats 3 OS=Homo sapiens GN=IFIT3 PE=1 SV=1									2	160.136	148.095	145.26	138.821	161.654	136.359	113.176	148.25	153.841	124.744	0.99061	0.916123	0.898586	0.858753	1	0.843526	0.700115	0.917083	0.951671	0.771673
Q9NZI8	HUMAN	IGF2BP1	Insulin-like growth factor 2 mRNA-binding protein 1 OS=Homo sapiens GN=IGF2BP1 PE=1 SV=2						Nuc			4	273.653	259.582	280.266	237.72	297.237	251.341	251.668	286.324	288.792	244.764	0.920655	0.873316	0.942903	0.799764	1	0.845591	0.84669	0.963283	0.971586	0.823463
O00425	HUMAN	IGF2BP3	Insulin-like growth factor 2 mRNA-binding protein 3 OS=Homo sapiens GN=IGF2BP3 PE=1 SV=2						Nuc			8	580.751	566.979	591.77	537.806	657.144	680.747	533.329	773.32	680.27	486.873	0.750984	0.733176	0.765233	0.69545	0.84977	0.880292	0.689662	1	0.879674	0.629588
Q70UQ0	HUMAN	IKBIP	Inhibitor of nuclear factor kappa-B kinase-interacting protein OS=Homo sapiens GN=IKBIP PE=1 SV=1	M								3	316.583	328.235	472.58	384.174	340.596	252.724	510.219	667.847	680.776	674.274	0.465032	0.482148	0.694178	0.564318	0.500305	0.37123	0.749467	0.981008	1	0.990449
Q70UQ0-4	HUMAN	IKBIP	Isoform 4 of Inhibitor of nuclear factor kappa-B kinase-interacting protein OS=Homo sapiens GN=IKBIP	M								7	389.47	365.706	473.15	379.025	367.865	308.14	485.933	492.627	612.749	507.535	0.635611	0.596829	0.772176	0.618564	0.600352	0.502882	0.793038	0.803962	1	0.828293
Q12905	HUMAN	ILF2	Interleukin enhancer-binding factor 2 OS=Homo sapiens GN=ILF2 PE=1 SV=2	M					Nuc			3	175.927	174.142	282.192	171.02	263.654	157.814	192.069	241.151	234.576	204.05	0.623431	0.617106	1	0.606041	0.934308	0.559245	0.680634	0.854563	0.831264	0.72309
Q12906-7	HUMAN	ILF3	Isoform 7 of Interleukin enhancer-binding factor 3 OS=Homo sapiens GN=ILF3	M					Nuc			6	369.657	403.85	447.945	380.414	441.759	403.076	533.121	536.546	581.428	615.731	0.600354	0.655887	0.727501	0.617825	0.717454	0.654629	0.865833	0.871396	0.944289	1
Q16891	HUMAN	IMMT	MICOS complex subunit MIC60 OS=Homo sapiens GN=IMMT PE=1 SV=1	M								5	228.312	269.997	269.36	238.876	260.639	196.814	261.519	316.928	326.255	308.093	0.699795	0.827563	0.825611	0.732176	0.798879	0.603251	0.801577	0.971412	1	0.944331
Q9NX62	HUMAN	IMPAD1	Inositol monophosphatase 3 OS=Homo sapiens GN=IMPAD1 PE=1 SV=1	M								3	147.062	147.456	251.869	244.897	169.016	167.827	269.529	328.616	294.729	338.687	0.434212	0.435375	0.743662	0.723077	0.499033	0.495523	0.795806	0.970264	0.87021	1
P20839-6	HUMAN	IMPDH1	Isoform 6 of Inosine-5'-monophosphate dehydrogenase 1 OS=Homo sapiens GN=IMPDH1						Nuc			2	149.688	156.48	193.038	139.552	177.923	174.723	155.572	216.698	190.562	155.326	0.690768	0.722113	0.890818	0.643995	0.821065	0.806298	0.71792	1	0.87939	0.716785
Q27J81	HUMAN	INF2	Inverted formin-2 OS=Homo sapiens GN=INF2 PE=1 SV=2									3	201.041	226.765	218.808	176.919	235.435	207.205	189.17	233.54	238.116	210.966	0.8443	0.952333	0.918917	0.742998	0.988743	0.870187	0.794446	0.980783	1	0.885981
Q8N201	HUMAN	INTS1	Integrator complex subunit 1 OS=Homo sapiens GN=INTS1 PE=1 SV=2	M								1	101.732	100.577	99.7275	98.6607	102.137	109.22	105.068	105.436	117.971	108.387	0.862347	0.852559	0.845355	0.836313	0.865779	0.925819	0.890628	0.893744	1	0.91876
Q75QN2	HUMAN	INTS8	Integrator complex subunit 8 OS=Homo sapiens GN=INTS8 PE=1 SV=1									1	36.1296	42.8637	37.5643	38.5062	42.6978	36.3894	37.1132	50.3465	45.196	35.465	0.717619	0.851375	0.746116	0.764824	0.848079	0.722779	0.737156	1	0.8977	0.70442
Q9UI26-2	HUMAN	IPO11	Isoform 2 of Importin-11 OS=Homo sapiens GN=IPO11									1	41.4712	36.056	40.8466	33.6359	45.2296	33.6952	25.8329	33.1811	34.7144	32.6741	0.916904	0.797177	0.903094	0.743669	1	0.744982	0.57115	0.733615	0.767516	0.722406
O94829	HUMAN	IPO13	Importin-13 OS=Homo sapiens GN=IPO13 PE=1 SV=3	M								1	70.7657	143.079	58.817	61.5831	105.371	73.7654	64.849	181.058	80.8792	65.1732	0.390844	0.790235	0.324851	0.340128	0.581972	0.407412	0.358166	1	0.446702	0.359957
O00410-3	HUMAN	IPO5	Isoform 3 of Importin-5 OS=Homo sapiens GN=IPO5	M					Nuc			20	2779.48	2275.05	3263.78	2774.65	2995.23	3113.09	2615.36	2652.43	3269.38	2890.77	0.850154	0.695865	0.998285	0.848676	0.916146	0.952196	0.799955	0.811295	1	0.884193
O95373	HUMAN	IPO7	Importin-7 OS=Homo sapiens GN=IPO7 PE=1 SV=1	M								13	2003.23	1804.99	2179	1958.34	2246.97	2145.7	1905.14	2124.88	2312.34	2004.45	0.866322	0.78059	0.942338	0.84691	0.97173	0.927935	0.823902	0.918932	1	0.866851
Q96P70	HUMAN	IPO9	Importin-9 OS=Homo sapiens GN=IPO9 PE=1 SV=3	M								4	318.653	294.579	308.344	306.217	326.008	381.237	260.97	313.078	322.509	298.119	0.83584	0.772694	0.808798	0.803221	0.855134	1	0.684536	0.821216	0.845955	0.78198
[truncated: 832 more rows]

## Sheet: Plotter
			WT	dUL148	dUL148D	dKO	dKO + D1(A12)	No peptides
	TNFRSF1B		1	0.447856	0.492756	0.180599	0.669123	17
[truncated: 1 more rows]
